# Supplementary material for: Divergent Synthesis of Homoallylic and Allenic Sulfides, Selenides, and S,C-Sulfonium Ylides by Ruthenium Catalysis
Source: Precis Chem. 2025 Nov 14;4(3):219–28. doi: 10.1021/prechem.5c00098 (PMC13014341; doi:10.1021/prechem.5c00098)
Supplement: Supplementary file 2 [file pc5c00098_si_002.cif]

data_mo_20241584_0m
_audit_creation_date               2024-08-18
_audit_creation_method
;
Olex2 1.5-alpha
(compiled 2024.02.16 svn.r378c4104 for OlexSys, GUI svn.r6928)
;
_shelx_SHELXL_version_number       '2019/3'
_audit_contact_author_address      ?
_audit_contact_author_email        ?
_audit_contact_author_name         ''
_audit_contact_author_phone        ?
_publ_contact_author_id_orcid      ?
_publ_section_references
;
Dolomanov, O.V., Bourhis, L.J., Gildea, R.J, Howard, J.A.K. & Puschmann, H.
 (2009), J. Appl. Cryst. 42, 339-341.

Sheldrick, G.M. (2015). Acta Cryst. A71, 3-8.

Sheldrick, G.M. (2015). Acta Cryst. C71, 3-8.
;
_chemical_name_common              ?
_chemical_name_systematic          ?
_chemical_formula_moiety           'C17 H15 Br O2 S'
_chemical_formula_sum              'C17 H15 Br O2 S'
_chemical_formula_weight           363.26
_chemical_melting_point            ?
loop_
  _atom_type_symbol
  _atom_type_description
  _atom_type_scat_dispersion_real
  _atom_type_scat_dispersion_imag
  _atom_type_scat_source
 'C' 'C' 0.0033 0.0016 'International Tables Vol C Tables 4.2.6.8 and 6.1.1.4'
 'H' 'H' 0.0000 0.0000 'International Tables Vol C Tables 4.2.6.8 and 6.1.1.4'
 'Br' 'Br' -0.2901 2.4595
 'International Tables Vol C Tables 4.2.6.8 and 6.1.1.4'
 'O' 'O' 0.0106 0.0060 'International Tables Vol C Tables 4.2.6.8 and 6.1.1.4'
 'S' 'S' 0.1246 0.1234 'International Tables Vol C Tables 4.2.6.8 and 6.1.1.4'

_shelx_space_group_comment
;
The symmetry employed for this shelxl refinement is uniquely defined
by the following loop, which should always be used as a source of
symmetry information in preference to the above space-group names.
They are only intended as comments.
;
_space_group_crystal_system        'triclinic'
_space_group_IT_number             2
_space_group_name_H-M_alt          'P -1'
_space_group_name_Hall             '-P 1'
loop_
  _space_group_symop_operation_xyz
 'x, y, z'
 '-x, -y, -z'

_cell_length_a                     7.0105(4)
_cell_length_b                     7.6775(4)
_cell_length_c                     15.0372(9)
_cell_angle_alpha                  82.337(2)
_cell_angle_beta                   87.723(2)
_cell_angle_gamma                  78.647(2)
_cell_volume                       786.35(8)
_cell_formula_units_Z              2
_cell_measurement_reflns_used      4691
_cell_measurement_temperature      170.00
_cell_measurement_theta_max        26.395
_cell_measurement_theta_min        2.728
_shelx_estimated_absorpt_T_max     0.875
_shelx_estimated_absorpt_T_min     0.683
_exptl_absorpt_coefficient_mu      2.747
_exptl_absorpt_correction_T_max    0.7454
_exptl_absorpt_correction_T_min    0.4285
_exptl_absorpt_correction_type     multi-scan
_exptl_absorpt_process_details
;
SADABS-2016/2 (Bruker,2016/2) was used for absorption correction.
wR2(int) was 0.1034 before and 0.0677 after correction.
The Ratio of minimum to maximum transmission is 0.5749.
The \l/2 correction factor is Not present.
;
_exptl_absorpt_special_details     ?
_exptl_crystal_colour              colourless
_exptl_crystal_colour_primary      colourless
_exptl_crystal_density_diffrn      1.534
_exptl_crystal_density_meas        ?
_exptl_crystal_density_method      ?
_exptl_crystal_description         block
_exptl_crystal_F_000               368
_exptl_crystal_size_max            0.15
_exptl_crystal_size_mid            0.06
_exptl_crystal_size_min            0.05
_exptl_transmission_factor_max     ?
_exptl_transmission_factor_min     ?
_diffrn_reflns_av_R_equivalents    0.0566
_diffrn_reflns_av_unetI/netI       0.0637
_diffrn_reflns_Laue_measured_fraction_full  0.996
_diffrn_reflns_Laue_measured_fraction_max  0.993
_diffrn_reflns_limit_h_max         8
_diffrn_reflns_limit_h_min         -8
_diffrn_reflns_limit_k_max         9
_diffrn_reflns_limit_k_min         -9
_diffrn_reflns_limit_l_max         18
_diffrn_reflns_limit_l_min         -18
_diffrn_reflns_number              9221
_diffrn_reflns_point_group_measured_fraction_full  0.996
_diffrn_reflns_point_group_measured_fraction_max  0.993
_diffrn_reflns_theta_full          25.242
_diffrn_reflns_theta_max           26.396
_diffrn_reflns_theta_min           2.728
_diffrn_ambient_temperature        170.00
_diffrn_detector_area_resol_mean   ?
_diffrn_measured_fraction_theta_full  0.996
_diffrn_measured_fraction_theta_max  0.993
_diffrn_measurement_device_type    'Bruker D8 VENTURE'
_diffrn_measurement_method         ?
_diffrn_radiation_type             MoK\a
_diffrn_radiation_wavelength       0.71073
_diffrn_source                     ?
_diffrn_source_current             1.4
_diffrn_source_power               0.07
_diffrn_source_voltage             50.0
_reflns_Friedel_coverage           0.000
_reflns_Friedel_fraction_full      .
_reflns_Friedel_fraction_max       .
_reflns_number_gt                  2772
_reflns_number_total               3214
_reflns_special_details
;
 Reflections were merged by SHELXL according to the crystal
 class for the calculation of statistics and refinement.
 
 _reflns_Friedel_fraction is defined as the number of unique
 Friedel pairs measured divided by the number that would be
 possible theoretically, ignoring centric projections and
 systematic absences.
;
_reflns_threshold_expression       'I > 2\s(I)'
_computing_cell_refinement         'SAINT V8.40A (Bruker, 2019)'
_computing_data_collection         ?
_computing_data_reduction          'SAINT V8.40A (Bruker, 2019)'
_computing_molecular_graphics      'Olex2 1.5-alpha (Dolomanov et al., 2009)'
_computing_publication_material    'Olex2 1.5-alpha (Dolomanov et al., 2009)'
_computing_structure_refinement    'SHELXL 2019/3 (Sheldrick, 2015)'
_computing_structure_solution      'SHELXT 2018/2 (Sheldrick, 2018)'
_refine_diff_density_max           0.478
_refine_diff_density_min           -0.736
_refine_diff_density_rms           0.084
_refine_ls_extinction_coef         0.019(3)
_refine_ls_extinction_expression  
 'Fc^*^=kFc[1+0.001xFc^2^\l^3^/sin(2\q)]^-1/4^'
_refine_ls_extinction_method       'SHELXL-2019/2 (Sheldrick 2019)'
_refine_ls_goodness_of_fit_ref     1.062
_refine_ls_hydrogen_treatment      constr
_refine_ls_matrix_type             full
_refine_ls_number_parameters       192
_refine_ls_number_reflns           3214
_refine_ls_number_restraints       0
_refine_ls_R_factor_all            0.0471
_refine_ls_R_factor_gt             0.0382
_refine_ls_restrained_S_all        1.062
_refine_ls_shift/su_max            0.001
_refine_ls_shift/su_mean           0.000
_refine_ls_structure_factor_coef   Fsqd
_refine_ls_weighting_details      
 'w=1/[\s^2^(Fo^2^)+(0.0384P)^2^] where P=(Fo^2^+2Fc^2^)/3'
_refine_ls_weighting_scheme        calc
_refine_ls_wR_factor_gt            0.0881
_refine_ls_wR_factor_ref           0.0915
_refine_special_details            ?
_olex2_refinement_description
;
1. Fixed Uiso
 At 1.2 times of:
  All C(H) groups, All C(H,H) groups
 At 1.5 times of:
  All O(H) groups
2.a Ternary CH refined with riding coordinates:
 C8(H8)
2.b Secondary CH2 refined with riding coordinates:
 C9(H9A,H9B)
2.c Aromatic/amide H refined with riding coordinates:
 C2(H2A), C4(H4), C5(H5), C10(H10), C13(H13), C17(H17), C16(H16), C15(H15),
 C14(H14)
2.d X=CH2 refined with riding coordinates:
 C11(H11A,H11B)
2.e Idealised tetrahedral OH refined as rotating group:
 O2(H2)
;
_atom_sites_solution_hydrogens     geom
_atom_sites_solution_primary       dual
_atom_sites_solution_secondary     ?
loop_
  _atom_site_label
  _atom_site_type_symbol
  _atom_site_fract_x
  _atom_site_fract_y
  _atom_site_fract_z
  _atom_site_U_iso_or_equiv
  _atom_site_adp_type
  _atom_site_occupancy
  _atom_site_site_symmetry_order
  _atom_site_calc_flag
  _atom_site_refinement_flags_posn
  _atom_site_refinement_flags_adp
  _atom_site_refinement_flags_occupancy
  _atom_site_disorder_assembly
  _atom_site_disorder_group
 Br1 Br 0.82495(4) 0.04931(4) 0.62042(2) 0.02945(14) Uani 1 1 d . . . . .
 S1 S 0.81559(10) 0.22621(10) 0.24783(5) 0.0313(2) Uani 1 1 d . . . . .
 O1 O 0.3939(3) 0.5459(3) 0.27734(14) 0.0336(5) Uani 1 1 d . . . . .
 O2 O 0.1484(2) 0.4524(3) 0.39529(14) 0.0334(5) Uani 1 1 d . . . . .
 H2 H 0.185610 0.506001 0.347332 0.050 Uiso 1 1 calc R U . . .
 C1 C 0.4980(4) 0.3608(3) 0.41086(18) 0.0221(6) Uani 1 1 d . . . . .
 C2 C 0.6521(4) 0.2655(3) 0.46578(18) 0.0232(6) Uani 1 1 d . . . . .
 H2A H 0.782847 0.263147 0.445969 0.028 Uiso 1 1 calc R U . . .
 C6 C 0.3054(4) 0.3628(4) 0.44318(19) 0.0241(6) Uani 1 1 d . . . . .
 C7 C 0.5309(4) 0.4582(4) 0.32233(19) 0.0252(6) Uani 1 1 d . . . . .
 C4 C 0.4237(4) 0.1763(4) 0.5781(2) 0.0287(6) Uani 1 1 d . . . . .
 H4 H 0.399546 0.111469 0.634402 0.034 Uiso 1 1 calc R U . . .
 C3 C 0.6145(4) 0.1765(3) 0.54723(19) 0.0234(6) Uani 1 1 d . . . . .
 C9 C 0.7428(4) 0.6008(4) 0.2071(2) 0.0310(7) Uani 1 1 d . . . . .
 H9A H 0.677676 0.576916 0.153994 0.037 Uiso 1 1 calc R U . . .
 H9B H 0.670063 0.714649 0.225658 0.037 Uiso 1 1 calc R U . . .
 C5 C 0.2713(4) 0.2712(4) 0.5259(2) 0.0306(7) Uani 1 1 d . . . . .
 H5 H 0.141317 0.273655 0.546932 0.037 Uiso 1 1 calc R U . . .
 C8 C 0.7348(4) 0.4503(4) 0.28291(19) 0.0262(6) Uani 1 1 d . . . . .
 H8 H 0.822508 0.463020 0.331502 0.031 Uiso 1 1 calc R U . . .
 C12 C 0.6449(4) 0.2242(4) 0.16385(19) 0.0283(6) Uani 1 1 d . . . . .
 C10 C 0.9476(4) 0.6216(4) 0.1812(2) 0.0352(7) Uani 1 1 d . . . . .
 H10 H 1.037305 0.518067 0.167912 0.042 Uiso 1 1 calc R U . . .
 C13 C 0.6910(4) 0.2651(4) 0.0739(2) 0.0357(7) Uani 1 1 d . . . . .
 H13 H 0.812352 0.298061 0.057181 0.043 Uiso 1 1 calc R U . . .
 C17 C 0.4673(4) 0.1750(4) 0.1872(2) 0.0335(7) Uani 1 1 d . . . . .
 H17 H 0.434999 0.145366 0.248576 0.040 Uiso 1 1 calc R U . . .
 C16 C 0.3376(5) 0.1689(4) 0.1214(2) 0.0407(8) Uani 1 1 d . . . . .
 H16 H 0.215569 0.137063 0.137819 0.049 Uiso 1 1 calc R U . . .
 C15 C 0.3840(5) 0.2086(4) 0.0323(2) 0.0443(8) Uani 1 1 d . . . . .
 H15 H 0.295445 0.202387 -0.012803 0.053 Uiso 1 1 calc R U . . .
 C11 C 1.0098(5) 0.7695(5) 0.1757(3) 0.0492(9) Uani 1 1 d . . . . .
 H11A H 0.924197 0.875775 0.188503 0.059 Uiso 1 1 calc R U . . .
 H11B H 1.141268 0.772511 0.158922 0.059 Uiso 1 1 calc R U . . .
 C14 C 0.5610(5) 0.2578(5) 0.0089(2) 0.0454(8) Uani 1 1 d . . . . .
 H14 H 0.592819 0.286832 -0.052597 0.054 Uiso 1 1 calc R U . . .

loop_
  _atom_site_aniso_label
  _atom_site_aniso_U_11
  _atom_site_aniso_U_22
  _atom_site_aniso_U_33
  _atom_site_aniso_U_23
  _atom_site_aniso_U_13
  _atom_site_aniso_U_12
 Br1 0.02770(18) 0.0332(2) 0.0250(2) 0.00613(12) -0.00744(12) -0.00507(12)
 S1 0.0242(4) 0.0377(4) 0.0255(4) 0.0006(3) -0.0048(3) 0.0074(3)
 O1 0.0211(9) 0.0423(12) 0.0317(12) 0.0044(10) -0.0087(9) 0.0032(9)
 O2 0.0162(9) 0.0421(12) 0.0385(13) 0.0019(10) -0.0070(9) -0.0008(9)
 C1 0.0196(12) 0.0249(13) 0.0220(15) -0.0041(11) -0.0032(11) -0.0038(11)
 C2 0.0181(12) 0.0271(14) 0.0233(15) -0.0026(12) -0.0013(11) -0.0016(11)
 C6 0.0185(12) 0.0262(13) 0.0283(16) -0.0049(12) -0.0059(11) -0.0035(11)
 C7 0.0200(13) 0.0281(14) 0.0257(16) -0.0030(12) -0.0054(12) 0.0003(11)
 C4 0.0301(14) 0.0297(15) 0.0265(16) -0.0018(12) 0.0029(13) -0.0082(12)
 C3 0.0241(13) 0.0232(13) 0.0239(15) -0.0036(12) -0.0051(12) -0.0054(11)
 C9 0.0288(14) 0.0367(16) 0.0254(16) 0.0033(13) -0.0052(13) -0.0056(13)
 C5 0.0191(13) 0.0334(16) 0.0403(19) -0.0064(14) 0.0028(13) -0.0068(12)
 C8 0.0187(12) 0.0323(15) 0.0248(15) 0.0031(12) -0.0053(11) -0.0020(11)
 C12 0.0272(14) 0.0303(15) 0.0234(16) -0.0004(12) -0.0020(12) 0.0025(12)
 C10 0.0311(15) 0.0416(18) 0.0302(17) 0.0003(14) -0.0010(13) -0.0039(14)
 C13 0.0317(16) 0.0468(19) 0.0255(17) -0.0003(14) 0.0017(13) -0.0032(14)
 C17 0.0373(16) 0.0348(16) 0.0258(16) 0.0036(13) 0.0024(13) -0.0064(14)
 C16 0.0352(17) 0.0408(18) 0.047(2) -0.0069(16) -0.0008(16) -0.0092(15)
 C15 0.0456(19) 0.050(2) 0.037(2) -0.0063(16) -0.0129(16) -0.0065(17)
 C11 0.0353(18) 0.045(2) 0.065(3) 0.0014(19) -0.0020(18) -0.0085(16)
 C14 0.049(2) 0.059(2) 0.0244(18) -0.0019(16) -0.0028(15) -0.0041(17)

_geom_special_details
;
 All esds (except the esd in the dihedral angle between two l.s. planes)
 are estimated using the full covariance matrix.  The cell esds are taken
 into account individually in the estimation of esds in distances, angles
 and torsion angles; correlations between esds in cell parameters are only
 used when they are defined by crystal symmetry.  An approximate (isotropic)
 treatment of cell esds is used for estimating esds involving l.s. planes.
;
loop_
  _geom_bond_atom_site_label_1
  _geom_bond_atom_site_label_2
  _geom_bond_distance
  _geom_bond_site_symmetry_2
  _geom_bond_publ_flag
 Br1 C3 1.902(3) . ?
 S1 C8 1.842(3) . ?
 S1 C12 1.778(3) . ?
 O1 C7 1.228(3) . ?
 O2 H2 0.8400 . ?
 O2 C6 1.355(3) . ?
 C1 C2 1.408(3) . ?
 C1 C6 1.414(4) . ?
 C1 C7 1.471(4) . ?
 C2 H2A 0.9500 . ?
 C2 C3 1.363(4) . ?
 C6 C5 1.381(4) . ?
 C7 C8 1.519(4) . ?
 C4 H4 0.9500 . ?
 C4 C3 1.399(4) . ?
 C4 C5 1.378(4) . ?
 C9 H9A 0.9900 . ?
 C9 H9B 0.9900 . ?
 C9 C8 1.519(4) . ?
 C9 C10 1.506(4) . ?
 C5 H5 0.9500 . ?
 C8 H8 1.0000 . ?
 C12 C13 1.387(4) . ?
 C12 C17 1.390(4) . ?
 C10 H10 0.9500 . ?
 C10 C11 1.286(5) . ?
 C13 H13 0.9500 . ?
 C13 C14 1.377(4) . ?
 C17 H17 0.9500 . ?
 C17 C16 1.381(4) . ?
 C16 H16 0.9500 . ?
 C16 C15 1.374(5) . ?
 C15 H15 0.9500 . ?
 C15 C14 1.386(5) . ?
 C11 H11A 0.9500 . ?
 C11 H11B 0.9500 . ?
 C14 H14 0.9500 . ?

loop_
  _geom_angle_atom_site_label_1
  _geom_angle_atom_site_label_2
  _geom_angle_atom_site_label_3
  _geom_angle
  _geom_angle_site_symmetry_1
  _geom_angle_site_symmetry_3
  _geom_angle_publ_flag
 C12 S1 C8 102.45(13) . . ?
 C6 O2 H2 109.5 . . ?
 C2 C1 C6 118.2(2) . . ?
 C2 C1 C7 122.4(2) . . ?
 C6 C1 C7 119.5(2) . . ?
 C1 C2 H2A 119.8 . . ?
 C3 C2 C1 120.3(2) . . ?
 C3 C2 H2A 119.8 . . ?
 O2 C6 C1 122.2(3) . . ?
 O2 C6 C5 117.4(2) . . ?
 C5 C6 C1 120.4(2) . . ?
 O1 C7 C1 121.0(2) . . ?
 O1 C7 C8 118.0(2) . . ?
 C1 C7 C8 121.0(2) . . ?
 C3 C4 H4 120.4 . . ?
 C5 C4 H4 120.4 . . ?
 C5 C4 C3 119.2(3) . . ?
 C2 C3 Br1 119.6(2) . . ?
 C2 C3 C4 121.3(2) . . ?
 C4 C3 Br1 119.2(2) . . ?
 H9A C9 H9B 107.8 . . ?
 C8 C9 H9A 109.0 . . ?
 C8 C9 H9B 109.0 . . ?
 C10 C9 H9A 109.0 . . ?
 C10 C9 H9B 109.0 . . ?
 C10 C9 C8 112.8(2) . . ?
 C6 C5 H5 119.7 . . ?
 C4 C5 C6 120.7(3) . . ?
 C4 C5 H5 119.7 . . ?
 S1 C8 H8 108.2 . . ?
 C7 C8 S1 107.34(19) . . ?
 C7 C8 C9 111.9(2) . . ?
 C7 C8 H8 108.2 . . ?
 C9 C8 S1 113.0(2) . . ?
 C9 C8 H8 108.2 . . ?
 C13 C12 S1 120.2(2) . . ?
 C13 C12 C17 119.3(3) . . ?
 C17 C12 S1 120.5(2) . . ?
 C9 C10 H10 117.7 . . ?
 C11 C10 C9 124.7(3) . . ?
 C11 C10 H10 117.7 . . ?
 C12 C13 H13 120.0 . . ?
 C14 C13 C12 120.0(3) . . ?
 C14 C13 H13 120.0 . . ?
 C12 C17 H17 119.9 . . ?
 C16 C17 C12 120.2(3) . . ?
 C16 C17 H17 119.9 . . ?
 C17 C16 H16 119.8 . . ?
 C15 C16 C17 120.4(3) . . ?
 C15 C16 H16 119.8 . . ?
 C16 C15 H15 120.3 . . ?
 C16 C15 C14 119.5(3) . . ?
 C14 C15 H15 120.3 . . ?
 C10 C11 H11A 120.0 . . ?
 C10 C11 H11B 120.0 . . ?
 H11A C11 H11B 120.0 . . ?
 C13 C14 C15 120.6(3) . . ?
 C13 C14 H14 119.7 . . ?
 C15 C14 H14 119.7 . . ?

loop_
  _geom_torsion_atom_site_label_1
  _geom_torsion_atom_site_label_2
  _geom_torsion_atom_site_label_3
  _geom_torsion_atom_site_label_4
  _geom_torsion
  _geom_torsion_site_symmetry_1
  _geom_torsion_site_symmetry_2
  _geom_torsion_site_symmetry_3
  _geom_torsion_site_symmetry_4
  _geom_torsion_publ_flag
 S1 C12 C13 C14 177.9(3) . . . . ?
 S1 C12 C17 C16 -178.2(2) . . . . ?
 O1 C7 C8 S1 -105.7(3) . . . . ?
 O1 C7 C8 C9 18.8(4) . . . . ?
 O2 C6 C5 C4 179.6(3) . . . . ?
 C1 C2 C3 Br1 -179.82(19) . . . . ?
 C1 C2 C3 C4 0.4(4) . . . . ?
 C1 C6 C5 C4 -0.1(4) . . . . ?
 C1 C7 C8 S1 73.0(3) . . . . ?
 C1 C7 C8 C9 -162.5(2) . . . . ?
 C2 C1 C6 O2 179.4(2) . . . . ?
 C2 C1 C6 C5 -0.9(4) . . . . ?
 C2 C1 C7 O1 -177.2(3) . . . . ?
 C2 C1 C7 C8 4.2(4) . . . . ?
 C6 C1 C2 C3 0.8(4) . . . . ?
 C6 C1 C7 O1 2.3(4) . . . . ?
 C6 C1 C7 C8 -176.4(2) . . . . ?
 C7 C1 C2 C3 -179.8(2) . . . . ?
 C7 C1 C6 O2 -0.1(4) . . . . ?
 C7 C1 C6 C5 179.6(2) . . . . ?
 C3 C4 C5 C6 1.3(4) . . . . ?
 C5 C4 C3 Br1 178.8(2) . . . . ?
 C5 C4 C3 C2 -1.5(4) . . . . ?
 C8 S1 C12 C13 96.8(3) . . . . ?
 C8 S1 C12 C17 -85.7(3) . . . . ?
 C8 C9 C10 C11 -127.7(4) . . . . ?
 C12 S1 C8 C7 62.6(2) . . . . ?
 C12 S1 C8 C9 -61.2(2) . . . . ?
 C12 C13 C14 C15 -0.5(5) . . . . ?
 C12 C17 C16 C15 1.0(5) . . . . ?
 C10 C9 C8 S1 -71.8(3) . . . . ?
 C10 C9 C8 C7 166.9(3) . . . . ?
 C13 C12 C17 C16 -0.7(5) . . . . ?
 C17 C12 C13 C14 0.5(5) . . . . ?
 C17 C16 C15 C14 -1.1(5) . . . . ?
 C16 C15 C14 C13 0.8(5) . . . . ?

loop_
  _diffrn_refln_index_h
  _diffrn_refln_index_k
  _diffrn_refln_index_l
  _diffrn_refln_intensity_net
  _diffrn_refln_intensity_u
 -1 0 0 1613.66 106.8
 -1 0 0 1531.88 106.3
 1 0 0 1637.06 106.85
 1 0 0 1531.52 106.32
 -2 0 0 2973.23 212.75
 -2 0 0 3326.7 213.88
 2 0 0 3189.96 213.85
 2 0 0 3148.75 212.92
 -3 0 0 2366.54 163.5
 -3 0 0 2404.33 164.72
 3 0 0 2403.49 165.02
 -4 0 0 437.57 33.96
 -4 0 0 431.4 35.61
 4 0 0 285.96 44.93
 -5 0 0 1476.99 104.61
 -5 0 0 1390.66 102.34
 5 0 0 1401.16 104.94
 5 0 0 1386.55 103.48
 -6 0 0 1694.07 124.19
 -6 0 0 1597.37 146.18
 6 0 0 1715.41 126.99
 6 0 0 1753.42 125.56
 -7 0 0 28.95 16.25
 7 0 0 33.36 17.94
 7 0 0 25.83 16.53
 -8 0 0 258.33 34.94
 8 0 0 243.84 40.4
 8 -1 0 205.99 36.82
 -8 1 0 291.75 44.36
 7 -1 0 278.89 38.2
 7 -1 0 298.06 40.17
 -7 1 0 263.5 34.55
 6 -1 0 61.77 18.98
 -6 1 0 54.23 15.96
 -6 1 0 111.93 21.72
 5 -1 0 2767.52 207.76
 -5 1 0 3175.58 208.65
 -5 1 0 2905.93 204.04
 4 -1 0 137.23 19.26
 4 -1 0 136.92 15.54
 -4 1 0 139.48 15.67
 -4 1 0 138.17 19.88
 3 -1 0 1632 108.55
 3 -1 0 1593.06 111.93
 -3 1 0 1461.15 108.1
 -3 1 0 1581.88 111.51
 2 -1 0 2255.34 150.96
 2 -1 0 2218.89 153.76
 -2 1 0 2270.61 153.7
 -2 1 0 2185.17 151.01
 1 -1 0 82.69 8.8
 1 -1 0 75.03 6.91
 -1 1 0 79.32 6.96
 -1 1 0 73.42 8.42
 0 -1 0 91.37 7.02
 0 -1 0 80.23 7.65
 0 1 0 70.45 7.45
 0 1 0 74.78 6.81
 -1 -1 0 4684.5 287.54
 1 1 0 4200.68 285.59
 1 1 0 3983.33 287.28
 -2 -1 0 29.03 5.78
 -2 -1 0 32.46 6.42
 2 1 0 42.32 7.22
 -3 -1 0 2038.94 148.74
 -3 -1 0 2275.57 148.09
 3 1 0 2284.42 149.25
 3 1 0 2041.41 147.87
 -4 -1 0 2759.36 191.78
 -4 -1 0 2945.41 191.49
 4 1 0 2902.54 192.35
 4 1 0 2519.67 190.97
 -5 -1 0 82.4 15.83
 -5 -1 0 87.13 15.96
 5 1 0 113 18.35
 5 1 0 108.67 17.52
 -6 -1 0 2064.57 152.12
 -6 -1 0 2052.11 151.39
 6 1 0 2127.55 153.43
 6 1 0 2260.71 153.36
 -7 -1 0 204.54 28.87
 -7 -1 0 194.01 27.82
 7 1 0 219.6 30.72
 7 1 0 218.75 31.31
 -8 -1 0 446.73 46.9
 8 1 0 369.62 47.19
 8 1 0 362.36 46.3
 8 -2 0 98.61 29.57
 8 -2 0 122.48 34.83
 -8 2 0 138.07 29.07
 7 -2 0 52.01 23.53
 7 -2 0 39.67 22.9
 -7 2 0 35.22 16.75
 6 -2 0 -7.19 13.6
 -6 2 0 -3.32 10.96
 5 -2 0 602.07 54.82
 -5 2 0 595.57 52.67
 -5 2 0 602.33 53.58
 4 -2 0 56.59 15.63
 4 -2 0 113.56 13.1
 -4 2 0 75.34 13.11
 -4 2 0 71.9 16.76
 3 -2 0 1038.74 76.22
 3 -2 0 1011.54 70.25
 -3 2 0 952.91 74.95
 -3 2 0 970.01 70.71
 2 -2 0 4339.63 302.07
 2 -2 0 4459.07 306.29
 -2 2 0 4976.22 316.95
 -2 2 0 4319.64 302.13
 1 -2 0 3.87 4.48
 1 -2 0 9.06 3.53
 1 -2 0 5.15 4.75
 -1 2 0 6.78 3.2
 -1 2 0 5.44 4.45
 0 -2 0 754.41 55.27
 0 -2 0 844.73 53.99
 0 2 0 734.92 53.45
 0 2 0 706.6 54.91
 -1 -2 0 7335.63 476.93
 1 2 0 6880.6 476.31
 -2 -2 0 2055.66 131.47
 -2 -2 0 2152.93 135.84
 2 2 0 1678.77 135.08
 -3 -2 0 6429.34 388.67
 -3 -2 0 5691.09 391.84
 -3 -2 0 5093.07 390.87
 3 2 0 5896.82 389.09
 3 2 0 5904.44 391.82
 -4 -2 0 460.42 33.66
 -4 -2 0 380.12 35.75
 4 2 0 457.8 36.87
 4 2 0 390.59 33.91
 -5 -2 0 143.87 30.08
 -5 -2 0 98.89 17.73
 5 2 0 119.78 17.52
 5 2 0 121.92 23.97
 -6 -2 0 285.05 32.37
 -6 -2 0 333.2 30.85
 6 2 0 311.83 32.97
 6 2 0 320.99 34.32
 -7 -2 0 501.07 47.05
 -7 -2 0 596.66 51.33
 7 2 0 529.22 51.24
 7 2 0 568.21 51
 -8 -2 0 47.78 22.45
 -8 -2 0 60.78 17.47
 8 2 0 42.15 20.37
 8 2 0 38.18 31.74
 7 -3 0 14.65 22.04
 7 -3 0 13.93 20.84
 -7 3 0 8.87 14.88
 6 -3 0 187.6 34.49
 6 -3 0 142.17 30.64
 -6 3 0 140.13 22.57
 5 -3 0 16.94 9.75
 5 -3 0 8.55 14.36
 5 -3 0 21.96 16.13
 -5 3 0 43.2 12.02
 4 -3 0 926.46 64.94
 4 -3 0 957.35 75.09
 4 -3 0 862.8 73.26
 -4 3 0 823.29 65.14
 -4 3 0 859.54 71.81
 3 -3 0 201.33 24.93
 3 -3 0 212.57 18.47
 3 -3 0 202.14 25.01
 -3 3 0 186.99 18.33
 -3 3 0 164.61 22.49
 2 -3 0 1175.23 86.95
 2 -3 0 1142.6 81.75
 2 -3 0 1217.7 87.06
 -2 3 0 1108.56 85.44
 -2 3 0 1176.88 81.24
 1 -3 0 930.54 64.95
 1 -3 0 993.92 68.27
 1 -3 0 883.57 68.6
 -1 3 0 847.25 66.74
 0 -3 0 340.81 26.14
 0 -3 0 331.17 28.4
 0 -3 0 293.27 25.13
 0 3 0 284.54 27.28
 0 3 0 318.08 25.46
 -1 -3 0 1511.54 103.2
 -1 -3 0 1592.19 108.23
 1 3 0 1524.48 107.3
 1 3 0 1434.53 103.11
 -2 -3 0 68.97 12.52
 2 3 0 49.59 10.69
 -3 -3 0 572.98 46.18
 3 3 0 595.18 47.58
 -4 -3 0 283.97 27.6
 -4 -3 0 308.24 29.09
 -4 -3 0 284.52 22.69
 4 3 0 271.14 29.53
 4 3 0 314.56 25.04
 -5 -3 0 132.9 20.23
 -5 -3 0 75.45 12.1
 5 3 0 122.27 17.12
 5 3 0 91 21.28
 -6 -3 0 261.1 25.15
 -6 -3 0 210.39 26.29
 6 3 0 224.92 27.08
 6 3 0 212.83 29.98
 -7 -3 0 10.9 9.79
 -7 -3 0 -11.74 11.82
 7 3 0 20.47 15.58
 7 3 0 30.55 19.15
 -8 -3 0 30.74 18.09
 -8 -3 0 -18.87 10.89
 8 3 0 9.8 19.31
 8 3 0 -6.35 17.42
 7 -4 0 182.34 38.62
 7 -4 0 182.52 37.5
 -7 4 0 157.68 24.3
 6 -4 0 240.98 40.41
 6 -4 0 184.12 36.69
 -6 4 0 179.07 24.62
 5 -4 0 1387.58 105.09
 5 -4 0 1303.65 102.59
 5 -4 0 1151.35 95.18
 -5 4 0 1172.38 89.7
 4 -4 0 98.07 14.19
 4 -4 0 127.7 27.35
 4 -4 0 135.32 26.41
 -4 4 0 144.78 16.73
 -4 4 0 120.26 33.51
 3 -4 0 226 30.4
 3 -4 0 219.95 29.02
 3 -4 0 224.99 20.96
 -3 4 0 226.32 27.17
 -3 4 0 203.65 20.43
 2 -4 0 2861.59 191.02
 2 -4 0 2888.35 196.53
 2 -4 0 2793.98 197.05
 -2 4 0 2581.21 194.08
 1 -4 0 469.27 41.16
 1 -4 0 442.62 38.44
 1 -4 0 454.9 36.11
 -1 4 0 428.75 37.75
 0 -4 0 1871.87 133.8
 0 -4 0 1887.03 133.66
 0 -4 0 2046.37 137.88
 0 4 0 1885.2 133.37
 0 4 0 1911.8 137.27
 -1 -4 0 1635.09 120.42
 -1 -4 0 1545.38 114.53
 1 4 0 1723.01 119.99
 1 4 0 1757.49 115.12
 -2 -4 0 107.04 9.82
 -2 -4 0 142.1 19.16
 -3 -4 0 200.74 23.16
 3 4 0 203.98 26.57
 -4 -4 0 1643.92 124.79
 4 4 0 1859.06 132.06
 -5 -4 0 -4.54 9.42
 -5 -4 0 -4.6 8.37
 -5 -4 0 3.4 3.7
 5 4 0 17.54 12.91
 -6 -4 0 290.93 33.01
 -6 -4 0 214.27 20.68
 6 4 0 298.93 34.39
 -7 -4 0 601.54 53.89
 -7 -4 0 459.35 44.09
 7 4 0 613.01 54.14
 -8 -4 0 -7.75 9.58
 -8 -4 0 16.35 18.55
 8 4 0 10.37 21.9
 6 -5 0 27.51 23.92
 6 -5 0 6.63 38.7
 -6 5 0 14.39 11.3
 5 -5 0 545.29 54.33
 5 -5 0 368.54 33.75
 5 -5 0 436.65 54.62
 -5 5 0 410.66 35.8
 4 -5 0 780.13 66.51
 4 -5 0 702.29 67.16
 4 -5 0 612.6 50.66
 3 -5 0 -9.36 12.17
 3 -5 0 18.52 15.01
 3 -5 0 11.38 7.59
 -3 5 0 26.09 13.77
 2 -5 0 212.73 26.89
 2 -5 0 214.53 22.67
 2 -5 0 194.99 28.48
 -2 5 0 177.41 24.53
 1 -5 0 3642.84 241.53
 1 -5 0 3591.31 235.21
 1 -5 0 3225.36 237.43
 -1 5 0 3228.68 236.2
 0 -5 0 650.59 58.75
 0 -5 0 848.25 62.51
 0 -5 0 752.24 56.73
 0 5 0 703.39 60.14
 0 5 0 673.32 55.43
 -1 -5 0 2856.6 211.71
 -1 -5 0 3049.05 219.07
 1 5 0 3118.9 218.15
 1 5 0 3398.35 212.8
 -2 -5 0 159.37 25.65
 -2 -5 0 172.98 15.67
 2 5 0 214.56 24.79
 -3 -5 0 1.14 10.46
 3 5 0 -2.45 9.15
 -4 -5 0 1038.91 82.85
 4 5 0 1114.29 84.11
 -5 -5 0 65.21 18.16
 -5 -5 0 45.78 14.53
 5 5 0 28.29 14.36
 -6 -5 0 164.92 26.87
 -6 -5 0 100.31 19.44
 6 5 0 142.38 25.61
 -7 -5 0 731.83 64.12
 7 5 0 615 61.2
 -8 -5 0 14.06 21.21
 8 5 0 39.78 22.5
 5 -6 0 119.1 32.42
 5 -6 0 183.04 38.02
 4 -6 0 646.19 49.75
 4 -6 0 547.62 63.49
 4 -6 0 827.65 73.55
 3 -6 0 214.76 32.22
 3 -6 0 275.27 38.29
 3 -6 0 197.19 22.61
 2 -6 0 345.11 40.63
 2 -6 0 424.58 38.09
 2 -6 0 650.21 119.76
 -2 6 0 425.95 41.6
 1 -6 0 1601.57 106.5
 1 -6 0 1298.71 107.86
 1 -6 0 1624.06 114.25
 -1 6 0 1280.6 106.43
 0 -6 0 335.5 38.51
 0 -6 0 364.16 34.4
 0 -6 0 327.16 32.79
 0 6 0 346.78 33.61
 -1 -6 0 145.25 18
 -1 -6 0 162.49 28.82
 -1 -6 0 128.84 20.51
 1 6 0 134.77 18.87
 1 6 0 152.54 23.29
 -2 -6 0 3452.17 240.24
 -2 -6 0 3146.67 227.01
 2 6 0 3496.34 237.66
 -3 -6 0 -4.87 13.28
 3 6 0 1.69 11.23
 -4 -6 0 1016.49 83.26
 4 6 0 1048.77 83.45
 -5 -6 0 1112.51 87.86
 -5 -6 0 1118.78 90.26
 5 6 0 1097.65 88.17
 -6 -6 0 10.67 15.71
 -6 -6 0 21.18 12.54
 6 6 0 -4.49 13.35
 -7 -6 0 228.16 35.83
 7 6 0 152.12 28.29
 4 -7 0 91.38 29.2
 4 -7 0 58.44 31.42
 4 -7 0 87.95 12.61
 3 -7 0 405.08 48.48
 3 -7 0 445.74 55.03
 3 -7 0 448.79 52.48
 2 -7 0 30.64 16.8
 2 -7 0 -0.1 11.62
 2 -7 0 -2.72 20.37
 1 -7 0 492.67 50.43
 1 -7 0 572.63 56.69
 1 -7 0 605.36 49.08
 -1 7 0 511.36 50.66
 0 -7 0 329.11 69.12
 0 -7 0 377.15 38.48
 0 -7 0 441.18 43.58
 0 7 0 402.57 39.99
 -1 -7 0 26.96 10.34
 -1 -7 0 22.73 19.28
 -1 -7 0 4.28 12.93
 1 7 0 28.77 13.8
 -2 -7 0 439.95 49.05
 -2 -7 0 374.35 33.28
 2 7 0 445.52 45.53
 -3 -7 0 116.9 27.66
 3 7 0 111.46 23.75
 -4 -7 0 91.37 25.11
 4 7 0 94.75 40.54
 -5 -7 0 195.22 31.88
 -5 -7 0 150.19 29.04
 5 7 0 229.39 53.71
 -6 -7 0 129.16 24.19
 -6 -7 0 86.33 26.65
 6 7 0 188.66 63.17
 -7 -7 0 27.82 22.07
 -7 -7 0 24.57 15.52
 7 7 0 5.63 71.22
 3 -8 0 77.57 16.95
 3 -8 0 110.67 29.75
 3 -8 0 113.06 33.83
 2 -8 0 7.53 13.26
 2 -8 0 7.89 16.67
 2 -8 0 -5.42 23
 1 -8 0 42.27 16.72
 1 -8 0 52.5 26.79
 0 -8 0 162.3 25.73
 0 -8 0 161.25 30.95
 0 -8 0 118.4 30.64
 0 8 0 149.81 27.62
 -1 -8 0 22.27 17.51
 -1 -8 0 -5.11 8.96
 -1 -8 0 -0.37 18.69
 1 8 0 0.53 13.93
 -2 -8 0 165.76 20.85
 -2 -8 0 268.22 39.41
 -3 -8 0 521.38 83.66
 -4 -8 0 19.69 23.12
 -5 -8 0 682.4 63.58
 -5 -8 0 512.89 59.67
 -6 -8 0 21.8 19.43
 -6 -8 0 -3.92 17.86
 6 8 0 -45.34 50.26
 1 -9 0 75.54 34.58
 1 -9 0 32.73 19.08
 1 -9 0 78.84 32.26
 0 -9 0 116.91 26.04
 0 -9 0 151.06 36.5
 -1 -9 0 5.5 28.35
 -1 -9 0 25.92 13.16
 -2 -9 0 56.27 33.16
 -2 -9 0 39.73 13.42
 -3 -9 0 20.24 28.61
 -4 -9 0 26 26.18
 -4 -9 0 26.58 19.41
 -4 -9 1 157.68 41.17
 -3 -9 1 25.7 30.71
 -2 -9 1 682.77 75.96
 -2 -9 1 708.78 76.8
 -1 -9 1 268.56 31.46
 -1 -9 1 267.63 50.68
 0 -9 1 216.59 44.83
 0 -9 1 110.1 38.09
 -5 -8 1 575.42 62.12
 -5 -8 1 617.74 64.16
 -4 -8 1 89.91 29.8
 -3 -8 1 -29.81 17.81
 -2 -8 1 132.49 34.98
 -2 -8 1 77.59 14.22
 1 8 -1 495.65 43.87
 -1 -8 1 502.85 59.41
 -1 -8 1 416.25 55.1
 -1 -8 1 420.56 40.65
 0 8 -1 17.17 17.34
 0 -8 1 46.35 19.55
 0 -8 1 36.92 22.15
 0 -8 1 43.4 15.93
 1 -8 1 544.91 51.25
 1 -8 1 533.26 53.3
 2 -8 1 566.22 61.51
 2 -8 1 497.61 47.21
 2 -8 1 444.56 51.68
 3 -8 1 21.05 23.75
 3 -8 1 18.94 24.68
 3 -8 1 28.49 14.84
 6 7 -1 -4.34 17.53
 -6 -7 1 -11.28 13.38
 -6 -7 1 15.13 19.35
 5 7 -1 50.87 20.82
 -5 -7 1 74.83 23.32
 4 7 -1 669.62 61.94
 -4 -7 1 626.73 62.6
 3 7 -1 53.09 18.75
 -3 -7 1 69.32 23.63
 2 7 -1 -6.37 11.22
 -2 -7 1 13.69 7.71
 -2 -7 1 24.07 15.44
 -2 -7 1 2.93 16.42
 1 7 -1 472.91 42.91
 -1 -7 1 454 41.81
 -1 -7 1 581.78 66.08
 -1 -7 1 588.84 56.67
 0 7 -1 30.46 13.14
 0 -7 1 30.9 14.21
 0 -7 1 11.49 11.33
 0 -7 1 12.96 16.57
 -1 7 -1 224.7 29.58
 1 -7 1 239.64 37.67
 1 -7 1 240 29.2
 1 -7 1 174 29.45
 2 -7 1 215.07 38.1
 2 -7 1 138.67 28.37
 2 -7 1 192.86 26.93
 3 -7 1 23.02 22.63
 3 -7 1 0 16.56
 3 -7 1 -12.09 10.72
 4 -7 1 57.4 14.1
 4 -7 1 42.78 48.94
 4 -7 1 44.73 26.23
 7 6 -1 152.88 49.06
 -7 -6 1 207.79 30.15
 -7 -6 1 225.42 35.8
 6 6 -1 23.11 18.05
 -6 -6 1 44.6 17.16
 -6 -6 1 48.57 16.97
 5 6 -1 57.47 20.08
 -5 -6 1 57.34 19.02
 4 6 -1 374.52 41.44
 -4 -6 1 374.1 42.16
 3 6 -1 64.37 19.39
 -3 -6 1 93.9 23.81
 2 6 -1 892.54 73.81
 -2 -6 1 840.87 62.41
 -2 -6 1 899 76.28
 1 6 -1 357.55 42.63
 1 6 -1 417.91 33.6
 -1 -6 1 393.36 43.89
 -1 -6 1 313.56 31.08
 -1 -6 1 351.33 35.57
 0 6 -1 274.17 27.54
 0 6 -1 252.79 32.04
 0 -6 1 211.91 26.93
 0 -6 1 215.22 26.3
 0 -6 1 303.11 36.12
 -1 6 -1 39.22 14.61
 1 -6 1 23.77 16.82
 1 -6 1 56.81 15.19
 1 -6 1 44.39 15.55
 -2 6 -1 397.94 41.64
 2 -6 1 379.38 42
 2 -6 1 432.56 40.35
 2 -6 1 505.29 50.31
 3 -6 1 44.39 22.33
 3 -6 1 63.25 15.45
 3 -6 1 43.39 20.91
 4 -6 1 303.98 46.02
 4 -6 1 446.12 36.37
 4 -6 1 364.14 49.26
 5 -6 1 56.11 28.01
 5 -6 1 96.43 31.66
 5 -6 1 67.2 14.8
 8 5 -1 -8.84 27.19
 -8 -5 1 19.93 19.31
 7 5 -1 213.92 36.83
 -7 -5 1 319.73 39.57
 6 5 -1 488.13 49.38
 -6 -5 1 401.25 43.16
 -6 -5 1 495.53 46.84
 5 5 -1 19.96 15.11
 -5 -5 1 1.34 10.6
 4 5 -1 930.47 76.2
 -4 -5 1 933.02 74.81
 3 5 -1 718.37 57.01
 -3 -5 1 562.36 54.72
 2 5 -1 708.62 56.4
 -2 -5 1 573.08 44.97
 -2 -5 1 671.61 57.5
 1 5 -1 932.7 65.29
 1 5 -1 914.33 72.6
 -1 -5 1 800.97 64.52
 -1 -5 1 919.21 73.52
 -1 -5 1 911.01 68.86
 0 5 -1 91.93 18.79
 0 5 -1 94.46 15.3
 0 -5 1 66.67 15.34
 0 -5 1 122.08 22.8
 0 -5 1 80.5 16.44
 -1 5 -1 668 56.6
 1 -5 1 637.72 56.94
 1 -5 1 790.38 62.39
 1 -5 1 740.95 56.56
 -2 5 -1 441.45 44.24
 2 -5 1 513.18 48.29
 2 -5 1 518.04 42.58
 2 -5 1 453.43 45.66
 -3 5 -1 19.91 16.01
 3 -5 1 55.5 19.07
 3 -5 1 -4.62 11.45
 3 -5 1 2.85 9.83
 -4 5 -1 305.75 30.94
 4 -5 1 352.98 43.81
 4 -5 1 294.47 43.54
 4 -5 1 346.17 30.61
 -5 5 -1 303.45 31.29
 5 -5 1 296.78 30.4
 5 -5 1 336.92 44.92
 5 -5 1 326.62 45.35
 -6 5 -1 30.6 13.94
 6 -5 1 13.73 26.07
 8 4 -1 26.59 55.48
 8 4 -1 41.97 66.61
 -8 -4 1 126.24 27.77
 7 4 -1 375.1 46.35
 -7 -4 1 364.16 42.12
 6 4 -1 887.39 75.56
 -6 -4 1 899.92 73.64
 5 4 -1 22.65 15.35
 -5 -4 1 30.69 12.77
 -5 -4 1 29.66 12.16
 4 4 -1 1323.18 98.31
 -4 -4 1 1222.94 101.72
 3 4 -1 3662.81 239.69
 -3 -4 1 3194.81 237.32
 2 4 -1 148.4 19.88
 -2 -4 1 104.61 9.65
 -2 -4 1 146.51 19.05
 1 4 -1 3042.9 206.95
 1 4 -1 3129.49 213.5
 -1 -4 1 3533.87 240.04
 -1 -4 1 2712.96 206.66
 0 4 -1 2388.26 167.33
 0 4 -1 2410.93 171.71
 0 -4 1 2178.34 167.17
 0 -4 1 2750.66 173.27
 0 -4 1 2441.96 168.61
 -1 4 -1 37.97 10.58
 1 -4 1 37.63 13.93
 1 -4 1 44.32 10.64
 1 -4 1 34.09 10.35
 -2 4 -1 4213.51 285.59
 -2 4 -1 3958.46 289.68
 2 -4 1 4195.58 290.93
 2 -4 1 4440.44 287.45
 2 -4 1 4239.55 292.38
 -3 4 -1 1444.69 104.22
 -3 4 -1 1329.87 122.58
 3 -4 1 1503.71 113.06
 3 -4 1 1442.99 105.23
 3 -4 1 1600.33 112.87
 -4 4 -1 300.21 32.19
 4 -4 1 412.7 33.42
 4 -4 1 377.72 41.6
 4 -4 1 393.77 42.52
 -5 4 -1 1141.76 88.48
 5 -4 1 1181.95 100.69
 5 -4 1 1206.24 100.47
 5 -4 1 1259.43 89.1
 -6 4 -1 381.4 38.04
 6 -4 1 438.09 52.25
 6 -4 1 388.05 36.94
 6 -4 1 357.05 48.2
 -7 4 -1 247.53 33.32
 7 -4 1 232.78 43.77
 7 -4 1 371.82 52.94
 8 3 -1 251.25 34.86
 8 3 -1 179.23 35.06
 -8 -3 1 249 29.06
 -8 -3 1 278.85 36.61
 7 3 -1 58.21 17.24
 7 3 -1 47.13 21.78
 -7 -3 1 69.77 19.96
 -7 -3 1 77.26 14.89
 6 3 -1 1153.6 80.3
 6 3 -1 1015 84.89
 -6 -3 1 1099.18 84.94
 -6 -3 1 1010.77 86.69
 5 3 -1 1210.05 75.04
 5 3 -1 1130.64 81.38
 -5 -3 1 858.75 77.93
 -5 -3 1 1158.37 80.34
 -5 -3 1 855.47 72.19
 4 3 -1 246.11 18.57
 4 3 -1 190.55 30.33
 -4 -3 1 191.73 16.68
 -4 -3 1 201.56 23.68
 3 3 -1 742.96 59.43
 -3 -3 1 749.58 58.41
 2 3 -1 2712.92 198.47
 -2 -3 1 3013.65 198.89
 1 3 -1 1062.19 81.09
 1 3 -1 1156.06 76.18
 -1 -3 1 1091.71 76.13
 -1 -3 1 1107 82.08
 0 3 -1 6477.41 428.85
 0 3 -1 5922.57 424.84
 0 -3 1 6303.56 426.12
 0 -3 1 6671.6 429.01
 0 -3 1 6301.12 425.39
 -1 3 -1 7.54 6.18
 -1 3 -1 5.28 6.99
 -1 3 -1 3.1 4.81
 1 -3 1 -1.85 5.35
 1 -3 1 11.43 7.61
 1 -3 1 8.99 5.9
 -2 3 -1 1880.3 137.63
 -2 3 -1 1948.7 133.9
 2 -3 1 2021.36 138.74
 2 -3 1 1985.68 135.11
 2 -3 1 1876.43 138.72
 -3 3 -1 1612.94 116.21
 -3 3 -1 1609.07 121.14
 3 -3 1 1723.14 122.54
 3 -3 1 1642.72 122.39
 3 -3 1 1727.51 117.03
 -4 3 -1 212.33 22.85
 -4 3 -1 193.86 28.38
 4 -3 1 191.43 28.86
 4 -3 1 211.36 28.34
 4 -3 1 237.56 22.9
 -5 3 -1 330.85 32.96
 5 -3 1 361.72 41.14
 5 -3 1 338.13 65.47
 5 -3 1 307.86 31.47
 -6 3 -1 1017.17 79.57
 6 -3 1 1055.16 89.06
 6 -3 1 974.04 88.64
 -7 3 -1 60.94 20.14
 7 -3 1 27.55 22.49
 7 -3 1 47.95 25.06
 8 2 -1 276.1 42.68
 8 2 -1 286.98 36.56
 -8 -2 1 263.28 38.14
 -8 -2 1 259.02 33.13
 7 2 -1 19.23 14.88
 7 2 -1 -4.8 16.6
 -7 -2 1 7.66 10.06
 -7 -2 1 22.76 15.45
 6 2 -1 399.2 41.13
 6 2 -1 417.02 38.48
 -6 -2 1 431.35 40.19
 -6 -2 1 404.29 36.29
 5 2 -1 1166.14 86.11
 5 2 -1 1157.97 82.47
 -5 -2 1 1099.58 82.8
 -5 -2 1 1072.4 84.39
 4 2 -1 110.32 17.73
 4 2 -1 94.38 12.64
 -4 -2 1 66.28 13.91
 -4 -2 1 85.17 14.89
 -4 -2 1 115.66 12.45
 3 2 -1 4342.81 299.83
 3 2 -1 4253.07 295.02
 -3 -2 1 4649.12 295
 -3 -2 1 4356.55 299.82
 2 2 -1 1789.96 137.22
 -2 -2 1 2153.35 137.6
 1 2 -1 9.98 5.47
 1 2 -1 14.79 2.56
 -1 -2 1 14.75 6.13
 -1 -2 1 19.37 3.16
 0 2 -1 4753.57 327.89
 0 2 -1 4741.18 330.27
 0 -2 1 4836.56 328.76
 0 -2 1 4972.77 330.55
 0 -2 1 5151.94 328.27
 -1 2 -1 1698.44 131.8
 -1 2 -1 1894.49 131.33
 -1 2 -1 1933.72 129.6
 1 -2 1 1984.73 130.18
 1 -2 1 2035.51 131.9
 1 -2 1 1849.94 132.19
 -2 2 -1 13.67 5.6
 -2 2 -1 25.24 8.03
 2 -2 1 20.03 6.03
 2 -2 1 30.44 9.4
 2 -2 1 23.13 8.23
 -3 2 -1 2660.97 190.9
 -3 2 -1 2807.26 194.84
 3 -2 1 2850.33 190.93
 3 -2 1 2798.26 194.95
 3 -2 1 2848.36 195.32
 -4 2 -1 1434.26 102.83
 -4 2 -1 1438.88 106.82
 4 -2 1 1386.89 107.42
 4 -2 1 1458.83 107.48
 4 -2 1 1447.6 102.62
 -5 2 -1 -2.18 12.8
 -5 2 -1 28.04 11.85
 5 -2 1 20.67 9.82
 5 -2 1 14.27 12.8
 5 -2 1 22.33 15.63
 -6 2 -1 1951.25 148.76
 6 -2 1 2158.69 155.42
 6 -2 1 2096.8 155.74
 -7 2 -1 346.88 38.17
 7 -2 1 260.13 40.97
 7 -2 1 326.23 44.22
 8 -2 1 71.11 44.19
 8 -2 1 84.97 27.12
 8 1 -1 236.66 36
 8 1 -1 212.32 37.63
 -8 -1 1 179.84 32.76
 7 1 -1 15.83 15.63
 7 1 -1 35.72 17.4
 -7 -1 1 44.39 16.61
 -7 -1 1 49.17 16.1
 6 1 -1 172.31 26.91
 6 1 -1 191.12 26.01
 -6 -1 1 181.03 25.76
 -6 -1 1 159.17 23.79
 5 1 -1 316.69 30.74
 5 1 -1 260.33 27.89
 -5 -1 1 275.51 27.68
 -5 -1 1 250.83 26.99
 4 1 -1 2.12 7.71
 4 1 -1 15.68 7.55
 -4 -1 1 21.67 8.25
 -4 -1 1 4.46 6.55
 3 1 -1 301.09 25.52
 3 1 -1 337.88 28.31
 -3 -1 1 320.46 25.66
 -3 -1 1 308.78 26.53
 2 1 -1 751.35 52.75
 2 1 -1 734.06 55.54
 -2 -1 1 783.02 52.84
 -2 -1 1 763.98 55.81
 1 1 -1 328.06 26.54
 1 1 -1 322.41 23.21
 -1 -1 1 373.05 26.59
 0 1 -1 182.74 13.87
 0 1 -1 195.94 14.36
 0 1 -1 173.46 15.01
 0 -1 1 158.11 14.03
 0 -1 1 173.19 15.06
 0 -1 1 182.3 13.88
 -2 1 -1 575.13 43.97
 -2 1 -1 641.25 46.46
 2 -1 1 663.71 46.73
 2 -1 1 569.92 43.8
 -3 1 -1 1417.86 95.98
 -3 1 -1 1258.56 92.48
 3 -1 1 1283.17 95.37
 3 -1 1 1322.56 92.57
 -4 1 -1 295.4 28.85
 -4 1 -1 260.01 25.18
 4 -1 1 296.71 30.02
 4 -1 1 270.15 25.66
 -5 1 -1 1354.14 104.36
 -5 1 -1 1429.62 107.84
 5 -1 1 1540.31 105.07
 -6 1 -1 298.76 35.13
 -6 1 -1 310.01 32.15
 6 -1 1 276.48 36.69
 -7 1 -1 483.34 48.25
 7 -1 1 439.46 51.37
 7 -1 1 497.73 51.77
 -8 1 -1 -6.73 15.46
 8 -1 1 1.46 16.89
 8 -1 1 -30.03 17.3
 8 0 -1 158.04 32.32
 -8 0 1 227.61 31.15
 7 0 -1 16.37 15.85
 7 0 -1 5.89 16.44
 -7 0 1 -0.57 11.95
 6 0 -1 358.54 39.42
 6 0 -1 386.66 39.74
 -6 0 1 380.13 40.86
 -6 0 1 407.26 37.16
 5 0 -1 1491.59 106.1
 5 0 -1 1396.02 105.73
 -5 0 1 1507.6 105.46
 -5 0 1 1325.09 102.76
 4 0 -1 160.44 19.43
 4 0 -1 117.47 31.04
 -4 0 1 139.46 18.49
 -4 0 1 171.77 17.9
 3 0 -1 5453.17 375.28
 -3 0 1 5983.91 375.69
 -3 0 1 5255.91 373.77
 2 0 -1 2636.71 181.52
 -2 0 1 2851.55 181.75
 -2 0 1 2538.71 180.47
 1 0 -1 140.85 12.03
 1 0 -1 129.77 11.04
 -1 0 1 138.16 11.17
 -1 0 -1 158.99 12.52
 -1 0 -1 141.37 11.69
 1 0 1 142.15 12.35
 1 0 1 147.36 11.73
 -2 0 -1 597.1 43.69
 -2 0 -1 598.88 44.67
 2 0 1 633.64 44.99
 2 0 1 598.26 43.75
 -3 0 -1 1212.51 88.37
 -3 0 -1 1254.89 87.35
 3 0 1 1258.68 88.83
 3 0 1 1225.65 87.44
 -4 0 -1 1340.46 99.97
 -4 0 -1 1460.32 101.33
 4 0 1 1376.24 101.27
 4 0 1 1406.39 99.81
 -5 0 -1 98.15 17.51
 -5 0 -1 135.23 18.69
 5 0 1 119.18 21.21
 -6 0 -1 488.48 52.32
 -6 0 -1 565.28 47.75
 6 0 1 517.45 50.23
 6 0 1 581.49 49.01
 -7 0 -1 142.62 24.68
 7 0 1 124.96 24.63
 7 0 1 120.36 30.36
 -8 0 -1 -7.97 15.6
 8 0 1 17.29 21.22
 8 0 1 -20.44 18.13
 8 -1 -1 209.17 39.72
 -8 1 1 269.71 37.26
 7 -1 -1 479.58 52.78
 6 -1 -1 88.84 21.73
 -6 1 1 57.58 18.72
 -6 1 1 84.8 16.68
 5 -1 -1 1103.91 87.6
 -5 1 1 1226.92 87.42
 -5 1 1 1061.55 82.65
 4 -1 -1 198.18 23.79
 -4 1 1 229.12 20.96
 -4 1 1 210.91 23.76
 3 -1 -1 805.16 60.53
 -3 1 1 765.81 56.43
 -3 1 1 805.59 59.99
 2 -1 -1 5128.47 339.26
 2 -1 -1 5091.21 342.65
 -2 1 1 5357.29 342.7
 -2 1 1 4735.57 339.14
 1 -1 -1 2447.7 165.87
 1 -1 -1 2453.19 162.83
 -1 1 1 2394.06 165.6
 -1 1 1 2470.98 162.91
 0 -1 -1 2345.08 150.02
 0 -1 -1 2206.04 150.97
 0 1 1 2178.99 151.04
 -1 -1 -1 2650.07 167.64
 -1 -1 -1 2551.5 167.99
 -1 -1 -1 2470.13 166.74
 1 1 1 2452.15 167.94
 1 1 1 2339.61 166.59
 -2 -1 -1 38.1 6.22
 -2 -1 -1 38.09 6.93
 2 1 1 55.11 7.45
 2 1 1 39.33 6.03
 2 1 1 40.54 6.9
 -3 -1 -1 3161.38 223.48
 -3 -1 -1 3359.74 223.1
 3 1 1 3418.8 222.62
 3 1 1 3188.97 223.28
 -4 -1 -1 1338 102.9
 -4 -1 -1 1384.6 100.88
 4 1 1 1381.26 101.15
 4 1 1 1524.94 100.53
 -5 -1 -1 48.87 12.56
 -5 -1 -1 41.85 12.78
 5 1 1 39.7 12.89
 -6 -1 -1 1486.66 113.97
 -6 -1 -1 1504.8 113.84
 6 1 1 1611.44 113.91
 6 1 1 1596.99 116.28
 -7 -1 -1 149.5 25.75
 -7 -1 -1 150.94 25.59
 7 1 1 176.47 29.79
 7 1 1 184.97 27.76
 -8 -1 -1 337.57 41.2
 8 1 1 290.19 41.53
 8 1 1 311.48 49.11
 8 -2 -1 405.93 54.85
 8 -2 -1 414.07 55.86
 -8 2 1 454.04 48.01
 7 -2 -1 594.73 66.89
 -7 2 1 771.13 61.56
 6 -2 -1 49.29 19.81
 -6 2 1 76.56 16.36
 5 -2 -1 3275.23 232.29
 -5 2 1 3253.9 224.79
 -5 2 1 3280.98 230.57
 4 -2 -1 1516.01 112.36
 -4 2 1 1526.79 105.89
 -4 2 1 1478.8 110.97
 3 -2 -1 5.41 4.15
 3 -2 -1 21.37 9.99
 -3 2 1 14.92 5.35
 -3 2 1 10.07 7.85
 2 -2 -1 2547.66 172.24
 2 -2 -1 2496.64 177.48
 -2 2 1 2515.53 172.51
 -2 2 1 2720 180.72
 1 -2 -1 9999 665.63
 0 -2 -1 3342.76 219.71
 0 -2 -1 3220.75 220.42
 0 2 1 3204.99 219.52
 -2 -2 -1 2090.31 145.55
 -2 -2 -1 2063.86 143.01
 -2 -2 -1 2398.78 144.88
 2 2 1 1929.68 144.31
 -3 -2 -1 239.36 19.72
 -3 -2 -1 196.01 19.83
 -3 -2 -1 246.91 22.56
 3 2 1 260.63 21.56
 3 2 1 258.13 21.59
 -4 -2 -1 3940.43 260.83
 -4 -2 -1 3742.1 263.22
 4 2 1 3898.1 261.59
 4 2 1 3800.85 261.96
 -5 -2 -1 1542.86 112.47
 -5 -2 -1 1636.67 110.18
 5 2 1 1441.42 111
 5 2 1 1553.38 110.79
 -6 -2 -1 781.54 59.55
 -6 -2 -1 718.08 61.05
 6 2 1 775.57 62.03
 6 2 1 707.31 60.08
 -7 -2 -1 828.55 67.37
 -7 -2 -1 861.55 70.67
 7 2 1 839.29 70.95
 7 2 1 836.19 69.14
 -8 -2 -1 82.3 19.83
 -8 -2 -1 61.54 21.17
 8 2 1 47.61 20.48
 8 2 1 49.53 23.36
 7 -3 -1 337.74 47.74
 7 -3 -1 245.47 43.37
 -7 3 1 268.97 34.14
 6 -3 -1 -7.75 14.33
 6 -3 -1 23.78 20.39
 -6 3 1 7.07 10.91
 5 -3 -1 225.91 31.94
 -5 3 1 193.64 22.83
 4 -3 -1 2219.96 177.81
 4 -3 -1 2837.81 189.46
 -4 3 1 2733.05 179.36
 -4 3 1 2762.07 187.8
 3 -3 -1 1206.65 81.7
 3 -3 -1 1204.39 90.15
 -3 3 1 1177.93 88.92
 -3 3 1 1136.94 81.85
 2 -3 -1 722.22 57.17
 2 -3 -1 722.87 56.47
 2 -3 -1 697.45 49.56
 -2 3 1 674.88 54.73
 -2 3 1 703.09 49.47
 1 -3 -1 3052.1 216.02
 1 -3 -1 3364.29 211.81
 1 -3 -1 3222.88 215.68
 -1 3 1 2907.69 214.4
 0 -3 -1 832.36 56.08
 0 -3 -1 722.5 56.95
 0 3 1 729.54 55.22
 -1 -3 -1 1834.1 132.87
 -1 -3 -1 2075.31 136.43
 1 3 1 1966.24 135.64
 -2 -3 -1 3302.13 230.86
 -2 -3 -1 3323.61 226.94
 2 3 1 3538.33 230.67
 -3 -3 -1 95.17 13.15
 -3 -3 -1 102.16 14.07
 -3 -3 -1 83.19 8.75
 3 3 1 72.09 12.49
 -4 -3 -1 514.87 41.3
 -4 -3 -1 434.5 38.23
 -4 -3 -1 529.2 36.43
 4 3 1 462.68 40.05
 -5 -3 -1 1341.87 90.92
 -5 -3 -1 1248.94 95.32
 5 3 1 1196.16 93.87
 5 3 1 1334.79 93.58
 -6 -3 -1 39.14 14.98
 -6 -3 -1 35.02 11.11
 6 3 1 37.18 14.96
 6 3 1 34.69 14.34
 -7 -3 -1 800.87 64.36
 -7 -3 -1 692.67 57.38
 7 3 1 739.64 63.25
 7 3 1 698.27 61.53
 -8 -3 -1 503.37 46.74
 -8 -3 -1 361.48 38.07
 8 3 1 380.94 46.63
 8 3 1 340.75 43.3
 7 -4 -1 23.14 23.52
 7 -4 -1 -6.81 22.14
 -7 4 1 55.43 44.18
 6 -4 -1 502.68 55.47
 6 -4 -1 464.66 56.54
 -6 4 1 455.73 39.53
 5 -4 -1 40.31 20.96
 5 -4 -1 45.03 19.76
 -5 4 1 36.49 9.96
 4 -4 -1 409.11 42.67
 4 -4 -1 422.34 42.4
 4 -4 -1 337.98 28.14
 -4 4 1 334.54 29.21
 -4 4 1 379.39 53.3
 3 -4 -1 591.63 51.22
 3 -4 -1 462.02 39.2
 3 -4 -1 621.25 51.88
 -3 4 1 551.15 40.04
 -3 4 1 561.98 48.8
 2 -4 -1 896.96 70.29
 2 -4 -1 1080.39 78.59
 2 -4 -1 1067.75 79.3
 -2 4 1 981.68 75.93
 1 -4 -1 85.31 16.59
 1 -4 -1 114.58 13.3
 1 -4 -1 120 18.32
 -1 4 1 100.93 15.98
 0 -4 -1 1829.48 131.6
 0 -4 -1 1977.06 139.29
 0 4 1 1853.87 131.32
 -1 -4 -1 205.39 19.38
 -1 -4 -1 217.63 23.67
 1 4 1 232.66 20.48
 1 4 1 222.34 25.63
 -2 -4 -1 3075.81 229.72
 -2 -4 -1 3118.65 223.89
 2 4 1 3822.42 230.19
 -3 -4 -1 1078.74 77.79
 -3 -4 -1 914.22 70.43
 3 4 1 1185.94 78.11
 -4 -4 -1 717.81 54.17
 -4 -4 -1 567.02 44.5
 -4 -4 -1 685.27 51.8
 4 4 1 684.85 52.67
 -5 -4 -1 396.42 37.37
 -5 -4 -1 329.14 32.07
 -5 -4 -1 378.79 28.03
 5 4 1 363.54 35.47
 -6 -4 -1 183.34 18.01
 -6 -4 -1 205.41 29.26
 6 4 1 165.77 25.8
 -7 -4 -1 86.51 13.76
 -7 -4 -1 146.23 24.5
 7 4 1 95.61 20.84
 -8 -4 -1 513.79 43.52
 8 4 1 510.08 51.09
 6 -5 -1 12.76 23.95
 6 -5 -1 22.55 34.37
 5 -5 -1 -8.38 18.4
 5 -5 -1 14.57 17.61
 4 -5 -1 234.64 34.68
 4 -5 -1 183.44 31.93
 4 -5 -1 169.96 16.43
 3 -5 -1 45.03 17.45
 3 -5 -1 29.6 6.87
 3 -5 -1 10.97 14.78
 -3 5 1 14.58 12.91
 2 -5 -1 9.36 12.22
 2 -5 -1 0.02 5.89
 2 -5 -1 -9.76 9.93
 -2 5 1 20.56 10.75
 1 -5 -1 211.09 27.72
 1 -5 -1 169.8 23.36
 1 -5 -1 182.77 19.61
 -1 5 1 145.97 21.45
 0 -5 -1 288.9 46.96
 0 -5 -1 349.58 35.12
 0 -5 -1 370.65 31.53
 0 5 1 330.98 31.27
 -1 -5 -1 11.74 11.03
 -1 -5 -1 3.62 6.06
 1 5 1 5.29 7.54
 1 5 1 13.49 9.92
 -2 -5 -1 228.64 27.19
 -2 -5 -1 190.87 18.06
 2 5 1 221.14 24.83
 -3 -5 -1 69.44 27.88
 3 5 1 33.15 11.98
 -4 -5 -1 140.41 21.95
 -4 -5 -1 135.98 20.85
 4 5 1 132.68 21
 -5 -5 -1 479.03 45.46
 -5 -5 -1 485.74 43.68
 5 5 1 456.92 42.78
 -6 -5 -1 98.1 35.24
 -6 -5 -1 197.85 29.47
 6 5 1 194.41 26.78
 -7 -5 -1 170.1 31.06
 7 5 1 202.44 30.28
 -8 -5 -1 24.31 34.62
 8 5 1 35.96 19.92
 5 -6 -1 9.75 21.43
 5 -6 -1 68.54 26.45
 4 -6 -1 148.17 13.06
 4 -6 -1 117.55 30.07
 4 -6 -1 164.91 33.6
 3 -6 -1 343.14 42.51
 3 -6 -1 325.01 28.4
 3 -6 -1 453.57 47.38
 2 -6 -1 38.45 9.93
 2 -6 -1 14.87 25.82
 2 -6 -1 -10 10.96
 -2 6 1 18.83 14.63
 1 -6 -1 2639.79 170.43
 1 -6 -1 2008.35 163.49
 -1 6 1 2246 163.64
 0 -6 -1 311.43 28.83
 0 -6 -1 273.53 29.18
 0 -6 -1 260.96 33.13
 0 6 1 273.03 29.26
 -1 -6 -1 55.91 12.66
 -1 -6 -1 72.82 19.94
 1 6 1 94.78 16.32
 -2 -6 -1 935.08 72.16
 -2 -6 -1 1003.82 83.01
 2 6 1 1123.22 81.48
 -3 -6 -1 197.14 16.02
 -3 -6 -1 201.79 31.01
 3 6 1 233.56 28.3
 -4 -6 -1 232.54 31.25
 -4 -6 -1 219.97 28.86
 4 6 1 266.2 29.56
 -5 -6 -1 228.48 29.53
 -5 -6 -1 208.45 29.33
 5 6 1 254.97 29.24
 -6 -6 -1 112.01 24.81
 -6 -6 -1 88.96 18.25
 6 6 1 109.27 21.22
 -7 -6 -1 14.21 17.67
 7 6 1 23.41 15.4
 4 -7 -1 356.98 52.91
 4 -7 -1 385 53.03
 3 -7 -1 360.01 30.25
 3 -7 -1 361.34 45.81
 3 -7 -1 430.06 51.56
 2 -7 -1 75.1 20.62
 2 -7 -1 106.84 27.84
 1 -7 -1 463.8 40.07
 1 -7 -1 417.42 48.63
 1 -7 -1 406.46 43.45
 -1 7 1 425.3 43.98
 0 -7 -1 328.97 35.58
 0 -7 -1 358.58 36.21
 0 -7 -1 409.38 45.03
 0 7 1 347.89 37.72
 -1 -7 -1 54.7 20.1
 -1 -7 -1 38.58 14.56
 -1 -7 -1 45.78 12.45
 -2 -7 -1 280.41 27.39
 -2 -7 -1 358.28 42.46
 2 7 1 333.8 36.88
 -3 -7 -1 736.02 65.06
 -3 -7 -1 600.7 46.5
 3 7 1 710.97 60.53
 -4 -7 -1 22.85 18.37
 -4 -7 -1 11.41 13.08
 4 7 1 1.16 12.34
 -5 -7 -1 462.47 46.19
 -5 -7 -1 382.7 45.19
 5 7 1 462.38 45.37
 -6 -7 -1 190.59 33.62
 -6 -7 -1 140.71 24.73
 6 7 1 195.49 29.5
 -7 -7 -1 31.64 20.43
 -7 -7 -1 15.95 13.38
 7 7 1 54.11 18.91
 3 -8 -1 660.53 72.41
 3 -8 -1 570.85 43.73
 3 -8 -1 613.11 66.31
 2 -8 -1 255.04 39.84
 2 -8 -1 335.06 50.38
 2 -8 -1 239.72 28.52
 1 -8 -1 19.82 16.25
 1 -8 -1 44.09 14.64
 1 -8 -1 5 19.83
 0 -8 -1 829.39 73.71
 0 -8 -1 993.18 74.75
 0 -8 -1 866.3 82.04
 0 8 1 956.3 76.59
 -1 -8 -1 298.46 41.81
 -1 -8 -1 302.02 34
 -1 -8 -1 189.31 26.5
 -2 -8 -1 100.4 44.6
 -2 -8 -1 166.11 38.61
 -3 -8 -1 803.82 70.29
 -3 -8 -1 582.5 45.86
 -4 -8 -1 185.51 33.89
 -4 -8 -1 151.27 27.95
 4 8 1 112.69 26.87
 -5 -8 -1 271.2 41.66
 -5 -8 -1 383.42 43.01
 5 8 1 281.61 38.78
 -6 -8 -1 98.33 28.88
 -6 -8 -1 97 22.83
 6 8 1 120.32 26.34
 1 -9 -1 31.83 43.62
 1 -9 -1 18.77 19.2
 1 -9 -1 55.83 17.43
 0 -9 -1 165.98 40.62
 0 -9 -1 147.02 25.82
 0 -9 -1 101.26 26.63
 -1 -9 -1 335.06 36.85
 -1 -9 -1 433.31 56.7
 -2 -9 -1 5.7 9.7
 -2 -9 -1 41.1 27.43
 -3 -9 -1 160.8 16.65
 -3 -9 -1 122.72 37.39
 -3 -9 -1 103.01 25.13
 -4 -9 -1 287.51 38.69
 -4 -9 -1 189.51 40.91
 -3 -9 2 22.21 34.17
 -2 -9 2 162.03 43.59
 1 9 -2 237.32 33.04
 -1 -9 2 312.99 53.63
 -1 -9 2 141.23 24.85
 0 -9 2 261.37 123.87
 -5 -8 2 300.85 46.53
 -4 -8 2 291.48 47.35
 -3 -8 2 167.66 38.82
 -2 -8 2 104.18 32.41
 -2 -8 2 105.52 17.19
 1 8 -2 467.22 43.49
 -1 -8 2 403.64 40.37
 -1 -8 2 548.66 62.72
 0 8 -2 315.9 36.25
 0 -8 2 327.25 47.18
 0 -8 2 281.27 34.23
 0 -8 2 299.14 39.51
 1 -8 2 718.74 63
 1 -8 2 832.72 78.8
 1 -8 2 599.09 61.15
 2 -8 2 345.74 107.67
 2 -8 2 250.49 44.4
 2 -8 2 248.84 40.06
 -6 -7 2 344.66 46.3
 -6 -7 2 350 43.25
 5 7 -2 36.53 25.28
 -5 -7 2 76.39 23.42
 4 7 -2 305.58 43.09
 -4 -7 2 376.57 45.79
 3 7 -2 477.6 53.25
 -3 -7 2 519.76 56.72
 -2 -7 2 7.59 16.21
 -2 -7 2 -3.65 7.89
 -2 -7 2 -28.66 11.51
 1 7 -2 713.62 58.12
 -1 -7 2 685.31 57.44
 -1 -7 2 821.34 64.41
 0 7 -2 900.95 74.13
 0 -7 2 870.18 73.74
 0 -7 2 1063.11 87.83
 0 -7 2 992.69 79.41
 -1 7 -2 20.02 13.89
 1 -7 2 5.66 11.2
 1 -7 2 9.83 19.86
 1 -7 2 6.79 13.66
 2 -7 2 606.87 54.89
 2 -7 2 567.01 58.21
 2 -7 2 675.99 66.07
 3 -7 2 104.98 32.56
 3 -7 2 98.71 20.33
 3 -7 2 71.85 23.35
 4 -7 2 15.28 50.23
 4 -7 2 -13.34 21.23
 4 -7 2 32.18 14.87
 7 6 -2 -25.84 22.07
 -7 -6 2 1.19 18.39
 -7 -6 2 20.21 15.4
 6 6 -2 177.09 33.8
 -6 -6 2 178.07 31.32
 -6 -6 2 255.21 33.11
 5 6 -2 775.16 82.62
 -5 -6 2 928.73 76.27
 4 6 -2 461.06 49.87
 -4 -6 2 470.85 48.83
 3 6 -2 1088.44 85.39
 -3 -6 2 919.02 84.07
 2 6 -2 356.46 60.24
 2 6 -2 386.07 30.48
 -2 -6 2 378.89 62.9
 -2 -6 2 319.88 29.93
 -2 -6 2 480.35 47.89
 1 6 -2 535.26 42.39
 1 6 -2 481.32 49.89
 -1 -6 2 471.73 41.7
 -1 -6 2 596.9 55.12
 -1 -6 2 555.14 47.6
 0 6 -2 1507.94 110.12
 0 6 -2 1423.39 116.81
 0 -6 2 1287.83 109.03
 0 -6 2 1825.11 121.99
 0 -6 2 1591.78 113.08
 -1 6 -2 37.55 14.85
 1 -6 2 36.64 13.9
 1 -6 2 33.25 13.63
 1 -6 2 49.17 20.26
 -2 6 -2 460.58 45.08
 2 -6 2 393.32 45.35
 2 -6 2 498.64 51.79
 2 -6 2 525.47 45.23
 3 -6 2 943.89 76.38
 3 -6 2 865.89 82.07
 3 -6 2 1130.4 89.03
 4 -6 2 33.41 21.07
 4 -6 2 63.69 25.64
 4 -6 2 104.71 18.62
 5 -6 2 178.25 26.01
 5 -6 2 197.68 39.62
 5 -6 2 220.02 45.28
 8 5 -2 89.53 37.4
 -8 -5 2 185.03 33.86
 7 5 -2 34.39 22.83
 -7 -5 2 3.44 16.83
 6 5 -2 48.45 23.9
 -6 -5 2 110.12 25.27
 -6 -5 2 58.29 18.67
 5 5 -2 84.88 23.47
 -5 -5 2 103.96 21.32
 4 5 -2 73.1 20.29
 -4 -5 2 55.43 18
 3 5 -2 415.51 40.64
 -3 -5 2 364.47 40.58
 2 5 -2 402.43 40.61
 2 5 -2 422.58 29.43
 -2 -5 2 351.73 29.32
 -2 -5 2 349.11 40.05
 1 5 -2 116.01 14.22
 1 5 -2 100.34 19.72
 -1 -5 2 104.51 22.77
 -1 -5 2 89.02 13.32
 -1 -5 2 132.28 19.9
 0 5 -2 280.24 32.68
 0 5 -2 277.77 28.37
 0 -5 2 325.75 31.64
 0 -5 2 318.29 35.7
 -1 5 -2 458.66 41.75
 -1 5 -2 446.06 45.44
 1 -5 2 452.68 40.82
 1 -5 2 438.1 41.62
 1 -5 2 563.63 49.12
 -2 5 -2 60.83 17.02
 2 -5 2 59.09 18.02
 2 -5 2 46.14 13.65
 2 -5 2 47.21 18.61
 -3 5 -2 293.16 37.86
 -3 5 -2 345.69 31.6
 3 -5 2 336.35 40.79
 3 -5 2 341.26 33.39
 3 -5 2 287.32 36.22
 -4 5 -2 286.22 31.51
 4 -5 2 360.28 44.99
 4 -5 2 313.81 32.64
 4 -5 2 257.09 41.76
 -5 5 -2 69.97 17.48
 5 -5 2 151.14 32.83
 5 -5 2 89.7 17.49
 5 -5 2 118.85 30.89
 -6 5 -2 302.54 34.79
 6 -5 2 233.57 50.69
 6 -5 2 322.01 49.65
 6 -5 2 317.51 33.7
 8 4 -2 -0.81 26.05
 8 4 -2 40.62 16.98
 -8 -4 2 95.56 24.66
 7 4 -2 36.96 12.76
 7 4 -2 60.36 38.3
 -7 -4 2 37.02 19.07
 6 4 -2 327.31 41.9
 -6 -4 2 318.63 36.42
 -6 -4 2 252.9 33.1
 5 4 -2 293.89 35.74
 -5 -4 2 247.94 30.83
 4 4 -2 10.28 13.49
 -4 -4 2 0.38 10.59
 3 4 -2 901.21 72.2
 -3 -4 2 865.61 70.46
 2 4 -2 1281.71 102.6
 2 4 -2 1481.25 93.28
 -2 -4 2 1330.63 103.1
 1 4 -2 1771.49 128.69
 1 4 -2 1868.23 121.87
 -1 -4 2 1541.67 121.31
 -1 -4 2 2051.7 131.8
 -1 -4 2 1650.69 125.29
 0 4 -2 1095.15 78.54
 0 4 -2 1022.09 82.76
 0 -4 2 910.82 77.73
 0 -4 2 1194.35 81.55
 0 -4 2 1244.41 85.84
 -1 4 -2 677.9 51.89
 -1 4 -2 560.99 53.21
 1 -4 2 669.3 54.6
 1 -4 2 628.45 51.55
 1 -4 2 671.58 55
 -2 4 -2 288.64 27.36
 -2 4 -2 283.65 30.07
 2 -4 2 270.2 30.49
 2 -4 2 352.14 30.18
 2 -4 2 272.54 32.56
 -3 4 -2 1027.11 110.28
 -3 4 -2 1124.46 84.41
 3 -4 2 1082.52 85.52
 3 -4 2 1277.62 92.01
 3 -4 2 1220.54 93.1
 -4 4 -2 18.78 10.84
 4 -4 2 -3.48 9.95
 4 -4 2 18.24 17.32
 4 -4 2 36.64 18.46
 -5 4 -2 3.69 11.94
 5 -4 2 14.96 20.13
 5 -4 2 -2.97 16.6
 5 -4 2 5.23 10.89
 -6 4 -2 37.53 16.55
 6 -4 2 76.6 18.17
 6 -4 2 39.65 21.67
 6 -4 2 76.5 24.96
 8 3 -2 109.76 31.51
 8 3 -2 141.27 24.84
 -8 -3 2 153.75 23
 -8 -3 2 207.31 32.65
 7 3 -2 165.84 23.39
 7 3 -2 151.16 30.68
 -7 -3 2 145.08 21.16
 -7 -3 2 163.78 28.08
 6 3 -2 1149.6 94.48
 6 3 -2 1209.21 86.85
 -6 -3 2 1208.48 92.91
 5 3 -2 874.34 58.57
 5 3 -2 850.35 67.69
 -5 -3 2 652 63.36
 4 3 -2 87.86 19.66
 4 3 -2 99.85 10.25
 -4 -3 2 79.27 31.17
 3 3 -2 2593.28 188.53
 -3 -3 2 2756.08 187.96
 2 3 -2 36.61 11.55
 -2 -3 2 53.68 13.62
 1 3 -2 20.46 4.99
 1 3 -2 17.75 8.44
 -1 -3 2 11.73 9.29
 -1 -3 2 16.98 4.94
 0 3 -2 1392.97 98.43
 0 3 -2 1361.68 102.46
 0 -3 2 1414.34 98.62
 0 -3 2 1395.93 102.65
 0 -3 2 1464.11 100.37
 -1 3 -2 2057.4 133.58
 -1 3 -2 1694.29 135.92
 1 -3 2 1923.38 133.99
 1 -3 2 2079.4 135.47
 1 -3 2 1827.21 151.87
 -2 3 -2 1310.25 97.67
 -2 3 -2 1302.47 94.46
 2 -3 2 1409.89 98.51
 2 -3 2 1370.49 95.9
 2 -3 2 1271.22 98.52
 -3 3 -2 688.34 56.82
 -3 3 -2 779.55 62.1
 3 -3 2 816.77 62.84
 3 -3 2 750.88 62.67
 -4 3 -2 81.85 15.68
 -4 3 -2 69.82 17.37
 4 -3 2 88.43 20.58
 4 -3 2 77.33 14.89
 4 -3 2 68.91 18.77
 -5 3 -2 536.81 47.81
 5 -3 2 536.57 81.94
 5 -3 2 566.7 47.57
 5 -3 2 544.26 54.98
 -6 3 -2 151.16 25.29
 6 -3 2 183.61 25.57
 6 -3 2 146.16 31.35
 6 -3 2 161.29 31.48
 -7 3 -2 124.49 24.99
 7 -3 2 75.09 27.67
 7 -3 2 96.34 28.36
 8 2 -2 737.68 96.42
 8 2 -2 839.24 67.79
 -8 -2 2 691.42 62.99
 -8 -2 2 745.83 68.47
 7 2 -2 457.65 41.56
 -7 -2 2 362.09 37.19
 -7 -2 2 375.03 42.76
 6 2 -2 572.64 47.86
 6 2 -2 529.58 52.34
 -6 -2 2 560.49 46.85
 -6 -2 2 585.28 50.16
 5 2 -2 1812.37 127.28
 5 2 -2 1821.97 132.34
 -5 -2 2 1831.49 126.98
 -5 -2 2 1759.84 129.95
 4 2 -2 1241.3 87.84
 4 2 -2 1244.96 93.41
 -4 -2 2 1257.71 87.77
 3 2 -2 3237.6 221.78
 3 2 -2 3249.66 215.33
 -3 -2 2 3110.84 221.25
 2 2 -2 5164.12 369.84
 2 2 -2 5376.5 363
 -2 -2 2 5808.31 369.82
 1 2 -2 141.22 11.18
 1 2 -2 114.18 15.37
 -1 -2 2 117.29 15.92
 0 2 -2 4582.55 304.1
 0 2 -2 4471.36 303.44
 0 2 -2 4144.35 305.55
 0 -2 2 4554.56 304.59
 0 -2 2 4806.44 303.68
 0 -2 2 4499.71 306.36
 -1 2 -2 7793.1 524.49
 -1 2 -2 7570.39 526.8
 -1 2 -2 8026.33 526.16
 1 -2 2 7785.16 524.99
 1 -2 2 7584.94 526.71
 1 -2 2 8234.22 526.16
 -2 2 -2 1408.88 100.77
 -2 2 -2 1459.86 103.53
 2 -2 2 1542.71 103.87
 2 -2 2 1378.4 103.1
 2 -2 2 1405.7 101.03
 -3 2 -2 3735.13 256.09
 -3 2 -2 3626.16 259.04
 3 -2 2 3697.05 255.91
 3 -2 2 3907.36 259.69
 3 -2 2 3811.24 259.09
 -4 2 -2 1610.66 121.56
 4 -2 2 1706.3 117.85
 4 -2 2 1588.93 121.08
 4 -2 2 1692.1 122.37
 -5 2 -2 6.17 10.95
 -5 2 -2 3.19 11.8
 5 -2 2 22.28 14.87
 5 -2 2 1.29 9.17
 5 -2 2 7.29 11.93
 -6 2 -2 2076.08 159.44
 6 -2 2 2290.66 159.68
 6 -2 2 2215.46 164.26
 6 -2 2 2279.59 166.1
 -7 2 -2 250.41 34.97
 7 -2 2 190.01 37.84
 8 1 -2 160.58 31.05
 -8 -1 2 205.77 32.72
 7 1 -2 611.33 53.72
 7 1 -2 513.74 55.25
 -7 -1 2 631.34 53.42
 -7 -1 2 508.62 50.62
 6 1 -2 364.93 39.88
 6 1 -2 380.35 37.49
 -6 -1 2 386.33 35.69
 -6 -1 2 355.39 35.86
 5 1 -2 1959.01 137.13
 5 1 -2 2040.67 139.82
 -5 -1 2 1807.67 136.39
 -5 -1 2 1890.91 135.84
 4 1 -2 902.7 70.66
 4 1 -2 994.08 74.25
 -4 -1 2 922.04 71.29
 -4 -1 2 1052.46 71.18
 3 1 -2 1139.87 78.59
 3 1 -2 1180.26 82.42
 -3 -1 2 935.67 80.97
 -3 -1 2 1191.87 78.75
 2 1 -2 7266.07 475.62
 2 1 -2 7165.2 479.54
 -2 -1 2 6726.12 475.57
 -2 -1 2 7330.92 479.84
 1 1 -2 7845.18 526.48
 0 1 -2 4160.67 277.7
 0 1 -2 3957.32 279.02
 0 1 -2 4390.44 278.02
 0 -1 2 4463.01 278.26
 0 -1 2 3731.36 278.99
 0 -1 2 4112.68 277.83
 -1 1 -2 412.08 30.63
 -1 1 -2 364.15 30.86
 -1 1 -2 440.98 31.88
 1 -1 2 402.37 30.55
 1 -1 2 428.12 31.6
 1 -1 2 386.09 31.08
 -2 1 -2 1603.76 109.31
 -2 1 -2 1627.19 111.3
 2 -1 2 1453.68 108.76
 2 -1 2 1647.81 111.1
 2 -1 2 1540.15 109.84
 -3 1 -2 629.71 48.63
 -3 1 -2 676.13 51.78
 3 -1 2 635.89 49.96
 3 -1 2 636.73 48.62
 -4 1 -2 4886.11 337.16
 -4 1 -2 4828.31 345.77
 4 -1 2 4986.9 334.48
 4 -1 2 4821.13 355.06
 4 -1 2 5045.89 337.65
 -5 1 -2 50.32 14.25
 -5 1 -2 51.88 15.54
 5 -1 2 50.57 12.5
 5 -1 2 51.38 15.43
 5 -1 2 42.56 14.95
 -6 1 -2 112.6 34.94
 -6 1 -2 113.86 21.29
 6 -1 2 111.97 19.66
 6 -1 2 95.95 21.19
 6 -1 2 83.36 23.12
 -7 1 -2 685.44 60.74
 7 -1 2 618.46 63.26
 7 -1 2 636.33 60.96
 -8 1 -2 73.42 24.63
 8 -1 2 93.19 30.32
 8 -1 2 36.97 20.19
 8 0 -2 163.3 32.5
 -8 0 2 159.7 29.45
 7 0 -2 236.99 35.67
 7 0 -2 268.26 37.09
 -7 0 2 281.22 33.74
 6 0 -2 203.82 28.26
 6 0 -2 187.51 28.11
 -6 0 2 161.26 27.19
 -6 0 2 197.98 25.28
 5 0 -2 437.19 40.34
 5 0 -2 411.97 39.82
 -5 0 2 459.01 39.45
 -5 0 2 419.05 37.55
 4 0 -2 324.64 31.63
 -4 0 2 328.34 29.08
 -4 0 2 380.18 31.53
 3 0 -2 1148.53 82.62
 3 0 -2 1098.68 83.36
 -3 0 2 1255.61 82.74
 -3 0 2 1099.54 80.81
 2 0 -2 3513.36 266.68
 2 0 -2 4009.17 266.07
 -2 0 2 4300.95 266.23
 0 0 -2 248.64 21.02
 0 0 -2 296.06 20.64
 0 0 2 284.06 20.54
 0 0 2 285.39 21.37
 -1 0 -2 1805.54 120.63
 -1 0 -2 1769.52 119.78
 -1 0 -2 1847.86 121.57
 1 0 2 1703.13 121.59
 1 0 2 1730.09 119.85
 1 0 2 1781.49 120.62
 -2 0 -2 4621.3 301.5
 -2 0 -2 4326.86 299.95
 2 0 2 4252.31 300.07
 2 0 2 4714.04 301.82
 2 0 2 4387.04 299.16
 -3 0 -2 132.79 16.2
 -3 0 -2 127.13 14.41
 3 0 2 138.69 16.97
 3 0 2 122.05 14.1
 -4 0 -2 2207.45 157.87
 -4 0 -2 2290.83 156.54
 4 0 2 2219.28 156.78
 4 0 2 2264.57 158.69
 -5 0 -2 2738.49 192
 -5 0 -2 2738.67 190.14
 5 0 2 2731.04 192.72
 5 0 2 2683.67 190.43
 -6 0 -2 92.11 19.42
 -6 0 -2 84.15 18.22
 6 0 2 108.42 22.73
 -7 0 -2 697.61 61.81
 7 0 2 649.63 69.88
 7 0 2 717.87 60.15
 7 0 2 666.78 61.09
 -8 0 -2 437.5 46.56
 8 0 2 386.38 52.12
 8 0 2 373.27 44.05
 8 0 2 388.97 45.6
 8 -1 -2 127.92 33.18
 -8 1 2 164.61 30.21
 7 -1 -2 220.47 36.31
 -7 1 2 166.39 25.98
 6 -1 -2 225.49 31.61
 6 -1 -2 239.16 34.51
 -6 1 2 282.17 28.81
 -6 1 2 279.83 32.24
 5 -1 -2 32.8 13.25
 -5 1 2 17.56 17.13
 -5 1 2 25.26 13.77
 4 -1 -2 1591.66 113.86
 -4 1 2 1565.26 112.95
 -4 1 2 1522.95 108.98
 3 -1 -2 168.68 19.21
 -3 1 2 141.16 13.96
 -3 1 2 153.88 18.16
 2 -1 -2 11.63 5.91
 -2 1 2 16.17 3.55
 -2 1 2 10.22 5.97
 1 -1 -2 178.81 16.51
 -1 1 2 193.81 16.81
 -1 1 2 201.31 13.72
 0 -1 -2 25.89 3.13
 0 1 2 19.03 2.99
 -1 -1 -2 440.31 31.17
 1 1 2 415.35 31.13
 -2 -1 -2 2093.33 143.81
 -2 -1 -2 2195.99 143.97
 2 1 2 2060.82 144.57
 2 1 2 2058.05 143.93
 -3 -1 -2 252.17 22.96
 -3 -1 -2 281.9 23.36
 3 1 2 261.67 20.9
 3 1 2 218.51 23.1
 3 1 2 281.73 33.6
 -4 -1 -2 91.99 14.71
 -4 -1 -2 98.86 15.33
 4 1 2 100.41 16.72
 4 1 2 105.65 13.47
 4 1 2 101.08 15.32
 -5 -1 -2 281.68 29.85
 -5 -1 -2 296.9 29.74
 5 1 2 323.99 28.9
 5 1 2 282.32 31.47
 -6 -1 -2 122.54 21.55
 -6 -1 -2 118.52 21.21
 6 1 2 150.82 21.21
 6 1 2 138.23 24.53
 -7 -1 -2 248.21 32.54
 7 1 2 266.44 32.73
 7 1 2 283.32 37.28
 -8 -1 -2 96.19 24.88
 8 1 2 125.76 24.7
 8 1 2 108.95 23.65
 8 1 2 126.5 29.34
 8 -2 -2 182.33 38.78
 7 -2 -2 166.06 32.74
 -7 2 2 248.17 30.43
 6 -2 -2 16.94 15.69
 -6 2 2 33.13 12.8
 5 -2 -2 517.23 51.36
 -5 2 2 563.03 44.63
 -5 2 2 576.21 50.62
 4 -2 -2 1664.78 123.96
 -4 2 2 1706.02 116.74
 -4 2 2 1668.35 122.44
 3 -2 -2 41.07 11.82
 -3 2 2 42.36 11.3
 -3 2 2 47.51 7.17
 2 -2 -2 514.18 40.75
 -2 2 2 504.69 34.22
 -2 2 2 464.47 39.69
 1 -2 -2 75.22 11.57
 -1 2 2 62.87 10.45
 -2 -2 -2 2373.79 156.81
 -2 -2 -2 2285.78 157.6
 -2 -2 -2 2321.18 155.16
 2 2 2 2223.91 154.77
 -3 -2 -2 29.66 7.68
 -3 -2 -2 28.99 7.2
 3 2 2 19.82 6.04
 3 2 2 29.11 9.07
 -4 -2 -2 1085.69 76.75
 -4 -2 -2 1038.95 74.39
 4 2 2 1037.6 76.58
 4 2 2 960.26 72.74
 -5 -2 -2 576.46 47.65
 -5 -2 -2 550.42 45.22
 5 2 2 462.2 64.26
 5 2 2 586.47 44.67
 -6 -2 -2 14.25 12.05
 -6 -2 -2 8.47 9.73
 6 2 2 -10.53 10.39
 6 2 2 13.09 14.5
 -7 -2 -2 125.75 24.64
 -7 -2 -2 140.49 23.64
 7 2 2 164.27 24.02
 7 2 2 124.99 26.9
 -8 -2 -2 191.12 31.09
 8 2 2 181.9 28
 8 2 2 135.68 32.46
 -7 3 2 517.81 46.8
 6 -3 -2 231.11 38.56
 -6 3 2 200.17 24.45
 5 -3 -2 376.02 42.27
 -5 3 2 362.9 31.64
 4 -3 -2 1639.39 122.38
 -4 3 2 1648.64 112.22
 -4 3 2 1588.62 120.37
 3 -3 -2 974.64 77.11
 -3 3 2 1002.77 67.35
 -3 3 2 945.99 75.02
 2 -3 -2 1044.15 74.54
 2 -3 -2 934.54 65.19
 -2 3 2 951.66 72.51
 1 -3 -2 6016.82 418.03
 1 -3 -2 6348.39 412.98
 0 -3 -2 562.55 42.94
 0 -3 -2 560.48 42.22
 0 3 2 529.46 42.07
 -1 -3 -2 167.72 16.59
 -1 -3 -2 175.26 15.38
 -1 -3 -2 142.09 14.65
 -2 -3 -2 2677.36 173.72
 -2 -3 -2 2286.7 172.48
 2 3 2 2620.86 172.19
 -3 -3 -2 31.55 7.38
 -3 -3 -2 22.5 8.6
 -3 -3 -2 26.34 6.55
 3 3 2 31.96 7.06
 -4 -3 -2 57.64 12.77
 -4 -3 -2 59.1 9.8
 -4 -3 -2 58.11 9.32
 4 3 2 59.9 11.49
 -5 -3 -2 1432.41 105.96
 -5 -3 -2 1511.65 101.68
 5 3 2 1283.7 101.76
 5 3 2 1515.28 104.93
 -6 -3 -2 3.56 8.9
 -6 -3 -2 6.92 8.99
 6 3 2 22.29 14.2
 6 3 2 9.57 11.9
 -7 -3 -2 505.92 44.25
 -7 -3 -2 498.12 48.74
 7 3 2 510.78 50.72
 -8 -3 -2 197.82 27.48
 -8 -3 -2 253.92 33.36
 8 3 2 126.31 26.41
 8 3 2 211.34 36.72
 7 -4 -2 191.34 40.22
 7 -4 -2 92.16 32.25
 -7 4 2 153.1 19.39
 6 -4 -2 1082.16 94.78
 6 -4 -2 1137.36 96.94
 -6 4 2 974.91 74.34
 5 -4 -2 25.95 17.56
 5 -4 -2 -5.12 15.97
 -5 4 2 18.8 6.8
 4 -4 -2 709.39 62.39
 4 -4 -2 790.18 65.29
 -4 4 2 647.26 78.63
 -4 4 2 634.58 47.86
 3 -4 -2 2408.79 176.09
 3 -4 -2 2371.27 174.79
 -3 4 2 2532.24 192.75
 2 -4 -2 524.87 43.43
 2 -4 -2 419.31 32.02
 -2 4 2 453.62 40.51
 1 -4 -2 4893.51 369.95
 1 -4 -2 5802.49 365.74
 1 -4 -2 5825.53 372.53
 -1 4 2 5257.22 369.89
 0 -4 -2 1565.3 111.63
 0 -4 -2 1571.96 132.31
 0 4 2 1582.21 112.12
 -1 -4 -2 110.25 16.06
 -1 -4 -2 113.64 13.25
 -2 -4 -2 1216.96 91.82
 -2 -4 -2 1254.77 96.06
 -2 -4 -2 1436.2 108.83
 2 4 2 1467.81 95.57
 -3 -4 -2 4298.09 295.25
 -3 -4 -2 4565.52 290.86
 -3 -4 -2 4041.79 293.54
 3 4 2 4369.03 293.33
 -4 -4 -2 557.31 43.24
 -4 -4 -2 655.67 48.22
 -4 -4 -2 457.95 39.43
 4 4 2 590.23 43.88
 -5 -4 -2 1631.19 128.33
 -5 -4 -2 2020.14 137.05
 5 4 2 2024.45 132.52
 -6 -4 -2 533.08 47.34
 -6 -4 -2 690.48 56.17
 6 4 2 724.61 52.64
 -7 -4 -2 24.89 9.64
 -7 -4 -2 -12.01 13.08
 7 4 2 -12.28 16.89
 -8 -4 -2 296.96 31.04
 -8 -4 -2 378.38 42.09
 8 4 2 224.08 42.31
 6 -5 -2 250.54 43.76
 6 -5 -2 132.18 46.2
 5 -5 -2 122.05 29.68
 5 -5 -2 81.97 29.02
 4 -5 -2 149.48 32.04
 4 -5 -2 165.85 31.68
 3 -5 -2 895.2 75.77
 3 -5 -2 802.58 59.17
 3 -5 -2 1006.24 77.03
 -3 5 2 906.91 73.27
 2 -5 -2 998.93 78.63
 2 -5 -2 872.42 68.33
 -2 5 2 1100.87 77.82
 1 -5 -2 174.35 24.25
 1 -5 -2 160.39 22.48
 1 -5 -2 140.55 16.78
 -1 5 2 168.17 22.43
 0 -5 -2 1518.54 120.92
 0 -5 -2 1770.81 124.97
 0 5 2 1823.46 122.42
 -1 -5 -2 1050.98 81.02
 -1 -5 -2 1204.97 86.3
 -2 -5 -2 772.95 57.73
 -2 -5 -2 698.59 67.33
 2 5 2 903.24 63.38
 -3 -5 -2 895.98 63.8
 -3 -5 -2 813.47 62.4
 -3 -5 -2 889.44 69.09
 -3 -5 -2 873.48 70.03
 3 5 2 1025.2 69.68
 -4 -5 -2 120.81 18.61
 -4 -5 -2 145.87 21.81
 -4 -5 -2 111.45 10.18
 -4 -5 -2 104.58 9.9
 4 5 2 108.11 17.55
 -5 -5 -2 284.76 28.95
 -5 -5 -2 345.68 35.41
 5 5 2 323.4 30.53
 -6 -5 -2 757.36 59.31
 -6 -5 -2 562.44 43.91
 6 5 2 633 50.91
 -7 -5 -2 -13.31 13.95
 -7 -5 -2 7.2 6.13
 7 5 2 7.99 21.53
 -8 -5 -2 128.84 28.2
 -8 -5 -2 146.28 35.07
 8 5 2 183.03 47.85
 5 -6 -2 290.03 48.99
 5 -6 -2 338.92 48.5
 4 -6 -2 -1.56 15.34
 4 -6 -2 19.52 19.16
 3 -6 -2 403.81 46.85
 3 -6 -2 331.32 42.67
 2 -6 -2 246.51 32.91
 2 -6 -2 323.95 41.53
 2 -6 -2 204.07 21.17
 -2 6 2 250.1 31.87
 1 -6 -2 78.97 18.66
 1 -6 -2 86.5 14.41
 1 -6 -2 127.44 25.09
 -1 6 2 62.24 16.3
 0 -6 -2 614.11 45.63
 0 -6 -2 539.38 50.62
 0 -6 -2 482.28 46.25
 0 6 2 562.72 48.33
 -1 -6 -2 578.22 50.58
 -1 -6 -2 450.88 56.73
 -2 -6 -2 94.52 20.75
 -2 -6 -2 122.35 14.98
 -3 -6 -2 765.28 66.82
 -3 -6 -2 879.13 64.74
 -3 -6 -2 713.28 55.78
 3 6 2 841.79 64.51
 -4 -6 -2 459.45 46.27
 -4 -6 -2 541.75 48.35
 4 6 2 595.14 47.46
 -5 -6 -2 -1.69 12.75
 -5 -6 -2 22.76 14.2
 5 6 2 14.78 10.56
 -6 -6 -2 373.46 69.82
 -6 -6 -2 466.5 46.81
 6 6 2 436.54 39.83
 -7 -6 -2 275.59 38.6
 7 6 2 275.25 34.01
 4 -7 -2 -9.78 19.64
 4 -7 -2 3.54 20.57
 3 -7 -2 27.13 18.96
 3 -7 -2 47.65 23.91
 2 -7 -2 4.61 14.7
 2 -7 -2 19.58 19.19
 2 -7 -2 3.47 7.4
 1 -7 -2 214.95 33.27
 1 -7 -2 191.97 23.08
 1 -7 -2 208.69 29.91
 -1 7 2 251.08 33.7
 0 -7 -2 348.32 34.34
 0 -7 -2 337.24 35.42
 0 -7 -2 380.75 42.14
 0 7 2 311.8 35.99
 -1 -7 -2 245.54 27.1
 -1 -7 -2 231.53 34.11
 -2 -7 -2 47.32 19.69
 -3 -7 -2 107.08 12.78
 -3 -7 -2 104.27 25.14
 -3 -7 -2 89.61 19.13
 -4 -7 -2 117.66 25.09
 -4 -7 -2 54.89 18.12
 4 7 2 105.22 20.79
 -5 -7 -2 36.2 17.82
 -5 -7 -2 34.55 16.14
 5 7 2 63.72 16.61
 -6 -7 -2 64.8 20.33
 -6 -7 -2 55.66 15.38
 6 7 2 69.98 17.5
 -7 -7 -2 48.25 23.2
 7 7 2 65.92 16.73
 3 -8 -2 107.1 31.96
 3 -8 -2 112.13 28.42
 2 -8 -2 208.28 35.22
 2 -8 -2 279.09 23.03
 2 -8 -2 190.38 23.97
 2 -8 -2 263.3 45.79
 1 -8 -2 111.15 24.52
 1 -8 -2 137.53 21.55
 1 -8 -2 127.82 31.25
 0 -8 -2 244.53 37.48
 0 -8 -2 284.99 34.4
 0 -8 -2 298.74 32.62
 0 8 2 287.5 36.5
 -1 -8 -2 21.21 19.67
 -1 -8 -2 31.47 13.61
 -2 -8 -2 137.09 22.8
 -2 -8 -2 139.92 32.75
 -2 -8 -2 135.32 19.24
 -3 -8 -2 340.92 38.54
 -3 -8 -2 465.26 51.87
 -3 -8 -2 366.26 30.37
 -4 -8 -2 166.95 28.04
 -4 -8 -2 176.21 33.28
 -5 -8 -2 28.7 18.87
 -5 -8 -2 -4.55 16.06
 -6 -8 -2 205.72 30.84
 -6 -8 -2 139.75 37.43
 1 -9 -2 67.29 89.06
 1 -9 -2 81.64 18.14
 1 -9 -2 46.18 20.91
 1 -9 -2 88.77 16.94
 0 -9 -2 127.93 25.91
 0 -9 -2 137.67 35.09
 0 -9 -2 97.31 19.05
 0 -9 -2 168.87 32.12
 -1 -9 -2 341.79 41.53
 -1 -9 -2 326.33 34.55
 -1 -9 -2 312.4 48.91
 -1 -9 -2 282.13 34.1
 -2 -9 -2 -0.73 12.72
 -2 -9 -2 -28 20.47
 -2 -9 -2 11.66 10.12
 -3 -9 -2 112.85 15.43
 -3 -9 -2 61.41 20.08
 -3 -9 -2 118.11 32.44
 -4 -9 -2 232.24 37.72
 -4 -9 -2 244.86 42.78
 -3 -9 3 286.9 54.72
 -2 -9 3 44.52 38.72
 -2 -9 3 57.48 50.52
 1 9 -3 204.99 31.15
 -1 -9 3 201.22 53.57
 0 -9 3 33.7 29.78
 0 -9 3 33.02 34.13
 -5 -8 3 -2.05 20.79
 -4 -8 3 61.53 27.88
 -3 -8 3 228.47 43.84
 -2 -8 3 28.89 26.33
 -2 -8 3 20.22 12.66
 1 8 -3 66.66 17.45
 -1 -8 3 71.78 29.65
 -1 -8 3 50.1 15.85
 0 8 -3 383.44 43.08
 0 -8 3 379.96 41.76
 0 -8 3 577.43 61.91
 1 -8 3 49.45 31.31
 1 -8 3 29.65 17.9
 1 -8 3 13.15 21.03
 2 -8 3 29.09 19.16
 2 -8 3 17.77 17.56
 -6 -7 3 95.56 25.93
 -5 -7 3 96.34 27.63
 -3 -7 3 483.85 92.94
 2 7 -3 147.91 18
 -2 -7 3 133.3 19.33
 -2 -7 3 125.9 49.75
 1 7 -3 83.19 16.22
 -1 -7 3 97.04 28.1
 -1 -7 3 81 16.58
 -1 -7 3 86.66 21.31
 0 7 -3 497.52 45.61
 0 -7 3 510.22 48.69
 0 -7 3 488.99 56.31
 0 -7 3 456.82 44.88
 -1 7 -3 35.15 16.46
 1 -7 3 32.57 15.83
 1 -7 3 16.17 16.15
 1 -7 3 73.26 27.66
 2 -7 3 172.48 30.98
 2 -7 3 237.98 32.17
 2 -7 3 226.5 40.93
 3 -7 3 95.16 31.42
 3 -7 3 55.88 22.57
 3 -7 3 103.26 21.56
 4 -7 3 8.05 22.04
 4 -7 3 -3.98 15.93
 4 -7 3 3.07 23.82
 -7 -6 3 10.4 19.31
 6 6 -3 241.3 47.32
 -6 -6 3 267.47 37.52
 5 6 -3 1219.14 98.41
 -5 -6 3 1094.48 94.26
 4 6 -3 659.95 61.89
 -4 -6 3 578.73 59.35
 3 6 -3 1060.06 89.55
 -3 -6 3 1078.58 90.81
 2 6 -3 464 52.39
 2 6 -3 549.55 40.25
 -2 -6 3 543.04 41.81
 -2 -6 3 528.45 49.81
 -2 -6 3 500.8 56.33
 1 6 -3 41.17 11.12
 1 6 -3 7.34 14.35
 -1 -6 3 22.08 9.56
 -1 -6 3 58.12 21.54
 -1 -6 3 24.8 13.57
 0 6 -3 1072.44 91.09
 0 6 -3 1209.64 85.02
 0 -6 3 1055.08 83.99
 0 -6 3 1102.02 86.97
 -1 6 -3 182.16 27.46
 1 -6 3 184.11 26.91
 1 -6 3 235.57 27.72
 1 -6 3 289 38.68
 -2 6 -3 85.11 21.94
 2 -6 3 94.6 20.96
 2 -6 3 82.79 26.33
 2 -6 3 74.56 20.05
 3 -6 3 932.43 83.98
 3 -6 3 1049.65 80.54
 4 -6 3 142.22 33.77
 4 -6 3 71.62 25.21
 4 -6 3 118.63 22.06
 -5 6 -3 175.04 26.79
 5 -6 3 157.76 39.39
 5 -6 3 168.72 27.52
 5 -6 3 141.08 117.33
 7 5 -3 79.94 30.5
 -7 -5 3 113.89 27.91
 6 5 -3 278.33 45.59
 -6 -5 3 329.02 39.74
 5 5 -3 362.63 42.96
 -5 -5 3 264.39 36.48
 4 5 -3 1030.29 84.84
 -4 -5 3 989.92 82.54
 3 5 -3 342.43 40.48
 -3 -5 3 431.17 43.22
 2 5 -3 1422.53 94.12
 2 5 -3 1282.98 105.46
 -2 -5 3 1356.7 102.53
 -2 -5 3 1367.9 107.34
 1 5 -3 391.67 41.17
 1 5 -3 414.42 32.61
 -1 -5 3 435.9 44.37
 -1 -5 3 328.14 31.57
 -1 -5 3 385.98 37.32
 0 5 -3 1775.91 126.14
 0 5 -3 1712.23 132.68
 0 -5 3 2090.4 136.26
 0 -5 3 1565.77 125.29
 0 -5 3 1764.34 128.8
 -1 5 -3 2270.96 179.29
 -1 5 -3 2539.41 169.26
 1 -5 3 2501.69 169.1
 1 -5 3 2171.3 167.9
 -2 5 -3 32.32 27.58
 2 -5 3 13 12.05
 2 -5 3 14.05 14.87
 2 -5 3 10.59 12.39
 -3 5 -3 1417.91 101.81
 3 -5 3 1541.81 117.3
 3 -5 3 1367.19 103.91
 3 -5 3 1209.11 106.67
 -4 5 -3 300.53 32.26
 4 -5 3 266.85 38.15
 4 -5 3 257.04 32
 4 -5 3 289.21 42.18
 -5 5 -3 13.93 13.15
 5 -5 3 12.1 22.56
 5 -5 3 3.58 14.1
 5 -5 3 -10.2 16.55
 -6 5 -3 462.81 47.14
 6 -5 3 500.29 63.8
 6 -5 3 467.94 75.2
 6 -5 3 478.42 59.69
 8 4 -3 80.33 17.88
 -8 -4 3 110.84 28.42
 7 4 -3 261.34 41.5
 7 4 -3 219.18 23.76
 -7 -4 3 246.63 36.49
 6 4 -3 5.88 20.27
 -6 -4 3 -10.64 13.98
 -6 -4 3 -0.76 11.99
 5 4 -3 1396.59 109.3
 -5 -4 3 1354.12 105.99
 4 4 -3 920.26 75.64
 -4 -4 3 861.56 72.71
 3 4 -3 12.65 13.42
 -3 -4 3 16.65 13.1
 2 4 -3 4603.46 294.76
 2 4 -3 4199.66 305.77
 -2 -4 3 4376.34 305.6
 1 4 -3 84.42 10.9
 1 4 -3 39.15 13.43
 -1 -4 3 82.86 18.34
 -1 -4 3 62.25 13.85
 -1 -4 3 51.08 9.93
 0 4 -3 17 10.25
 0 4 -3 23.84 8.72
 0 -4 3 28.34 10.85
 0 -4 3 28.73 13.29
 0 -4 3 17.07 7.92
 -1 4 -3 2771.16 183.69
 -1 4 -3 2422.8 185.79
 -1 4 -3 2836.35 196.23
 1 -4 3 2620.67 183.21
 1 -4 3 2748.53 187.66
 1 -4 3 2361.97 182.1
 -2 4 -3 1170.81 90.9
 -2 4 -3 1216.5 94.23
 2 -4 3 1227.22 94.46
 2 -4 3 1321.8 97.55
 2 -4 3 1283.76 92.9
 -3 4 -3 89.89 16.01
 -3 4 -3 105.92 21.37
 3 -4 3 100.59 21.91
 3 -4 3 103.21 18.93
 3 -4 3 101.63 23.71
 -4 4 -3 2745.28 197.04
 4 -4 3 2988.02 211.82
 4 -4 3 2811.64 198.85
 4 -4 3 2753.24 204.59
 -5 4 -3 299.93 33.33
 5 -4 3 338.23 43.78
 5 -4 3 269.06 40.28
 5 -4 3 286.49 33.17
 -6 4 -3 641.29 55.22
 6 -4 3 681.21 68.1
 6 -4 3 519.2 62.99
 8 3 -3 56.32 17.97
 -8 -3 3 85.65 24.32
 7 3 -3 291.69 30.84
 7 3 -3 239.52 40.36
 -7 -3 3 341.74 38.22
 6 3 -3 159.26 31.33
 6 3 -3 186.03 21.58
 -6 -3 3 208.62 28.15
 5 3 -3 38.61 17.85
 5 3 -3 52.43 9.97
 -5 -3 3 30.58 14
 4 3 -3 746.51 63.78
 4 3 -3 777.01 51.94
 -4 -3 3 664.8 60.62
 3 3 -3 71.01 17.59
 -3 -3 3 54.53 16.31
 2 3 -3 454.45 44.78
 2 3 -3 524.71 35.35
 -2 -3 3 491.82 44.25
 1 3 -3 2118.85 130.88
 1 3 -3 1804.52 136.74
 -1 -3 3 2026.74 137.63
 -1 -3 3 1786.37 133.83
 -1 -3 3 1777.78 130.76
 0 3 -3 106.87 13.17
 0 3 -3 86.19 16.03
 0 -3 3 103.29 18.01
 0 -3 3 112.39 17.54
 0 -3 3 105.2 13.2
 -1 3 -3 2075.77 153.9
 -1 3 -3 2319.29 150.97
 -1 3 -3 2151.63 151.98
 1 -3 3 2145.11 154.26
 1 -3 3 2227.15 151.76
 1 -3 3 2090.23 151.53
 -2 3 -3 70 15.68
 -2 3 -3 107.39 15.55
 -2 3 -3 89.1 16.88
 2 -3 3 101.68 15.53
 2 -3 3 70 16.17
 2 -3 3 83.28 16.11
 -3 3 -3 323.89 34.95
 3 -3 3 405.76 37.45
 3 -3 3 313.46 31.36
 3 -3 3 326.03 34.91
 -4 3 -3 381.08 41.33
 -4 3 -3 390.33 37.83
 4 -3 3 455.74 43.47
 4 -3 3 405.32 43.15
 4 -3 3 402.69 37.44
 -5 3 -3 396.03 42.34
 5 -3 3 484.64 49.27
 5 -3 3 458.17 49.61
 5 -3 3 469.01 42.84
 -6 3 -3 47.37 18.2
 6 -3 3 33.92 21.46
 6 -3 3 31.94 23.29
 6 -3 3 24.71 15.41
 -7 3 -3 289.17 40.25
 7 -3 3 259.33 45.38
 7 -3 3 299.05 46.21
 7 -3 3 382.19 44.75
 8 2 -3 139.78 25.9
 -8 -2 3 112.94 23.39
 -8 -2 3 155.04 28.26
 7 2 -3 371.16 46.63
 7 2 -3 338.37 36.63
 -7 -2 3 381.76 39.72
 -7 -2 3 308.8 35.57
 6 2 -3 36.06 12.64
 6 2 -3 28.42 19.26
 -6 -2 3 7.56 11.8
 -6 -2 3 19.52 11.22
 5 2 -3 506.54 49.27
 5 2 -3 525.43 41.94
 -5 -2 3 508.15 44.73
 4 2 -3 858.02 65.98
 4 2 -3 778.28 57.93
 -4 -2 3 759.59 64.55
 3 2 -3 3.21 4.09
 3 2 -3 36.79 12.46
 -3 -2 3 -1.06 7.66
 2 2 -3 1446.82 112.02
 2 2 -3 1453.6 104.95
 -2 -2 3 1757.84 112.73
 1 2 -3 1920.36 125.81
 1 2 -3 1755.35 130.85
 -1 -2 3 1700.45 127.92
 -1 -2 3 1969.41 130.87
 0 2 -3 30.68 9.22
 0 2 -3 15.31 5.71
 0 2 -3 3.45 5.48
 0 -2 3 10.92 4.98
 0 -2 3 8.35 7.17
 0 -2 3 15.82 6.19
 -1 2 -3 341.85 29.86
 -1 2 -3 365.52 32.39
 -1 2 -3 351.03 30.92
 1 -2 3 406.08 33.31
 1 -2 3 383.84 30.79
 1 -2 3 372.93 31.26
 -2 2 -3 3437.68 237.55
 -2 2 -3 3164.74 236.64
 -2 2 -3 3263.9 234.78
 2 -2 3 3603.91 241.56
 2 -2 3 3485.56 237.36
 2 -2 3 3733.45 236.17
 -3 2 -3 745.5 59.14
 -3 2 -3 782.96 62.49
 3 -2 3 802.41 62.43
 3 -2 3 768.98 59.29
 3 -2 3 775.11 61.41
 -4 2 -3 598.78 52.56
 -4 2 -3 689.79 57.58
 4 -2 3 696.14 56.63
 4 -2 3 639.7 57.16
 4 -2 3 653.55 52.9
 -5 2 -3 295.28 34.79
 -5 2 -3 321.38 37.85
 5 -2 3 338.62 34.37
 5 -2 3 383.71 39.15
 5 -2 3 359.55 40.34
 -6 2 -3 286.29 32.34
 6 -2 3 271.12 40.53
 6 -2 3 347.25 60.01
 6 -2 3 222.89 36.34
 -7 2 -3 423.13 47.03
 7 -2 3 368.42 72.72
 7 -2 3 384.62 48.94
 8 1 -3 85.49 23.05
 -8 -1 3 32.03 20.3
 7 1 -3 421.22 43.62
 7 1 -3 463.01 48.46
 -7 -1 3 362.21 39.77
 -7 -1 3 405.23 41.66
 6 1 -3 271.05 35.67
 6 1 -3 304.51 31.91
 -6 -1 3 294.56 30.76
 -6 -1 3 245.31 29.71
 5 1 -3 509.64 46.92
 5 1 -3 522.76 42.94
 -5 -1 3 477.6 42.19
 -5 -1 3 484.6 42.22
 4 1 -3 1664.3 120.82
 4 1 -3 1653.64 116.95
 -4 -1 3 1651.83 116.89
 3 1 -3 392.86 32.19
 -3 -1 3 435.31 37.96
 -3 -1 3 398.16 32.38
 2 1 -3 258.02 25.52
 2 1 -3 229.71 20.21
 -2 -1 3 286.38 25.62
 1 1 -3 4299.1 292.73
 -1 -1 3 4080.38 290.24
 -1 -1 3 4531.41 292.59
 0 1 -3 35.84 6.97
 0 1 -3 41.76 8.02
 0 1 -3 42.07 8.6
 0 -1 3 50.24 8.3
 0 -1 3 52.12 9.35
 0 -1 3 38.96 7.32
 -1 1 -3 1060.28 77.09
 -1 1 -3 1085.6 76.36
 -1 1 -3 1055.66 76.78
 1 -1 3 949.68 76.58
 1 -1 3 1184.13 76.69
 1 -1 3 1142.44 77.71
 -2 1 -3 2423.96 170.47
 -2 1 -3 2229.94 168.59
 -2 1 -3 2396.06 168.79
 2 -1 3 2581.16 169.18
 2 -1 3 2681.97 171.14
 2 -1 3 2446.23 169.15
 -3 1 -3 725.19 59.37
 -3 1 -3 803.24 62.2
 3 -1 3 910.42 63.17
 3 -1 3 732.04 59.78
 3 -1 3 822.22 60.62
 -4 1 -3 1502.31 111.42
 -4 1 -3 1490.94 108.95
 4 -1 3 1443.87 108.55
 4 -1 3 1576.17 110.5
 4 -1 3 1527.67 111.67
 -5 1 -3 19.73 12.79
 -5 1 -3 35.69 22.75
 5 -1 3 18.85 10.71
 5 -1 3 28.61 12.83
 5 -1 3 30.53 13.94
 -6 1 -3 16.98 12.82
 6 -1 3 10.74 16.13
 6 -1 3 1.27 12.81
 6 -1 3 0.7 13.13
 -7 1 -3 464.63 48.38
 7 -1 3 405.59 46.26
 7 -1 3 439.08 49.77
 -8 1 -3 115.96 27.18
 8 -1 3 98.62 31.9
 8 -1 3 59.39 27.68
 8 0 -3 0.07 17.74
 -8 0 3 -18.16 14.92
 7 0 -3 958.78 84.65
 -7 0 3 1087.49 81.84
 6 0 -3 545.85 52.93
 6 0 -3 536.02 50.41
 -6 0 3 516.62 46.56
 -6 0 3 550.06 68.77
 5 0 -3 105.66 19
 5 0 -3 91.46 19.74
 -5 0 3 111 19.08
 -5 0 3 121.83 16.37
 4 0 -3 2673.65 193.07
 4 0 -3 2722.27 192.14
 -4 0 3 2687.13 189.27
 -4 0 3 2943.31 191.82
 3 0 -3 7437.43 490.88
 3 0 -3 6593.86 491.73
 -3 0 3 7837.55 490.94
 2 0 -3 3480.47 233.02
 2 0 -3 3325.9 234.86
 -2 0 3 3503.91 233.38
 1 0 -3 5974.97 414.67
 -1 0 3 6690.72 412.95
 -1 0 3 5828.69 415
 0 0 -3 54.94 8.53
 0 0 -3 41.07 5.55
 0 0 3 41.64 7.14
 0 0 3 38.63 5.35
 -1 0 -3 7483.12 501.88
 -1 0 -3 7784 504.08
 1 0 3 7527.3 502.17
 1 0 3 7245.19 504
 -2 0 -3 7648.26 496.55
 -2 0 -3 7067.99 494.81
 2 0 3 7629.19 497.09
 2 0 3 7567.96 493.74
 2 0 3 6990.14 494.86
 -3 0 -3 1709.84 118.92
 -3 0 -3 1642.53 116.96
 3 0 3 1645.98 119
 3 0 3 1695.72 115.88
 3 0 3 1647.25 117.71
 -4 0 -3 812.64 62.15
 -4 0 -3 832.58 64.43
 4 0 3 795.5 62.69
 4 0 3 846.31 61.7
 4 0 3 816.08 64.75
 -5 0 -3 2600.87 183.53
 -5 0 -3 2648.99 181.97
 5 0 3 2693.37 181.14
 5 0 3 2485.85 182.03
 5 0 3 2493.55 184.01
 -6 0 -3 16.1 13.38
 -6 0 -3 -6.64 12.02
 6 0 3 14.56 11.06
 6 0 3 -8.53 9.16
 6 0 3 -11.76 11.32
 -7 0 -3 383.01 48.82
 7 0 3 436.7 42.92
 7 0 3 431.13 43.38
 7 0 3 415.3 48.07
 -8 0 -3 464.69 50.11
 8 0 3 454.88 48.62
 8 0 3 507.18 50.74
 8 0 3 414.36 54.88
 8 -1 -3 419.46 52.84
 -8 1 3 384.31 44.5
 7 -1 -3 98.6 26.71
 -7 1 3 122.57 22.4
 6 -1 -3 1703.79 129.05
 6 -1 -3 1553.41 126.64
 -6 1 3 1775.76 122.95
 -6 1 3 1739.87 127.1
 5 -1 -3 -5.83 10.52
 5 -1 -3 10.51 12.86
 -5 1 3 23.62 13.1
 -5 1 3 21.39 9.28
 4 -1 -3 753.23 61.07
 -4 1 3 746.99 56.29
 -4 1 3 795.82 61.12
 3 -1 -3 1972.19 145.7
 -3 1 3 2001.41 138.84
 -3 1 3 2130.99 143.42
 2 -1 -3 1115.2 83.36
 -2 1 3 1214.86 83.74
 1 -1 -3 4530.86 294.3
 -1 1 3 4220.68 294.2
 -1 1 3 4324.5 290.95
 0 -1 -3 945.03 64.21
 0 1 3 912.89 63.83
 -1 -1 -3 2895.8 193.57
 -1 -1 -3 3021.73 192.23
 1 1 3 2672.36 193.51
 -2 -1 -3 2175.76 134.55
 -2 -1 -3 2049.39 135.16
 2 1 3 1924.74 134.34
 2 1 3 1776.84 130.35
 2 1 3 1849.55 135.67
 -3 -1 -3 5440.89 371.89
 -3 -1 -3 5681.75 371.64
 3 1 3 5738.55 367.92
 3 1 3 5070.58 371.45
 3 1 3 5559.31 373.48
 -4 -1 -3 243.99 24.6
 -4 -1 -3 224.13 24.62
 4 1 3 289.59 25.95
 4 1 3 235.21 30.25
 -5 -1 -3 6145.92 405.85
 -5 -1 -3 5796.66 405.75
 5 1 3 6696.79 403.04
 5 1 3 5668.95 406.1
 5 1 3 5458.71 406.72
 -6 -1 -3 167.43 25.07
 -6 -1 -3 143.94 23.78
 6 1 3 211.92 23
 6 1 3 113.36 23.92
 -7 -1 -3 21.41 14.94
 -7 -1 -3 6.32 14.04
 7 1 3 13.82 17.92
 7 1 3 22.08 13.22
 7 1 3 17.68 11.53
 -8 -1 -3 584.12 55.65
 8 1 3 582.5 52.31
 8 1 3 556.14 60.7
 8 1 3 489.17 50
 7 -2 -3 10.73 18.46
 -7 2 3 12.73 12.71
 6 -2 -3 406.5 47.08
 -6 2 3 408.83 37.42
 5 -2 -3 917.71 77.01
 -5 2 3 969.29 75.52
 -5 2 3 901.68 68.06
 4 -2 -3 -0.74 11.16
 -4 2 3 4.59 10.52
 -4 2 3 14.66 6.12
 3 -2 -3 2446.34 170.68
 -3 2 3 2473.53 169.94
 -3 2 3 2344.74 162.88
 2 -2 -3 974.27 73.71
 -2 2 3 1010.65 73.71
 1 -2 -3 1113.91 79.68
 -1 2 3 1103.83 79.9
 -1 -2 -3 1196.67 84.46
 1 2 3 1243.54 84.98
 -2 -2 -3 915.8 67.07
 -2 -2 -3 1079.83 71.46
 -2 -2 -3 1052.16 71.8
 2 2 3 955.14 71.19
 -3 -2 -3 2186.28 160.46
 -3 -2 -3 2152.8 147.27
 3 2 3 2026.52 148.25
 3 2 3 2163.8 148.95
 -4 -2 -3 680.62 52.15
 -4 -2 -3 661.26 50.92
 4 2 3 637.41 46.63
 4 2 3 637.9 51.71
 4 2 3 638.37 53.31
 -5 -2 -3 373.18 33.81
 -5 -2 -3 325.4 31.45
 5 2 3 337.64 28.76
 5 2 3 315.6 34.83
 -6 -2 -3 2383.66 171.34
 -6 -2 -3 2331.21 169.28
 6 2 3 2467.36 166.32
 6 2 3 2386.02 173.33
 -7 -2 -3 36.71 15.98
 -7 -2 -3 34.35 14.87
 7 2 3 19.68 16.14
 7 2 3 16.66 20
 -8 -2 -3 283.59 37.38
 8 2 3 286 31.51
 8 2 3 145.41 61.14
 8 2 3 326.02 35.51
 7 -3 -3 19.04 21.03
 6 -3 -3 22.74 17.72
 -6 3 3 56.85 12.33
 5 -3 -3 565.77 76.9
 -5 3 3 435.68 35.31
 4 -3 -3 116.32 23.29
 -4 3 3 80.17 18.38
 -4 3 3 100.81 10.75
 3 -3 -3 152.46 23.85
 -3 3 3 142.15 20.47
 2 -3 -3 233.67 24.86
 -2 3 3 213.42 23.67
 1 -3 -3 659.97 51.21
 1 -3 -3 661.57 44.52
 1 -3 -3 646.75 44.19
 -1 3 3 635.09 50.7
 0 -3 -3 298.21 22.68
 0 -3 -3 299.44 26.17
 -1 -3 -3 2232.77 151.17
 -1 -3 -3 2284.83 150.31
 -1 -3 -3 2075.01 150.6
 -2 -3 -3 69.81 10.02
 -2 -3 -3 86.67 11.5
 -3 -3 -3 426.16 34.83
 -3 -3 -3 508.21 37.91
 -3 -3 -3 510.05 39.79
 3 3 3 493.3 34.63
 -4 -3 -3 87.05 16.26
 -4 -3 -3 95.06 13.92
 4 3 3 107.55 11.09
 -5 -3 -3 8.48 8.01
 -5 -3 -3 14.56 11.06
 5 3 3 7.95 7.1
 -6 -3 -3 1456.16 104.33
 -6 -3 -3 1459.48 107.81
 6 3 3 1493.25 109.06
 6 3 3 1354.23 101.66
 -7 -3 -3 59.68 19.04
 -7 -3 -3 9.25 11.7
 7 3 3 29.9 20.14
 7 3 3 4.82 11.93
 -8 -3 -3 156.99 29.38
 -8 -3 -3 184.26 26.61
 8 3 3 123.97 32.43
 8 3 3 206.09 63.91
 7 -4 -3 86.49 48.9
 7 -4 -3 18.07 23.26
 -7 4 3 18.61 5.52
 6 -4 -3 82.5 28
 -6 4 3 58.58 8.03
 5 -4 -3 326.28 41.8
 4 -4 -3 558.69 53.57
 3 -4 -3 726.17 62.94
 -3 4 3 715.35 80.37
 2 -4 -3 69.67 16.39
 -2 4 3 84 17.7
 1 -4 -3 9.83 9.47
 1 -4 -3 7.59 3.15
 1 -4 -3 6.71 8.92
 1 -4 -3 0.46 3.78
 -1 4 3 8.64 8.59
 0 -4 -3 1448.02 103.25
 0 -4 -3 1474 107.84
 0 -4 -3 1366.34 99.26
 0 4 3 1488.05 103.98
 -1 -4 -3 1121.38 84.82
 -1 -4 -3 1287.06 87.43
 -1 -4 -3 1172.3 84.34
 -2 -4 -3 424.31 47.23
 -2 -4 -3 421.4 37.03
 -2 -4 -3 489.38 35.74
 -3 -4 -3 1442.65 119.5
 -3 -4 -3 1783.57 122.91
 -3 -4 -3 1991.15 120.93
 3 4 3 1693.32 119.17
 -4 -4 -3 45.28 9.5
 -4 -4 -3 44.9 9.04
 -4 -4 -3 73.19 13.81
 4 4 3 61.86 9.74
 -5 -4 -3 23.72 12.99
 -5 -4 -3 33.86 8.91
 5 4 3 18.48 7.41
 -6 -4 -3 392.05 32.37
 -6 -4 -3 341.71 36.7
 6 4 3 358.86 30.39
 -7 -4 -3 55.18 12.93
 -7 -4 -3 33.33 17.47
 7 4 3 35.7 11.06
 -8 -4 -3 15.78 17.96
 -8 -4 -3 15.17 12.96
 8 4 3 30.81 11.88
 6 -5 -3 409.57 131.23
 6 -5 -3 502.25 61.18
 5 -5 -3 24.11 23.46
 5 -5 -3 18.83 19.47
 4 -5 -3 446.65 51.86
 4 -5 -3 517.26 54.17
 3 -5 -3 1060.97 84.38
 3 -5 -3 961.38 80.81
 -3 5 3 904.82 78.62
 2 -5 -3 1573.29 107.53
 2 -5 -3 1313.02 104.28
 -2 5 3 1214.26 106.35
 1 -5 -3 321.15 25.79
 1 -5 -3 310.65 26.88
 1 -5 -3 417.76 38.08
 1 -5 -3 374.27 35.18
 -1 5 3 324.02 33.28
 0 -5 -3 306.59 30.57
 0 -5 -3 277.68 24.25
 0 -5 -3 250.17 27.93
 0 5 3 336.79 30.56
 -1 -5 -3 377.92 31.98
 -1 -5 -3 374.1 33.34
 -1 -5 -3 417.35 36.93
 -2 -5 -3 220.89 25.26
 -2 -5 -3 209.2 22.49
 -2 -5 -3 205.15 20.35
 -3 -5 -3 1114.82 76.75
 -3 -5 -3 1079.49 81.43
 -3 -5 -3 1041.44 81.09
 -4 -5 -3 325.67 29.05
 -4 -5 -3 450.41 36.82
 -4 -5 -3 344.84 32.46
 4 5 3 416.03 32.6
 -5 -5 -3 91.26 19.79
 -5 -5 -3 89.05 13.86
 -5 -5 -3 67.38 10.17
 5 5 3 88.29 13.67
 -6 -5 -3 267.19 33.46
 -6 -5 -3 217.27 21.54
 6 5 3 279.99 23.56
 -7 -5 -3 17.49 18.63
 -7 -5 -3 3.11 15.48
 7 5 3 13.62 7.44
 -8 -5 -3 26.11 10.63
 -8 -5 -3 16.49 19.05
 5 -6 -3 589.45 68.68
 5 -6 -3 642.44 68.78
 4 -6 -3 105.72 28.92
 4 -6 -3 149.43 32.24
 3 -6 -3 104.87 27.67
 3 -6 -3 99.04 23.5
 2 -6 -3 2258.87 152.72
 2 -6 -3 2455.65 168.14
 2 -6 -3 2168.73 153.04
 -2 6 3 2278.53 165.83
 1 -6 -3 11.99 13.9
 1 -6 -3 2.18 5.28
 1 -6 -3 4.95 6.94
 1 -6 -3 14.4 11.96
 -1 6 3 12.13 11.61
 0 -6 -3 542.09 43.17
 0 -6 -3 401.7 41.92
 0 -6 -3 526.75 47.3
 0 -6 -3 454.68 38.13
 0 6 3 512.32 44.81
 -1 -6 -3 1251.94 90.46
 -1 -6 -3 1202.28 89.1
 -1 -6 -3 1219.87 94.99
 -2 -6 -3 366.58 38.52
 -2 -6 -3 365.45 31.81
 -2 -6 -3 363.66 33.95
 -3 -6 -3 571.85 52.9
 -3 -6 -3 535.16 49.21
 -3 -6 -3 637.11 45.08
 -4 -6 -3 1460.54 104.27
 -4 -6 -3 1562.96 113.7
 -4 -6 -3 1601.45 124.28
 -4 -6 -3 1491.29 103.93
 -5 -6 -3 116.88 17.74
 -5 -6 -3 51.42 17.91
 5 6 3 116.05 55.97
 -6 -6 -3 377.58 41.86
 -6 -6 -3 304.73 29.77
 6 6 3 402.76 31.99
 -7 -6 -3 360.02 43.47
 4 -7 -3 466.33 57.2
 4 -7 -3 537.68 69.03
 3 -7 -3 23.9 21.92
 3 -7 -3 50.57 21.9
 2 -7 -3 109.99 10.35
 2 -7 -3 50.5 21.31
 2 -7 -3 111.78 25.32
 2 -7 -3 85.96 9.11
 1 -7 -3 822.5 59.16
 1 -7 -3 774.65 71.42
 1 -7 -3 794.27 68.82
 1 -7 -3 768.59 60.33
 -1 7 3 842.56 69.65
 0 -7 -3 101.13 15.53
 0 -7 -3 96.62 19.61
 0 -7 -3 84.47 22.32
 0 -7 -3 157.04 20.74
 -1 -7 -3 731.07 59
 -1 -7 -3 760.07 67.32
 -1 -7 -3 761.03 60.86
 -2 -7 -3 296.73 35.76
 -2 -7 -3 221.65 25.73
 -2 -7 -3 220.35 29.53
 -3 -7 -3 5.55 7.05
 -3 -7 -3 4.77 10.15
 -3 -7 -3 5.19 15.15
 -4 -7 -3 351.05 27.15
 -4 -7 -3 358.07 38.33
 -4 -7 -3 477.64 43.95
 -4 -7 -3 360.59 27.8
 -5 -7 -3 163.94 27.81
 -5 -7 -3 200.75 28.29
 -6 -7 -3 79.08 22.57
 -7 -7 -3 624.76 62.92
 3 -8 -3 20.81 24.76
 3 -8 -3 20.52 23.76
 2 -8 -3 1.68 4.2
 2 -8 -3 1.74 21.1
 2 -8 -3 24.95 16.4
 2 -8 -3 8.39 3.92
 1 -8 -3 575.88 47.46
 1 -8 -3 609.32 56.98
 1 -8 -3 559.76 44.51
 1 -8 -3 509.09 58.21
 0 -8 -3 66.33 16.94
 0 -8 -3 84.32 20.2
 0 -8 -3 66.54 22.88
 0 -8 -3 53.03 13.83
 -1 -8 -3 109.95 19.69
 -1 -8 -3 108.43 26.01
 -1 -8 -3 116.61 20.57
 -1 -8 -3 152.96 23.49
 -2 -8 -3 478.55 43.91
 -2 -8 -3 636.54 59.36
 -2 -8 -3 489.68 46.37
 -3 -8 -3 16.91 8.13
 -3 -8 -3 7.05 10.68
 -3 -8 -3 41.52 22.85
 -4 -8 -3 240.85 37.03
 -4 -8 -3 155.91 27.86
 -5 -8 -3 204.8 30.94
 -5 -8 -3 166.46 30.38
 -6 -8 -3 -7.04 13.02
 -6 -8 -3 35.77 22.89
 1 -9 -3 62.41 45.9
 1 -9 -3 63.44 15.18
 0 -9 -3 -2.48 22.96
 0 -9 -3 32.41 16.43
 0 -9 -3 13.36 10.72
 0 -9 -3 -10.87 13.61
 -1 -9 -3 36.07 14.8
 -1 -9 -3 3.86 22.56
 -1 -9 -3 19.54 13.79
 -1 -9 -3 44.85 18.88
 -2 -9 -3 43.22 25.51
 -2 -9 -3 38.21 15.59
 -3 -9 -3 6.7 15.34
 -3 -9 -3 25.55 9.97
 -3 -9 -3 23.95 23.5
 -4 -9 -3 20.68 16.22
 -4 -9 -3 40.74 49.7
 -2 -9 4 341.77 94.26
 -1 -9 4 102.66 43.03
 -5 -8 4 261.25 46.66
 -4 -8 4 46.68 25.71
 -3 -8 4 93.14 33.64
 -2 -8 4 1086.58 103.9
 1 8 -4 18.86 14.21
 -1 -8 4 44.05 28.81
 -1 -8 4 13.73 14.43
 0 8 -4 556.9 52.06
 0 -8 4 554.88 52.38
 1 -8 4 305.85 39.73
 2 -8 4 14.17 25.13
 2 -8 4 -15.15 18.17
 -6 -7 4 11.22 18.72
 -5 -7 4 276.86 43.75
 -4 -7 4 222.38 40.16
 -3 -7 4 43.21 26.1
 2 7 -4 611.42 47.85
 -2 -7 4 635.85 68.14
 1 7 -4 326.75 32.81
 -1 -7 4 328.75 34.52
 -1 -7 4 343.18 47.1
 0 7 -4 184.11 26.36
 0 -7 4 199.77 37.35
 0 -7 4 117.54 23.11
 0 -7 4 189.61 30.67
 -1 7 -4 75.67 19.73
 1 -7 4 56.21 17.16
 1 -7 4 83.81 30.35
 1 -7 4 21.86 19.49
 2 -7 4 294.68 36.39
 2 -7 4 243.42 43.92
 2 -7 4 251.66 35.68
 3 -7 4 42.77 28.47
 3 -7 4 40.68 21.33
 3 -7 4 21.27 15.95
 4 -7 4 406.61 62.24
 -7 -6 4 13.28 22.57
 -7 -6 4 27.78 18.9
 -6 -6 4 6.77 17.93
 -5 -6 4 817.92 75.04
 4 6 -4 28.72 21.81
 -4 -6 4 41.26 21.27
 3 6 -4 -0.84 15.31
 -3 -6 4 18.91 19.77
 2 6 -4 62.89 22.58
 2 6 -4 70.33 11.5
 -2 -6 4 93.9 27.92
 -2 -6 4 54.7 19.13
 1 6 -4 231.96 24.09
 1 6 -4 168.46 31.43
 -1 -6 4 204.82 28.73
 -1 -6 4 184.02 27.1
 -1 -6 4 281.15 39.02
 0 6 -4 26.2 11.89
 0 -6 4 -13.51 16.23
 0 -6 4 13.31 15.9
 0 -6 4 2.21 9.52
 -1 6 -4 1719.49 137.86
 1 -6 4 1633.81 132.49
 1 -6 4 2165.01 146.98
 1 -6 4 1786.18 134.55
 2 -6 4 88.94 21.31
 2 -6 4 71.16 20.31
 2 -6 4 57.49 25.13
 3 -6 4 5.5 20.16
 3 -6 4 23.47 17.95
 3 -6 4 -9.66 13.22
 -4 6 -4 369.36 40.91
 4 -6 4 455.81 57.15
 4 -6 4 387.02 48.42
 4 -6 4 444.42 53.43
 -5 6 -4 13.41 17.27
 5 -6 4 30.48 19.36
 5 -6 4 27.96 25.35
 5 -6 4 47.36 44.66
 -7 -5 4 121.31 27.47
 -7 -5 4 146.32 30.81
 6 5 -4 35.14 22.5
 -6 -5 4 13.98 15.15
 5 5 -4 128.57 29.97
 -5 -5 4 159.7 28.88
 4 5 -4 1019.24 108.9
 -4 -5 4 941.76 81
 3 5 -4 81.52 21.56
 -3 -5 4 45.95 18.98
 2 5 -4 629.54 62.01
 2 5 -4 707.95 51.12
 -2 -5 4 747.34 66.34
 -2 -5 4 741.79 60.8
 1 5 -4 240.47 31.97
 1 5 -4 208.14 21.46
 -1 -5 4 250.32 34.3
 -1 -5 4 172.69 21.6
 -1 -5 4 221.87 27.27
 0 5 -4 119.83 41.14
 0 5 -4 168.52 21.17
 0 -5 4 133.08 22.66
 0 -5 4 209.02 30.89
 0 -5 4 150.69 20.78
 -1 5 -4 304.39 37.68
 -1 5 -4 382.87 36.28
 1 -5 4 405.55 43.12
 1 -5 4 328.16 35.38
 1 -5 4 367.93 36.56
 -2 5 -4 90.73 17.76
 -2 5 -4 72.95 20.04
 -2 5 -4 78.29 20.96
 2 -5 4 82.45 19.97
 2 -5 4 103.21 20.02
 2 -5 4 85.09 23.55
 -3 5 -4 320.86 36.35
 3 -5 4 421.14 39.78
 3 -5 4 341.39 49.78
 3 -5 4 395.71 43.84
 -4 5 -4 14.42 13.79
 4 -5 4 -5.07 16.16
 4 -5 4 11.83 21.49
 4 -5 4 29.65 15.89
 -5 5 -4 151.71 26.51
 5 -5 4 169.64 37.81
 5 -5 4 211.39 38.15
 5 -5 4 169.44 28.64
 -6 5 -4 61.38 20.89
 6 -5 4 68.25 31.55
 6 -5 4 62.42 29.52
 6 -5 4 25.5 20.38
 8 4 -4 318.77 31.95
 -8 -4 4 321.26 44.58
 7 4 -4 546.13 44.66
 -7 -4 4 682.05 60.11
 6 4 -4 -10.61 18.84
 -6 -4 4 35.14 16.25
 5 4 -4 154.45 30.19
 -5 -4 4 186.41 27.9
 4 4 -4 1153.22 94.24
 -4 -4 4 1142.28 91.8
 3 4 -4 4.63 14.89
 -3 -4 4 -3.66 12.26
 2 4 -4 2191.69 181.36
 2 4 -4 2590.03 171.4
 -2 -4 4 2621.08 179.24
 -2 -4 4 2702.94 183.31
 1 4 -4 3186.44 201.12
 1 4 -4 2882.22 208.59
 -1 -4 4 2871.38 205.43
 -1 -4 4 2464.12 200.49
 -1 -4 4 3314.14 211.19
 0 4 -4 21.5 8.93
 0 4 -4 19.61 11.7
 0 -4 4 32.49 16.49
 0 -4 4 16.23 8.71
 0 -4 4 20.1 11.23
 -1 4 -4 2003.3 155.21
 -1 4 -4 2225.34 151.38
 -1 4 -4 2209.23 152.88
 1 -4 4 2079.74 152.4
 1 -4 4 2357.84 158.38
 1 -4 4 1985.31 151.75
 -2 4 -4 1940.67 131.02
 -2 4 -4 1882.71 134.48
 -2 4 -4 1696.3 135.23
 2 -4 4 1852.79 132.4
 2 -4 4 1922.44 137.34
 2 -4 4 1665.26 132.88
 -3 4 -4 136.79 25.21
 -3 4 -4 136.18 21.05
 3 -4 4 170.39 27.13
 3 -4 4 179.31 24.11
 3 -4 4 152.5 26.81
 -4 4 -4 1305.78 100.08
 4 -4 4 1476.82 109.33
 4 -4 4 1272.6 101.82
 4 -4 4 1294.45 111.6
 -5 4 -4 112.39 22.85
 5 -4 4 126.17 30.08
 5 -4 4 152.1 32.2
 5 -4 4 97.59 22.09
 -6 4 -4 73.82 21.11
 6 -4 4 78.09 27.2
 6 -4 4 43.67 25.48
 6 -4 4 94.46 22.78
 8 3 -4 -5.91 13.27
 -8 -3 4 13.18 18.81
 7 3 -4 936.01 72.2
 7 3 -4 764.05 88.83
 -7 -3 4 1098.65 81.71
 6 3 -4 672.02 68.35
 6 3 -4 708.12 53.8
 5 3 -4 35.39 19.33
 5 3 -4 59.6 10.66
 -5 -3 4 66.33 19
 4 3 -4 2399.49 156.06
 4 3 -4 2227.25 167.64
 -4 -3 4 2242.1 166.18
 3 3 -4 1147 95.12
 3 3 -4 1249.99 84.13
 3 3 -4 1247.36 85.31
 -3 -3 4 1245.94 94.7
 2 3 -4 695.45 46.67
 2 3 -4 576.59 55.78
 -2 -3 4 668.49 55.62
 -2 -3 4 597.5 50.99
 1 3 -4 1689.11 138.35
 1 3 -4 2102.66 132.91
 -1 -3 4 2014.71 139.77
 -1 -3 4 1841.55 136.06
 0 3 -4 963.92 70.03
 0 3 -4 1078.46 71.59
 0 3 -4 875.2 73.24
 0 -3 4 923.46 71.73
 0 -3 4 875.06 69.83
 0 -3 4 982.74 75.37
 -1 3 -4 820.75 69.89
 -1 3 -4 1002.69 68.17
 -1 3 -4 929.03 69.05
 1 -3 4 817.55 71.1
 1 -3 4 967.7 72.23
 1 -3 4 853.32 68.02
 -2 3 -4 1795.92 130.33
 -2 3 -4 1733.92 132.15
 -2 3 -4 1596.09 131.8
 2 -3 4 1943.39 131.45
 2 -3 4 1879.81 133.98
 2 -3 4 2049.15 133.65
 -3 3 -4 157.56 23.89
 -3 3 -4 213.33 23.04
 3 -3 4 178.88 25.41
 3 -3 4 194.33 23.2
 3 -3 4 189.48 25.81
 -4 3 -4 1041.98 86.04
 -4 3 -4 987.55 80.76
 4 -3 4 1085.3 85.66
 4 -3 4 1001.45 82.18
 4 -3 4 1184.24 87.32
 -5 3 -4 1826.42 138.99
 5 -3 4 1950.54 144.48
 5 -3 4 1893.22 139.7
 5 -3 4 1916.2 144.63
 -6 3 -4 -6.51 15.4
 6 -3 4 11.98 13.57
 6 -3 4 3.4 20.39
 6 -3 4 -5.51 17.7
 -7 3 -4 534.96 61.04
 7 -3 4 488.17 57.76
 7 -3 4 452.37 64.56
 8 2 -4 114.24 23.64
 -8 -2 4 134.78 27.83
 7 2 -4 163.71 24.99
 7 2 -4 110.03 43.32
 -7 -2 4 149.8 26.62
 -7 -2 4 111.42 21.04
 6 2 -4 778.49 60.78
 6 2 -4 760.83 106.93
 -6 -2 4 721.93 62.73
 5 2 -4 8.63 8.66
 5 2 -4 -12.27 12.73
 4 2 -4 651.96 47.99
 4 2 -4 631.83 56.06
 -4 -2 4 597.35 55.68
 3 2 -4 3488.18 237.41
 3 2 -4 3315.48 244.9
 -3 -2 4 3748.05 246.82
 2 2 -4 161.05 22.06
 -2 -2 4 138.57 20.4
 1 2 -4 5438.33 401.22
 1 2 -4 6012.05 396.69
 -1 -2 4 6152.33 401.01
 -1 -2 4 5964.34 398.8
 0 2 -4 5027.08 325.83
 0 2 -4 4766.19 328.57
 0 2 -4 4821.68 325.44
 0 -2 4 4360.42 327.72
 0 -2 4 5046.95 326.18
 0 -2 4 4825.62 326.31
 -1 2 -4 4.55 7.34
 -1 2 -4 6.92 6.47
 -1 2 -4 17.51 7.73
 1 -2 4 6.86 7.52
 1 -2 4 17.52 9.78
 -2 2 -4 4363.03 310.54
 -2 2 -4 4115.71 309.55
 -2 2 -4 4644.33 308.81
 2 -2 4 4719.44 310.93
 2 -2 4 4843.4 309.59
 2 -2 4 4538.27 310.54
 -3 2 -4 4212.31 287.3
 -3 2 -4 4030.28 289.79
 3 -2 4 4092.3 289.44
 3 -2 4 4317.54 287.7
 3 -2 4 4291.48 288.9
 -4 2 -4 636.46 53.6
 -4 2 -4 664.3 59.66
 4 -2 4 595.49 52.4
 4 -2 4 613.98 56.57
 4 -2 4 666.51 55.46
 -5 2 -4 1933.35 161.08
 -5 2 -4 1499.87 118.64
 5 -2 4 1578.45 119.44
 5 -2 4 1648.73 121.89
 5 -2 4 1555.58 122.72
 -6 2 -4 454.04 49.51
 6 -2 4 484.4 54.75
 6 -2 4 482.79 51.4
 6 -2 4 580.49 50.15
 -7 2 -4 77.03 26.22
 7 -2 4 53.52 25.84
 8 1 -4 35.63 18.97
 -8 -1 4 11.46 18.31
 7 1 -4 129.37 25.5
 -7 -1 4 86.75 20.7
 -7 -1 4 104.78 23.42
 6 1 -4 782.61 64.51
 6 1 -4 785.23 70.18
 -6 -1 4 739.43 63.86
 -6 -1 4 841.93 64.85
 5 1 -4 335.36 37.15
 5 1 -4 311.2 31.62
 -5 -1 4 289.41 31.07
 4 1 -4 27.57 14.3
 4 1 -4 37.97 10.49
 -4 -1 4 24.26 18.54
 3 1 -4 1710.98 121.74
 3 1 -4 1732.61 126.98
 -3 -1 4 1816.09 129.17
 2 1 -4 1030.31 78.39
 2 1 -4 970.53 73.15
 -2 -1 4 1118.28 78.83
 1 1 -4 187.59 21.18
 -1 -1 4 232.15 21.8
 -1 -1 4 167.82 17.6
 0 1 -4 1321.4 97.84
 0 1 -4 1405.66 95.8
 0 1 -4 1380.89 96.81
 0 -1 4 1370.97 95.8
 0 -1 4 1336.89 97.62
 -1 1 -4 8.58 5.46
 -1 1 -4 19.8 7.14
 -1 1 -4 11.22 6.75
 1 -1 4 6.2 6.05
 1 -1 4 5.75 7.3
 -2 1 -4 1692 122.71
 -2 1 -4 1766.17 124.72
 -2 1 -4 1682.33 122.97
 2 -1 4 1888.45 123.52
 2 -1 4 1627.31 122.77
 2 -1 4 1869.03 125.5
 -3 1 -4 958.57 74.95
 3 -1 4 963.37 72.84
 3 -1 4 978.79 72.94
 3 -1 4 1009.81 75.56
 -4 1 -4 465.5 43.32
 -4 1 -4 464.28 41.23
 4 -1 4 473.87 44.53
 4 -1 4 460.65 41.08
 4 -1 4 497.86 45.16
 -5 1 -4 267.2 30.17
 -5 1 -4 258.09 32.96
 5 -1 4 280.65 35.01
 5 -1 4 260.09 29.84
 5 -1 4 287.71 31.16
 -6 1 -4 364.47 41.18
 6 -1 4 444.93 43.26
 6 -1 4 434.16 78.47
 6 -1 4 411.07 42.17
 -7 1 -4 -12.55 16.53
 7 -1 4 29.25 21.84
 7 -1 4 30.82 16.94
 -8 1 -4 351.06 46.77
 8 -1 4 232.18 45.88
 8 -1 4 278.74 44.76
 8 0 -4 41.26 21.64
 -8 0 4 32.25 22.97
 7 0 -4 144.32 28.14
 -7 0 4 183.78 27.33
 6 0 -4 282.8 34.45
 6 0 -4 264.98 36.3
 -6 0 4 287.1 30.37
 -6 0 4 322.93 38.51
 5 0 -4 19.96 12.29
 5 0 -4 13.22 14.08
 -5 0 4 35.31 11.33
 -5 0 4 31.69 12.87
 4 0 -4 431.11 40.41
 4 0 -4 429.39 38.5
 -4 0 4 427.36 37.99
 3 0 -4 2495.93 173.57
 3 0 -4 2545.95 171.36
 -3 0 4 2360.13 173.91
 2 0 -4 100.53 15.94
 2 0 -4 96.73 11.79
 -2 0 4 80.45 14.71
 1 0 -4 1642.17 114.26
 1 0 -4 1602.58 116.79
 -1 0 4 1677.54 117.35
 -1 0 4 1712.14 114.43
 0 0 -4 806.38 61.28
 0 0 -4 861.33 60.16
 0 0 4 878.34 61.61
 0 0 4 817.86 59.69
 -1 0 -4 1570.6 118.31
 -1 0 -4 1715.49 119.18
 -1 0 -4 1698.11 120.68
 1 0 4 1916.44 119.36
 1 0 4 1716.05 120.91
 1 0 4 1705.83 118.78
 -2 0 -4 561.29 42.19
 -2 0 -4 536.45 40.18
 -2 0 -4 554.1 43.58
 2 0 4 509.32 40.58
 2 0 4 507.25 43.97
 2 0 4 592.31 42.39
 -3 0 -4 1329.3 95.19
 -3 0 -4 1243.59 93.67
 3 0 4 1346.63 93.8
 3 0 4 1301.3 91.44
 3 0 4 1259.69 99.78
 -4 0 -4 48.32 11.14
 -4 0 -4 33.62 12.25
 4 0 4 48.49 12.05
 4 0 4 51.74 14.95
 4 0 4 58.06 11.65
 -5 0 -4 78.81 18.76
 -5 0 -4 79.41 16.87
 5 0 4 73.36 15.11
 5 0 4 62.86 18.28
 5 0 4 71.47 16.34
 -6 0 -4 2268.81 165.64
 -6 0 -4 2327.35 164.36
 6 0 4 2163.36 166.99
 6 0 4 2374.97 162.33
 6 0 4 2207.74 164.73
 -7 0 -4 56.74 19.6
 7 0 4 49.33 17.38
 7 0 4 42.53 23.45
 -8 0 -4 90.4 27.95
 8 0 4 127.97 34.55
 8 0 4 126.86 25.08
 8 -1 -4 91.06 30.22
 -8 1 4 122.21 24.92
 7 -1 -4 137.46 30.61
 -7 1 4 196.31 27.41
 6 -1 -4 361.25 42.37
 6 -1 -4 307.58 57.02
 -6 1 4 423.33 36.07
 -6 1 4 349.9 39.81
 5 -1 -4 641.88 72.18
 5 -1 -4 679.32 58.19
 -5 1 4 622.85 55.45
 -5 1 4 668.26 51.49
 4 -1 -4 354.67 35.81
 4 -1 -4 345.33 35.52
 -4 1 4 370.6 34.71
 -4 1 4 378.23 30.46
 3 -1 -4 35.92 10.37
 3 -1 -4 29.25 10.05
 -3 1 4 16.99 9.59
 2 -1 -4 1515.12 111
 -2 1 4 1587.82 111.64
 -2 1 4 1610.12 107.66
 1 -1 -4 1370.59 99.05
 1 -1 -4 1474.01 96.24
 1 -1 -4 1382.92 98.9
 -1 1 4 1386.09 95.78
 0 1 4 6718.98 449.25
 -1 -1 -4 349.02 25.93
 -1 -1 -4 343.12 26.78
 1 1 4 328.22 26.36
 1 1 4 330.33 25.28
 -2 -1 -4 1508.69 100.46
 -2 -1 -4 1544.35 104.31
 -2 -1 -4 1513.78 106.09
 2 1 4 1552.28 100.75
 2 1 4 1382.95 106.44
 2 1 4 1419.49 104.42
 -3 -1 -4 757.07 75.43
 3 1 4 739.2 62.07
 3 1 4 832.37 55.56
 3 1 4 807.87 60.27
 -4 -1 -4 52.89 12.43
 -4 -1 -4 47.7 11.71
 4 1 4 32.3 14.01
 4 1 4 33.23 10.83
 4 1 4 48.39 8.5
 -5 -1 -4 1438.04 103.24
 -5 -1 -4 1371 101.51
 5 1 4 1469.11 97.52
 5 1 4 1235.56 103.68
 5 1 4 1382.67 97.48
 5 1 4 1316.14 101.96
 -6 -1 -4 97 19.37
 -6 -1 -4 104.13 40.06
 6 1 4 99.46 16.43
 6 1 4 66.82 17.13
 6 1 4 85.41 23.39
 6 1 4 110.55 17.33
 -7 -1 -4 123.26 24.14
 7 1 4 100.49 18.34
 7 1 4 97.24 18.29
 7 1 4 58.51 24.76
 -8 -1 -4 133.1 27.56
 8 1 4 118.26 22.08
 8 1 4 147.11 35.6
 8 1 4 87.33 20.48
 7 -2 -4 9.15 20.01
 -7 2 4 -8.69 12.77
 6 -2 -4 667.79 62.67
 -6 2 4 649.73 63.52
 5 -2 -4 1346.02 105.25
 -5 2 4 1298.79 95.18
 -5 2 4 1394.38 103.66
 4 -2 -4 132.36 21.69
 -4 2 4 128.3 22.15
 -4 2 4 111.11 13.15
 3 -2 -4 3478.86 241.25
 -3 2 4 3629.49 240.97
 -3 2 4 3329.85 232.8
 -2 2 4 2839.74 185.85
 -2 2 4 2798.72 193.5
 -2 2 4 2719.01 185.77
 1 -2 -4 130.77 10.79
 1 -2 -4 132.68 15.76
 -1 2 4 137.23 10.41
 0 -2 -4 7980.6 513.37
 0 2 4 7390.32 513
 -1 -2 -4 466.04 33.76
 1 2 4 426.61 33.82
 -2 -2 -4 206.57 19.26
 -2 -2 -4 236.71 21.85
 2 2 4 180.95 19.04
 -3 -2 -4 3889.76 259.35
 -3 -2 -4 4004.72 259.65
 3 2 4 3498.39 259.48
 -4 -2 -4 2166.16 150.16
 -4 -2 -4 2324.51 151.03
 4 2 4 1981.92 150.59
 4 2 4 2068.25 152.59
 -5 -2 -4 656.01 53.92
 -5 -2 -4 714.13 54.77
 5 2 4 620.82 54.87
 5 2 4 597.86 57.51
 5 2 4 694.7 47.49
 5 2 4 647.19 47.68
 -6 -2 -4 1947.23 133.8
 -6 -2 -4 1801.39 131.89
 6 2 4 1852.54 126.22
 6 2 4 1646.11 135.38
 6 2 4 1817.04 125.85
 -7 -2 -4 188.37 27.39
 -7 -2 -4 152.49 27.01
 7 2 4 148.67 22.47
 7 2 4 176.07 20.76
 7 2 4 143.08 31.63
 -8 -2 -4 95.29 24.37
 8 2 4 59.45 14.93
 8 2 4 103.26 33.72
 8 2 4 108.48 32.14
 7 -3 -4 799.31 83.34
 -7 3 4 914.35 66.59
 6 -3 -4 30.57 19.1
 -6 3 4 24.29 8.91
 5 -3 -4 672.21 81.52
 -5 3 4 668.11 48.42
 4 -3 -4 1082.49 88.77
 -4 3 4 1137.98 87.99
 -4 3 4 1154.51 75.5
 -4 3 4 1094.1 75.43
 3 -3 -4 666.12 57.46
 -3 3 4 682.83 56.29
 2 -3 -4 3625.82 253.83
 -2 3 4 3716.38 253.87
 1 -3 -4 396.61 36.02
 1 -3 -4 339.63 25.52
 -1 3 4 404.43 33.48
 0 -3 -4 955.52 67.47
 0 -3 -4 993.33 71.76
 -1 -3 -4 2288.61 145.76
 -1 -3 -4 1965.27 145.58
 -2 -3 -4 806.79 60.92
 2 3 4 942.46 64.71
 -3 -3 -4 2607.35 173.31
 -3 -3 -4 2384.88 173.04
 -4 -3 -4 2267.17 157.58
 -4 -3 -4 2199.94 155.81
 -5 -3 -4 74.86 17.02
 -5 -3 -4 112.69 17.19
 -6 -3 -4 484.13 52.18
 -6 -3 -4 566.54 47.23
 6 3 4 567.26 53.26
 6 3 4 551.15 38.74
 -7 -3 -4 313.79 34.12
 -7 -3 -4 357.76 38.75
 7 3 4 316.95 45.21
 7 3 4 312.14 27.92
 7 3 4 331.3 26.01
 -8 -3 -4 106.76 21.2
 -8 -3 -4 95.15 23.94
 8 3 4 57.43 13.1
 8 3 4 59.74 27.27
 8 3 4 58.37 10.53
 6 -4 -4 -9.51 19.68
 5 -4 -4 606.61 61.48
 4 -4 -4 475.35 48.76
 3 -4 -4 7.22 12.23
 -3 4 4 0.56 10.28
 2 -4 -4 657.78 53.43
 -2 4 4 562.88 51.33
 1 -4 -4 1097.16 79.99
 1 -4 -4 1193.22 80.48
 1 -4 -4 1218.63 88.87
 -1 4 4 1253.67 89.36
 0 -4 -4 313.17 24.13
 0 -4 -4 299.07 30.91
 0 -4 -4 284.28 43.27
 -1 -4 -4 6036.77 394.64
 -1 -4 -4 6040.4 396.32
 -1 -4 -4 5507.25 396.01
 -2 -4 -4 141.93 16.35
 -2 -4 -4 149.99 17.05
 -3 -4 -4 516.45 38.86
 -3 -4 -4 402.86 34.79
 -4 -4 -4 2256.97 153.5
 -4 -4 -4 2151.9 156.38
 -5 -4 -4 1272.43 91.33
 -5 -4 -4 1188.11 92.84
 -6 -4 -4 393.33 36.33
 -6 -4 -4 461.62 43.07
 -7 -4 -4 541.92 52.15
 -7 -4 -4 524.73 45.67
 -8 -4 -4 37.82 20.45
 -8 -4 -4 52.83 28.27
 6 -5 -4 -10.42 31.78
 6 -5 -4 13.87 26.47
 5 -5 -4 100.18 31.81
 5 -5 -4 96.93 27.34
 4 -5 -4 528.6 56.92
 4 -5 -4 652.86 62.53
 3 -5 -4 54.99 19.56
 3 -5 -4 16.09 15.74
 2 -5 -4 81.39 19.51
 2 -5 -4 127.69 24.22
 -2 5 4 107.12 22.24
 1 -5 -4 638.09 50.61
 1 -5 -4 793.18 61.41
 1 -5 -4 712.56 50.08
 1 -5 -4 730.36 59.81
 -1 5 4 755.76 60.56
 0 -5 -4 21.22 6.24
 0 -5 -4 6.11 9.07
 0 -5 -4 35.05 12.82
 -1 -5 -4 228.82 20.73
 -1 -5 -4 216.87 24.51
 -1 -5 -4 190.09 24.44
 -2 -5 -4 468.73 39.59
 -2 -5 -4 488.5 39.32
 -2 -5 -4 483.58 41.5
 -3 -5 -4 3.3 6.81
 -3 -5 -4 4.3 8
 -3 -5 -4 9.63 8.51
 -4 -5 -4 35.4 12
 -4 -5 -4 38.9 9.92
 -4 -5 -4 43.57 9.97
 -5 -5 -4 734.94 56.5
 -5 -5 -4 802.67 64.95
 -6 -5 -4 182.21 28.08
 -7 -5 -4 396.44 34.47
 -7 -5 -4 380.36 43.86
 -8 -5 -4 41.01 12.96
 -8 -5 -4 43.34 21.38
 5 -6 -4 467.92 61.3
 5 -6 -4 436.7 61.43
 4 -6 -4 53.13 24.11
 4 -6 -4 61.09 24.37
 3 -6 -4 -2.17 12.81
 3 -6 -4 22.11 20.16
 2 -6 -4 229.19 57.44
 2 -6 -4 201.12 32.04
 -2 6 4 253.44 55.02
 1 -6 -4 179.04 18.26
 1 -6 -4 163.27 27.01
 1 -6 -4 233.68 29.44
 1 -6 -4 187.11 16.68
 -1 6 4 196.59 42.36
 0 -6 -4 52.01 9.83
 0 -6 -4 60.51 15.65
 0 -6 -4 65.96 17.34
 -1 -6 -4 390.91 36.78
 -1 -6 -4 411.7 40.26
 -1 -6 -4 415.29 34.85
 -2 -6 -4 341.89 33.07
 -2 -6 -4 404.33 38.73
 -2 -6 -4 371.36 33.47
 -3 -6 -4 37.4 17.6
 -3 -6 -4 48.19 10.82
 -3 -6 -4 36.6 13.01
 -4 -6 -4 716.76 59.26
 -4 -6 -4 692.44 61.33
 -4 -6 -4 739.47 55.25
 -4 -6 -4 817.67 57.2
 -5 -6 -4 32.16 7.96
 -5 -6 -4 49.18 11.35
 -5 -6 -4 24.19 14
 -5 -6 -4 43.82 9.12
 -6 -6 -4 11.7 5.95
 -6 -6 -4 -1.34 13.29
 -7 -6 -4 92.66 12.55
 -7 -6 -4 117.47 24.75
 4 -7 -4 70.08 28.17
 4 -7 -4 82.55 66.13
 3 -7 -4 24.81 21.06
 3 -7 -4 23.49 18.34
 2 -7 -4 250.05 36.21
 2 -7 -4 274.57 37.51
 1 -7 -4 354.24 27.01
 1 -7 -4 329.76 37.15
 1 -7 -4 293.87 39.22
 1 -7 -4 300.63 27.92
 -1 7 4 303.15 54.95
 0 -7 -4 36.87 12.34
 0 -7 -4 26.66 16.69
 0 -7 -4 30.59 16.26
 0 -7 -4 25.58 13.6
 -1 -7 -4 64.26 16.25
 -1 -7 -4 72.87 14.25
 -1 -7 -4 74.3 20.45
 -2 -7 -4 486.13 48.43
 -2 -7 -4 426.82 40.07
 -2 -7 -4 441.8 39.62
 -3 -7 -4 -3.94 8.48
 -3 -7 -4 14.19 8.43
 -3 -7 -4 -2.94 12.52
 -4 -7 -4 633.26 47.24
 -4 -7 -4 631.47 55.5
 -4 -7 -4 551.64 44.47
 -4 -7 -4 571.37 53.12
 -5 -7 -4 84.34 20.47
 -6 -7 -4 -0.04 7.72
 -6 -7 -4 -7.17 14.82
 -7 -7 -4 177.35 32.65
 3 -8 -4 376.31 58.07
 3 -8 -4 374.4 51.35
 2 -8 -4 93.5 26.4
 2 -8 -4 179.84 36.82
 1 -8 -4 669.84 66.22
 1 -8 -4 710.41 52.06
 1 -8 -4 615.83 61.85
 1 -8 -4 656.51 49.85
 0 -8 -4 116.37 28.38
 0 -8 -4 114.58 20.44
 0 -8 -4 130.92 18
 0 -8 -4 136.47 24.82
 -1 -8 -4 76.94 23.35
 -1 -8 -4 110.48 20.94
 -1 -8 -4 83.79 16.35
 -2 -8 -4 614.35 54.5
 -2 -8 -4 725.03 66.98
 -2 -8 -4 678.38 56.72
 -3 -8 -4 109.51 27.16
 -3 -8 -4 91.23 22.37
 -4 -8 -4 164.51 16.65
 -4 -8 -4 180.92 27.47
 -4 -8 -4 155.75 31.29
 -5 -8 -4 262.5 35.55
 -5 -8 -4 207.07 31.26
 -6 -8 -4 71.09 17.77
 -6 -8 -4 56.69 27.19
 1 -9 -4 21.62 9.21
 1 -9 -4 20.93 25.1
 1 -9 -4 22.9 20.74
 1 -9 -4 29.77 14.32
 0 -9 -4 277.97 33.77
 0 -9 -4 400.51 47.8
 0 -9 -4 288.3 31
 0 -9 -4 314.45 39.45
 -1 -9 -4 1.04 11.87
 -1 -9 -4 14.99 20.02
 -1 -9 -4 15.47 16.13
 -1 -9 -4 5.85 12.94
 -2 -9 -4 129.33 21.99
 -2 -9 -4 226.91 39.24
 -3 -9 -4 203.2 23.97
 -3 -9 -4 307.27 47.29
 -3 -9 -4 219.77 31.64
 -4 -9 -4 11.42 16.16
 -4 -9 -4 28.69 23.42
 -4 -8 5 169.63 43.89
 -3 -8 5 65.75 32.61
 2 8 -5 500.42 59.11
 1 8 -5 58.46 16.29
 -1 -8 5 51.23 19.1
 -1 -8 5 130.67 38.11
 0 8 -5 114.64 23.75
 0 -8 5 130.54 38.23
 0 -8 5 78.3 22.59
 1 -8 5 293.85 41.24
 1 -8 5 431.14 91.29
 2 -8 5 31.83 24.71
 2 -8 5 12.45 28.06
 -6 -7 5 20.76 22.21
 -5 -7 5 252.54 43.4
 -4 -7 5 351.9 49.9
 -3 -7 5 141.64 33.36
 2 7 -5 734.38 57.47
 -2 -7 5 828.65 78.31
 1 7 -5 580.7 50.33
 -1 -7 5 610.71 66.39
 -1 -7 5 621.16 53.26
 0 7 -5 486.34 45.79
 0 -7 5 386.44 44.95
 0 -7 5 642.33 67.59
 1 -7 5 71.91 20.85
 1 -7 5 141.4 35.35
 2 -7 5 802.07 80.37
 2 -7 5 1154.99 94.68
 3 -7 5 26.96 29.3
 3 -7 5 37.6 23.73
 -7 -6 5 242.4 40.26
 -6 -6 5 164.93 33.89
 -5 -6 5 202.08 34.59
 -4 -6 5 394.96 63.73
 -3 -6 5 558.75 58.77
 2 6 -5 396.74 31.69
 -2 -6 5 307.01 45.72
 1 6 -5 1517.93 105.42
 -1 -6 5 1447.2 112.08
 -1 -6 5 1374.09 106.15
 0 6 -5 548.22 47.29
 0 -6 5 482.86 47.62
 0 -6 5 541.6 51.6
 -1 6 -5 1171.61 90.36
 1 -6 5 968.74 88.23
 1 -6 5 1299.33 100.93
 1 -6 5 1167.25 91.83
 2 -6 5 843.81 73.21
 2 -6 5 638.36 61.26
 2 -6 5 626.44 65.96
 3 -6 5 108.92 30.79
 3 -6 5 106.77 27.1
 3 -6 5 108 24.99
 -4 6 -5 493.46 50.85
 4 -6 5 585.32 65.65
 4 -6 5 657.24 65.57
 4 -6 5 463.94 51.95
 -7 -5 5 132.46 29.84
 -6 -5 5 403.49 81.1
 5 5 -5 81.61 29.35
 -5 -5 5 114.37 25.11
 4 5 -5 225.23 39.18
 -4 -5 5 205.01 34.39
 3 5 -5 303.87 42.49
 -3 -5 5 295.95 41
 -3 -5 5 390.16 37.22
 2 5 -5 38.23 19.75
 2 5 -5 34.96 8.5
 -2 -5 5 25.12 14.66
 -2 -5 5 25.46 18.95
 1 5 -5 735.51 58.1
 1 5 -5 684.01 64.67
 -1 -5 5 877.8 69.55
 -1 -5 5 673.72 60.95
 -1 -5 5 639.63 56.1
 0 5 -5 2071.61 141.18
 0 5 -5 2026.25 148.84
 0 -5 5 1703.67 140.14
 0 -5 5 2085.05 144.96
 -1 5 -5 57.13 19.61
 -1 5 -5 100.18 20.1
 1 -5 5 48.95 15.81
 1 -5 5 43.81 15.55
 1 -5 5 47.26 22.51
 -2 5 -5 724.44 62.56
 -2 5 -5 761.58 59.95
 2 -5 5 562.17 59.43
 2 -5 5 646.32 59.59
 2 -5 5 840.49 70.82
 -3 5 -5 468.28 42.17
 3 -5 5 390.62 50.28
 3 -5 5 370.99 41.71
 3 -5 5 470.15 51.08
 -4 5 -5 20.82 16.15
 4 -5 5 24.41 21.98
 4 -5 5 39.84 19.39
 4 -5 5 2.15 16.4
 -5 5 -5 547.04 54.18
 5 -5 5 571.93 57.19
 5 -5 5 601.91 66.81
 5 -5 5 600.2 67.22
 7 4 -5 4.37 8
 -7 -4 5 -0.74 16.94
 -6 -4 5 221.72 32.19
 5 4 -5 364.3 48.96
 -5 -4 5 386.45 43.08
 4 4 -5 2483.35 191.63
 -4 -4 5 2715.1 189.98
 3 4 -5 192.91 15.92
 3 4 -5 186.85 15.53
 3 4 -5 127.17 27.97
 -3 -4 5 153.84 28.9
 -3 -4 5 179.01 25.56
 2 4 -5 3.42 5.75
 2 4 -5 -1.06 11.88
 -2 -4 5 10.21 15.38
 -2 -4 5 5.51 7.9
 1 4 -5 375.68 29.39
 1 4 -5 300.17 35.24
 -1 -4 5 355.68 38.13
 -1 -4 5 245.48 30
 -1 -4 5 289.64 29.21
 0 4 -5 960.31 68.36
 0 4 -5 828.73 72.18
 0 -4 5 785.48 68.61
 0 -4 5 1058.47 76.96
 0 -4 5 736.38 79.96
 -1 4 -5 82.31 15.73
 -1 4 -5 77.79 16.64
 -1 4 -5 76.02 18.05
 1 -4 5 65.67 16.16
 1 -4 5 80.26 16.66
 1 -4 5 89.46 22.49
 -2 4 -5 153.69 29.68
 -2 4 -5 184.74 23.47
 -2 4 -5 192.06 28.7
 2 -4 5 164.78 23.25
 2 -4 5 167.54 24.54
 2 -4 5 209.48 32.51
 -3 4 -5 892.89 70.79
 -3 4 -5 808.72 74.39
 3 -4 5 954.45 73.31
 3 -4 5 874.29 74.69
 3 -4 5 913.32 77.07
 -4 4 -5 7.89 12.01
 4 -4 5 -18.34 16.4
 4 -4 5 -0.49 12.47
 4 -4 5 6.79 16.47
 -5 4 -5 347.35 37.77
 5 -4 5 349.03 46.99
 5 -4 5 311.05 40.06
 5 -4 5 327.91 47.21
 -6 4 -5 322.8 41.21
 6 -4 5 310.47 49.29
 6 -4 5 377.44 52.12
 8 3 -5 43.23 16.69
 -8 -3 5 4.85 18.86
 7 3 -5 220.16 27.49
 -7 -3 5 269.93 35.62
 6 3 -5 211.54 23.27
 6 3 -5 197.33 37.48
 5 3 -5 35.26 20.87
 -5 -3 5 27.71 16.93
 4 3 -5 55.67 9.56
 4 3 -5 32.37 18.3
 -4 -3 5 60.14 18.4
 3 3 -5 1051.46 87.41
 3 3 -5 1088.3 75.03
 3 3 -5 1020.66 76.4
 -3 -3 5 1110.13 85.56
 2 3 -5 3.21 6.01
 2 3 -5 5.36 11.25
 -2 -3 5 -4.17 7.94
 -2 -3 5 -0.73 10.91
 1 3 -5 92.26 13.21
 1 3 -5 67.27 17.61
 -1 -3 5 63.43 17.41
 -1 -3 5 73.15 15.32
 0 3 -5 783.07 59.86
 0 3 -5 783.82 63.79
 0 3 -5 819.95 60.02
 0 -3 5 788.38 64.61
 0 -3 5 706.3 59.16
 0 -3 5 735.33 60.61
 -1 3 -5 232.52 23.71
 -1 3 -5 238.4 24.82
 -1 3 -5 192.93 24.83
 1 -3 5 243.77 24.71
 1 -3 5 156.75 23.14
 1 -3 5 185.81 26.37
 -2 3 -5 1411.83 115.67
 -2 3 -5 1567.69 113.85
 -2 3 -5 1468.27 115.68
 2 -3 5 1736.3 117.51
 2 -3 5 1605.85 118.3
 2 -3 5 1651.39 115.12
 -3 3 -5 50.47 15.99
 -3 3 -5 43.28 13.63
 3 -3 5 61 16.99
 3 -3 5 42.05 13.32
 3 -3 5 70.95 18.96
 -4 3 -5 14.05 12.7
 -4 3 -5 32.2 16.02
 4 -3 5 33.56 19.51
 4 -3 5 18.68 11.74
 4 -3 5 48.46 18.86
 -5 3 -5 121.7 24.56
 5 -3 5 154.46 29.46
 5 -3 5 133.97 28.3
 5 -3 5 169.81 26.85
 -6 3 -5 60.25 21.97
 6 -3 5 39.3 39.63
 6 -3 5 27.05 21.98
 6 -3 5 37.19 21.52
 -7 3 -5 198.77 35.19
 7 -3 5 150.57 36.31
 7 -3 5 178.21 49.28
 8 2 -5 102.86 23.25
 -8 -2 5 110.11 26.14
 7 2 -5 224.97 29.86
 -7 -2 5 253.42 33.28
 6 2 -5 912.99 81.24
 6 2 -5 966.75 73.38
 5 2 -5 334.89 31.12
 5 2 -5 325.94 38.92
 4 2 -5 454.61 45.88
 4 2 -5 427.01 36.26
 -4 -2 5 451.68 45.8
 3 2 -5 3671.69 260.92
 3 2 -5 3812.05 269.89
 -3 -2 5 4101.12 269.82
 2 2 -5 1667.7 128.69
 -2 -2 5 1660.18 123.9
 -2 -2 5 1908.62 129.58
 1 2 -5 9610.29 632.63
 1 2 -5 8413.2 636.5
 -1 -2 5 9792.18 636.81
 -1 -2 5 9861.16 634.4
 0 2 -5 573.23 49.85
 0 2 -5 605.06 46.78
 0 2 -5 631.71 47.07
 0 -2 5 601.4 50.07
 0 -2 5 550.69 47.02
 0 -2 5 582.47 47.31
 -1 2 -5 79.98 13.84
 -1 2 -5 72.18 14.65
 -1 2 -5 67.89 12.94
 1 -2 5 72.42 15.47
 1 -2 5 63.42 14.31
 1 -2 5 76.69 13.58
 -2 2 -5 3690.46 260.29
 -2 2 -5 3606.46 259.42
 -2 2 -5 3846.71 258.4
 2 -2 5 3449.14 280.19
 2 -2 5 3982.58 259.1
 2 -2 5 3931.08 260.93
 -3 2 -5 2018.34 151.59
 -3 2 -5 2070.91 154.44
 3 -2 5 2172.71 153.39
 3 -2 5 2161.27 154.58
 3 -2 5 2256.86 152.61
 -4 2 -5 84.31 17.6
 -4 2 -5 89.54 21.44
 4 -2 5 112.8 22.78
 4 -2 5 86.38 19.02
 4 -2 5 44.89 14.7
 -5 2 -5 603.96 54.68
 5 -2 5 514.72 56.48
 5 -2 5 660.92 56.3
 5 -2 5 582.51 58.77
 -6 2 -5 622.39 59.68
 6 -2 5 668.92 65.18
 6 -2 5 658.2 61.49
 6 -2 5 589.73 58.68
 -7 2 -5 73.12 23.46
 7 -2 5 46.2 24.6
 7 -2 5 28.83 38.12
 8 1 -5 577.09 60.22
 -8 -1 5 716.17 61.35
 7 1 -5 94.18 22.68
 -7 -1 5 116.02 23.87
 -7 -1 5 90.48 23.05
 6 1 -5 763.53 67.15
 6 1 -5 822.28 74.15
 -6 -1 5 962.16 68.64
 -6 -1 5 765.36 67.25
 5 1 -5 1352.5 105.5
 5 1 -5 1330.96 99.3
 4 1 -5 82.69 15.48
 4 1 -5 103.35 20.46
 3 1 -5 3119.38 222.64
 3 1 -5 3273.44 228.87
 -3 -1 5 3401.63 230.26
 2 1 -5 1441.98 107.46
 -2 -1 5 1341.24 103.55
 -2 -1 5 1581.42 108.12
 1 1 -5 132.44 15.72
 1 1 -5 141.74 21.77
 -1 -1 5 131.04 15.86
 -1 -1 5 138.2 18.6
 0 1 -5 6202.19 433.09
 0 1 -5 6202.66 434.25
 0 1 -5 7171.32 432.39
 0 -1 5 6321.26 433.62
 0 -1 5 6143.34 431.49
 -1 1 -5 3250.19 240.44
 -1 1 -5 3680.85 240.45
 -1 1 -5 3468.56 241.38
 1 -1 5 3702.98 242.66
 1 -1 5 3489.07 239.91
 1 -1 5 3499.97 241.37
 -2 1 -5 1160.17 82.7
 -2 1 -5 1121.15 81.93
 -2 1 -5 1120.03 83.7
 2 -1 5 1129.53 81.96
 2 -1 5 1068.77 82.29
 -3 1 -5 1471.18 106.37
 -3 1 -5 1418.98 107.92
 3 -1 5 1477.08 105.85
 3 -1 5 1475.45 106.23
 3 -1 5 1459.42 108.87
 -4 1 -5 471.5 45.91
 -4 1 -5 522.6 45.06
 4 -1 5 492.66 44.44
 4 -1 5 538.93 48.27
 -5 1 -5 917.34 75.67
 -5 1 -5 941.17 78.13
 5 -1 5 978.65 75.87
 5 -1 5 911.14 77.89
 5 -1 5 940.84 74.33
 -6 1 -5 1074.49 86.8
 6 -1 5 1050.57 91.24
 6 -1 5 1001.79 86.24
 6 -1 5 1154.62 86.46
 -7 1 -5 185.98 31.42
 7 -1 5 138.39 32.51
 7 -1 5 139.36 28
 -8 1 -5 409.75 50.56
 8 -1 5 421.47 48.86
 8 -1 5 289.55 51.71
 8 0 -5 181.45 35.56
 -8 0 5 258.88 40.68
 7 0 -5 302.33 69.88
 -7 0 5 282.31 34.96
 6 0 -5 284.97 40.59
 6 0 -5 366.68 38.79
 -6 0 5 363.78 35.34
 -6 0 5 339.9 37.36
 5 0 -5 1056.78 97.13
 5 0 -5 1222.74 93.38
 -5 0 5 1231.33 93.24
 -5 0 5 1359.21 91.11
 4 0 -5 758.41 63.95
 4 0 -5 777.61 62.06
 -4 0 5 806.03 62.34
 3 0 -5 647.12 52.38
 3 0 -5 704.52 55.75
 2 0 -5 2773.99 187.21
 2 0 -5 2679.96 189.47
 -2 0 5 2570.83 185.66
 -2 0 5 2850.22 191.72
 1 0 -5 1011.6 76.39
 1 0 -5 1007.05 73.19
 -1 0 5 1052.06 76.62
 -1 0 5 1027.54 73.08
 0 0 -5 6356.34 436.19
 0 0 -5 7109.34 434.96
 0 0 5 6330.1 435.61
 0 0 5 6054.57 433.64
 -1 0 -5 7145.26 512.85
 -1 0 -5 8177.42 513.98
 -1 0 -5 7523.88 515.36
 1 0 5 8172.41 513.3
 1 0 5 7192.05 512.63
 -2 0 -5 3831.07 251.89
 -2 0 -5 3668.07 249.44
 -2 0 -5 3780.4 247.69
 2 0 5 3827.24 250.05
 2 0 5 3396.34 251.71
 2 0 5 3408.14 247.94
 -3 0 -5 8060.2 544.09
 -3 0 -5 8594.55 546.57
 3 0 5 7762.81 541.97
 3 0 5 8125.54 544.64
 3 0 5 7830.8 547.17
 -4 0 -5 1926.26 134.52
 -4 0 -5 1871.02 131.96
 4 0 5 1723.5 134.87
 4 0 5 1839.65 129.28
 4 0 5 1839.25 132.6
 -5 0 -5 36.73 16.94
 -5 0 -5 46.08 14.35
 5 0 5 21.82 16.84
 5 0 5 23.84 11.35
 5 0 5 33.89 14.06
 -6 0 -5 834.3 72.35
 -6 0 -5 974.35 93.3
 6 0 5 794.58 76.4
 6 0 5 935.19 70.32
 6 0 5 900.79 73.93
 -7 0 -5 911.76 75.61
 7 0 5 841.58 80.39
 7 0 5 857.66 71.23
 -8 0 -5 38.39 20.01
 8 0 5 17.45 16.75
 8 0 5 14.85 16.62
 8 0 5 32.08 26.75
 8 -1 -5 0.27 20.25
 -8 1 5 29.85 18.53
 7 -1 -5 274.73 42.06
 -7 1 5 237.31 30.85
 6 -1 -5 169.19 28.96
 -6 1 5 179.75 23.11
 5 -1 -5 662.23 61.42
 5 -1 -5 660.84 61.91
 -5 1 5 779.93 76.65
 -5 1 5 774.04 56
 4 -1 -5 397.06 40.15
 4 -1 -5 400.97 39.29
 -4 1 5 442.78 34.48
 -4 1 5 433.93 40.38
 3 -1 -5 22.17 9.91
 3 -1 -5 19.63 10.78
 -3 1 5 6 5.5
 -3 1 5 11.64 9.35
 2 -1 -5 989.26 73.72
 2 -1 -5 1000.56 74.49
 -2 1 5 990.32 69.98
 1 -1 -5 3740.88 248.72
 1 -1 -5 3716.15 251.71
 -1 1 5 3597.96 248.1
 0 -1 -5 67.46 10.47
 0 -1 -5 72.21 9.83
 0 1 5 67.52 9.18
 0 1 5 68.86 10.39
 -1 -1 -5 48.19 8.61
 -1 -1 -5 33.28 7.4
 1 1 5 34.16 7.39
 1 1 5 39.73 7.23
 -2 -1 -5 1603.74 106.86
 -2 -1 -5 1398.7 100.16
 -2 -1 -5 1434.77 103.5
 2 1 5 1528.59 100.53
 2 1 5 1352.78 114.61
 -3 -1 -5 286.81 24.92
 -3 -1 -5 288.31 26.86
 3 1 5 241.16 24.53
 3 1 5 269.19 30.18
 3 1 5 245.94 21.08
 -4 -1 -5 2295.1 151.44
 -4 -1 -5 2175.46 152.38
 4 1 5 2091.54 145.95
 4 1 5 2055.44 154.47
 4 1 5 2061.37 151.47
 -5 -1 -5 73.13 17.02
 -5 -1 -5 85.75 17.61
 5 1 5 80.6 12.62
 5 1 5 90.87 22.25
 5 1 5 70.74 19.61
 -6 -1 -5 9.29 13.1
 -6 -1 -5 35.02 15.32
 6 1 5 21.83 10.07
 6 1 5 26.39 16.6
 6 1 5 10.71 18.66
 6 1 5 32.49 10.93
 -7 -1 -5 864.04 73.39
 7 1 5 662.09 83.74
 7 1 5 948.22 66.77
 7 1 5 840.98 68.35
 -8 -1 -5 86.54 27.48
 8 1 5 54.21 16.75
 8 1 5 43.36 15.5
 8 1 5 79.3 30.92
 7 -2 -5 32.55 21.71
 -7 2 5 32.8 14.69
 6 -2 -5 20.54 19.39
 -6 2 5 19.01 10
 5 -2 -5 55.04 17.32
 5 -2 -5 60.99 19.12
 -5 2 5 67.95 19.32
 -5 2 5 82.16 12.77
 4 -2 -5 8.33 12
 -4 2 5 14.55 5.84
 -4 2 5 14.11 5.85
 -4 2 5 2.22 9.83
 3 -2 -5 61.2 15.38
 -3 2 5 88.12 9.8
 -3 2 5 76.02 15.98
 -3 2 5 92.58 9.17
 2 -2 -5 3528.5 236.39
 -2 2 5 3382.1 236.68
 -2 2 5 3365.62 229.13
 1 -2 -5 305.39 27.32
 1 -2 -5 279.45 22.1
 -1 2 5 282.24 21.45
 0 -2 -5 146.67 14.31
 0 2 5 151.56 13.55
 -1 -2 -5 3428.52 239.34
 -1 -2 -5 3885.6 240.89
 1 2 5 3345.44 240.49
 -2 -2 -5 24.31 9.94
 -2 -2 -5 7.8 6.05
 -2 -2 -5 13.25 3.76
 2 2 5 13.69 6.87
 -3 -2 -5 29.67 8.22
 -3 -2 -5 28.16 10.08
 3 2 5 20.03 8.61
 -4 -2 -5 617.19 51.91
 -4 -2 -5 709.44 52.26
 4 2 5 584.75 51.97
 4 2 5 644.22 56.18
 -5 -2 -5 1111.15 82
 -5 -2 -5 1166.95 82.33
 5 2 5 968.05 81.72
 5 2 5 988.18 84.57
 -6 -2 -5 457.27 43.74
 -6 -2 -5 531.96 44.53
 6 2 5 437.4 34.26
 6 2 5 444.3 34.79
 6 2 5 433.09 49.74
 -7 -2 -5 122.93 24.6
 -7 -2 -5 108.46 22.94
 7 2 5 121.49 16.35
 7 2 5 121.99 15.62
 7 2 5 36.12 26.35
 -8 -2 -5 35.64 19.93
 8 2 5 49.24 14.28
 8 2 5 18.67 27.38
 8 2 5 31.07 11.2
 7 -3 -5 193.7 41.3
 -7 3 5 216.39 23.01
 -7 3 5 247.97 23.83
 6 -3 -5 -5.58 14.9
 -6 3 5 9.58 7.21
 -6 3 5 -4.3 6.47
 5 -3 -5 1071.88 87.37
 -5 3 5 994.74 71.26
 -5 3 5 1061.19 71.4
 4 -3 -5 480.62 47.69
 -4 3 5 460.09 45.04
 3 -3 -5 68.73 17.6
 -3 3 5 102.44 19.25
 2 -3 -5 364.23 35.14
 -2 3 5 341.59 34.75
 1 -3 -5 290.87 27.67
 1 -3 -5 250.86 19.67
 0 -3 -5 628.19 45.52
 0 -3 -5 663.03 50.68
 0 3 5 609.42 45.61
 -1 -3 -5 205.67 19.02
 1 3 5 217.63 19.72
 -2 -3 -5 211.78 18.93
 -2 -3 -5 152.26 14.71
 -3 -3 -5 72.36 13.26
 -3 -3 -5 75.76 17.88
 3 3 5 52.94 12.37
 -4 -3 -5 942.53 68.93
 -4 -3 -5 948.93 69.75
 4 3 5 794.76 69.36
 -5 -3 -5 567.98 49.64
 -5 -3 -5 565.8 48.02
 -6 -3 -5 673.76 57.8
 -6 -3 -5 724.72 59.55
 -7 -3 -5 57.33 19.04
 -7 -3 -5 53.45 17.02
 7 3 5 70.62 26.27
 -8 -3 -5 10.17 18.04
 8 3 5 29.14 26.7
 6 -4 -5 30.32 22.52
 5 -4 -5 245.33 36.33
 3 -4 -5 17.41 14.09
 -3 4 5 36.75 14.17
 2 -4 -5 1101.34 84.03
 -2 4 5 1030.44 83.26
 1 -4 -5 2135.51 140.21
 1 -4 -5 1788.53 130.65
 0 -4 -5 1151.2 83.34
 0 -4 -5 1085.1 77.71
 -1 -4 -5 6394.02 491.19
 -1 -4 -5 8175.72 494.3
 -1 -4 -5 7370.87 490.4
 -2 -4 -5 1271.35 93.99
 -2 -4 -5 1388.64 95.33
 -3 -4 -5 32.78 14.36
 -3 -4 -5 21.2 6.75
 -3 -4 -5 34.62 10.99
 -4 -4 -5 1829.1 134.32
 -4 -4 -5 1910.23 133.07
 -5 -4 -5 102.51 20.84
 -5 -4 -5 127.11 19.32
 -6 -4 -5 -3.5 12.58
 -6 -4 -5 2.9 9.53
 -7 -4 -5 722.09 64.44
 -7 -4 -5 703.36 58.95
 -8 -4 -5 274.06 44.9
 -8 -4 -5 270.85 32.81
 6 -5 -5 296.85 48.85
 5 -5 -5 119.69 29.54
 4 -5 -5 1509.3 120.13
 3 -5 -5 570.75 56.64
 2 -5 -5 194.24 29.88
 -2 5 5 191.27 28.53
 1 -5 -5 990.37 63.42
 1 -5 -5 923.82 73.55
 1 -5 -5 814.4 63.15
 1 -5 -5 953.52 74.61
 0 -5 -5 141.38 21.2
 0 -5 -5 119.06 13.16
 0 -5 -5 131.18 20.42
 -1 -5 -5 8.05 6.36
 -1 -5 -5 8.76 8.55
 -1 -5 -5 14.47 9.11
 -2 -5 -5 2501.92 180.52
 -2 -5 -5 2601.34 179.75
 -2 -5 -5 2663.29 180.52
 -3 -5 -5 227.57 24.37
 -3 -5 -5 246.97 25.82
 -4 -5 -5 434.21 38.25
 -4 -5 -5 373.83 30.84
 -5 -5 -5 740.67 57.64
 -6 -5 -5 180.53 22.09
 -6 -5 -5 179.35 28.98
 -7 -5 -5 454.34 40.51
 -7 -5 -5 465.24 48.67
 -8 -5 -5 249.06 39.16
 -8 -5 -5 283.77 31.35
 5 -6 -5 144.84 88.23
 4 -6 -5 177.1 36.59
 4 -6 -5 175.85 34.95
 3 -6 -5 420.17 48.54
 3 -6 -5 272.35 39.97
 2 -6 -5 37.34 16.09
 2 -6 -5 25.43 18.64
 1 -6 -5 515.97 39.5
 1 -6 -5 646.4 54.26
 1 -6 -5 540.31 38.83
 1 -6 -5 480.85 49.02
 0 -6 -5 1014.61 69.21
 0 -6 -5 930.76 75.71
 0 -6 -5 895.97 76.39
 -1 -6 -5 128.31 15.94
 -1 -6 -5 88.9 18.97
 -1 -6 -5 91.36 17.9
 -2 -6 -5 723.93 60.28
 -2 -6 -5 741.24 57.42
 -2 -6 -5 700.8 57.15
 -3 -6 -5 827.97 65.94
 -3 -6 -5 868.23 62.57
 -3 -6 -5 721.42 63.42
 -4 -6 -5 111.72 16.68
 -4 -6 -5 75.45 15.97
 -4 -6 -5 118.21 19.69
 -5 -6 -5 791.83 56.41
 -5 -6 -5 810.73 62.93
 -5 -6 -5 740.7 64.57
 -6 -6 -5 248.38 44.09
 -6 -6 -5 418.26 41.88
 -7 -6 -5 70.95 34.44
 -7 -6 -5 34.34 19.61
 4 -7 -5 203.72 73.29
 4 -7 -5 204.24 43.69
 3 -7 -5 225.88 41.45
 3 -7 -5 136.66 31.29
 2 -7 -5 117.26 28.31
 2 -7 -5 148.3 28.66
 1 -7 -5 126.52 27.16
 1 -7 -5 131.16 26.07
 1 -7 -5 164.87 14.49
 1 -7 -5 144.2 15.59
 0 -7 -5 201.11 29.13
 0 -7 -5 186.59 20.8
 0 -7 -5 243.57 23.15
 0 -7 -5 194.5 27.28
 -1 -7 -5 5.29 8.14
 -1 -7 -5 21.76 12.71
 -1 -7 -5 21.36 14.25
 -2 -7 -5 95.18 18.15
 -2 -7 -5 139.81 20.61
 -2 -7 -5 132.39 25.33
 -3 -7 -5 71.25 14.77
 -3 -7 -5 74.83 20.1
 -3 -7 -5 66.79 15.84
 -4 -7 -5 132.05 17.87
 -4 -7 -5 147.74 24.8
 -4 -7 -5 146.73 24.14
 -5 -7 -5 138.73 24.69
 -5 -7 -5 132.97 15.87
 -5 -7 -5 120.18 15.92
 -5 -7 -5 120.74 19.43
 -6 -7 -5 100.1 26.17
 -6 -7 -5 133.56 13.63
 3 -8 -5 110.42 32.72
 3 -8 -5 84.84 30.64
 2 -8 -5 15.2 21.35
 2 -8 -5 35.13 19.58
 1 -8 -5 74.2 10.25
 1 -8 -5 78.55 21.95
 1 -8 -5 45.32 23.83
 1 -8 -5 100.3 13.66
 0 -8 -5 28.74 19.42
 0 -8 -5 27.2 10.09
 0 -8 -5 35.02 16.75
 0 -8 -5 35.15 13.29
 -1 -8 -5 5.04 12.3
 -1 -8 -5 0.83 16.1
 -1 -8 -5 -10.41 8.07
 -2 -8 -5 66.01 22.4
 -2 -8 -5 42.67 14.19
 -2 -8 -5 38.43 13.35
 -3 -8 -5 125.68 41.09
 -3 -8 -5 209.28 35.65
 -3 -8 -5 221.7 24.11
 -4 -8 -5 25.23 14.39
 -4 -8 -5 19.69 8.99
 -4 -8 -5 20.66 18.25
 -5 -8 -5 146.36 27.44
 -5 -8 -5 119.75 22.35
 -6 -8 -5 62.34 27.16
 -6 -8 -5 80.54 13.86
 1 -9 -5 -11.83 24.55
 1 -9 -5 21.07 20.92
 1 -9 -5 9.8 12.18
 1 -9 -5 6.82 5.83
 0 -9 -5 466.3 55.26
 0 -9 -5 273.05 42.48
 0 -9 -5 359.54 37.43
 0 -9 -5 473.18 36.57
 -1 -9 -5 22.52 18.69
 -1 -9 -5 14.57 12.36
 -1 -9 -5 47.57 22.79
 -1 -9 -5 10.71 13.76
 -2 -9 -5 90.36 18.6
 -2 -9 -5 102.16 28.44
 -2 -9 -5 65.31 18.68
 -3 -9 -5 304.93 75.28
 -3 -9 -5 127.49 20
 -3 -9 -5 118.69 24.18
 -4 -9 -5 21.58 23.45
 -4 -9 -5 28.2 16.42
 -4 -8 6 150.82 41.6
 -3 -8 6 255.93 50.14
 2 8 -6 32.6 12.52
 -2 -8 6 47.79 35.01
 1 8 -6 289.43 34.86
 -1 -8 6 283.54 38.65
 -1 -8 6 314.25 57.47
 0 8 -6 83.51 44.09
 0 -8 6 67.54 23.66
 0 -8 6 63.27 38.9
 1 -8 6 103.79 40.21
 1 -8 6 50.68 23.47
 -5 -7 6 -0.04 24.61
 -4 -7 6 301.35 46.4
 -3 -7 6 36.99 27
 2 7 -6 -25.61 30.49
 -2 -7 6 -8.9 21.26
 1 7 -6 299 32.42
 -1 -7 6 380.26 53.11
 -1 -7 6 252.47 35.55
 0 7 -6 16.03 15.71
 0 -7 6 31.75 16.21
 0 -7 6 22.93 30.4
 1 -7 6 58.73 30.6
 1 -7 6 25.13 27.86
 2 -7 6 169.49 41.27
 2 -7 6 85 26.02
 3 -7 6 45.82 101.14
 3 -7 6 52.85 27.18
 -6 -6 6 289.4 43.49
 -5 -6 6 0.84 16.52
 -4 -6 6 328.36 43.89
 -3 -6 6 123.04 30.89
 2 6 -6 42.93 11.03
 -2 -6 6 11.49 20.93
 1 6 -6 830.34 64.29
 -1 -6 6 796.04 66.45
 0 6 -6 730.24 61.07
 0 -6 6 753.24 65.51
 0 -6 6 684.34 61.92
 -1 6 -6 64.12 19.89
 1 -6 6 82.56 20.55
 1 -6 6 59.24 20.19
 1 -6 6 96.42 29.07
 2 -6 6 435.15 51.98
 2 -6 6 521.71 52.13
 2 -6 6 638.97 63.82
 -3 6 -6 123.71 23.72
 3 -6 6 102.32 32.47
 3 -6 6 102.52 25.91
 -4 6 -6 49.95 22.2
 4 -6 6 69.66 30.69
 4 -6 6 124.6 36.74
 -7 -5 6 1.73 18
 -6 -5 6 370.53 47.52
 -5 -5 6 148.91 59.33
 4 5 -6 22.09 24.47
 -4 -5 6 2.91 16
 3 5 -6 2615.45 197.87
 -3 -5 6 2682.64 195.46
 2 5 -6 197.32 35.09
 2 5 -6 245.38 22.98
 -2 -5 6 204.34 29.1
 -2 -5 6 336.39 42.95
 1 5 -6 804.92 80.36
 1 5 -6 1005.85 72.94
 -1 -5 6 1137.59 87.03
 -1 -5 6 834.7 77.18
 -1 -5 6 1077.8 93.23
 0 5 -6 1118.79 81.7
 0 5 -6 1009.07 88.04
 0 -5 6 979.37 81.75
 0 -5 6 1116.4 91.96
 -1 5 -6 60.29 19.4
 -1 5 -6 118.08 21.86
 1 -5 6 85.65 34.55
 1 -5 6 81.76 20.5
 1 -5 6 103.09 28.27
 -2 5 -6 546.18 54.36
 -2 5 -6 585.08 51.41
 2 -5 6 577.1 53.22
 2 -5 6 525.04 54.08
 2 -5 6 687.33 84.9
 -3 5 -6 639.5 56.5
 3 -5 6 699.2 60.26
 3 -5 6 519.06 59.41
 3 -5 6 686.09 66.4
 -4 5 -6 0.6 15.34
 4 -5 6 7.13 16.15
 4 -5 6 -7.15 22.45
 4 -5 6 17.31 14.84
 -5 5 -6 436.55 53.81
 5 -5 6 477.42 59.08
 5 -5 6 436.14 56.38
 7 4 -6 3.88 7.79
 6 4 -6 320.55 24.69
 -6 -4 6 223.96 44.06
 5 4 -6 1120.87 79.08
 5 4 -6 1255.16 78.35
 5 4 -6 1022.87 96.43
 -5 -4 6 1038.09 93.2
 4 4 -6 752.04 50.03
 4 4 -6 671.47 67.01
 4 4 -6 729.09 50.43
 -4 -4 6 554.74 62.63
 -4 -4 6 720.88 61.22
 3 4 -6 1077.17 102.76
 3 4 -6 1398.64 88.89
 -3 -4 6 1296.16 97.58
 -3 -4 6 1202.07 100.45
 2 4 -6 931.91 64.86
 2 4 -6 765.78 75.68
 -2 -4 6 825.47 70.98
 -2 -4 6 947.75 76.93
 1 4 -6 13.51 13.15
 -1 -4 6 12.7 15.71
 -1 -4 6 -1.15 10.33
 0 4 -6 2048.44 155.84
 0 4 -6 2384.13 151.74
 0 -4 6 2434.45 160.07
 0 -4 6 1767.32 149.9
 0 -4 6 1986.39 152.38
 -1 4 -6 2331.6 161.73
 -1 4 -6 2069.05 163.56
 -1 4 -6 2326.65 160.21
 1 -4 6 2281.04 161.97
 1 -4 6 1990.16 160.44
 1 -4 6 2474.46 167.98
 -2 4 -6 512.98 50.95
 -2 4 -6 536.09 49.14
 -2 4 -6 507.45 52.54
 2 -4 6 614.37 56.35
 2 -4 6 588.77 53.46
 2 -4 6 628.42 51.49
 -3 4 -6 2307.46 164.25
 -3 4 -6 2235.51 168.97
 3 -4 6 1907.15 165.79
 3 -4 6 2611.71 167.42
 3 -4 6 2363.45 170.8
 -4 4 -6 764.74 66.11
 4 -4 6 750.19 67.34
 4 -4 6 841.56 103.03
 4 -4 6 727.34 69.79
 -5 4 -6 781.83 70.47
 5 -4 6 808.35 78.49
 5 -4 6 783.82 75.73
 5 -4 6 878.18 101.39
 6 -4 6 940.59 118.89
 6 -4 6 756.46 80.01
 8 3 -6 103.93 21.29
 -8 -3 6 150.97 31.09
 7 3 -6 100.37 18.15
 -7 -3 6 90.6 25.44
 6 3 -6 116.25 17
 -6 -3 6 76.28 22.93
 5 3 -6 505.61 39.36
 -5 -3 6 439.31 49.7
 4 3 -6 1398.45 93.01
 4 3 -6 1261.98 106.17
 -4 -3 6 1235.69 103.67
 3 3 -6 334.92 31.58
 3 3 -6 341.09 28.86
 3 3 -6 301.3 38.87
 -3 -3 6 333.77 34.76
 -3 -3 6 353.42 39.15
 2 3 -6 1801.02 145.17
 2 3 -6 2019.77 136.7
 -2 -3 6 1871.44 140.36
 -2 -3 6 2076.63 144.54
 1 3 -6 532.07 51.6
 1 3 -6 583.18 44.82
 -1 -3 6 569.08 51.34
 -1 -3 6 498.03 47.13
 0 3 -6 2344.74 153.06
 0 3 -6 2355.86 152.81
 0 3 -6 2059.48 156.19
 0 -3 6 1903.23 152.57
 0 -3 6 1833 151.35
 0 -3 6 2430.79 158.75
 -1 3 -6 1311.92 98.35
 -1 3 -6 1379.36 99.68
 -1 3 -6 1251.16 100.94
 1 -3 6 1487.51 104.69
 1 -3 6 1403.4 99.86
 1 -3 6 1181.23 98.88
 -2 3 -6 35.29 12.71
 -2 3 -6 17.46 11.43
 -2 3 -6 9.96 10.82
 2 -3 6 15.49 10.44
 2 -3 6 -3.99 11.04
 2 -3 6 8.5 13.37
 -3 3 -6 1555.26 115.8
 -3 3 -6 1525.43 118.36
 -3 3 -6 1416.54 118.09
 3 -3 6 1587.04 116.7
 3 -3 6 1642.47 119.98
 3 -3 6 1649.71 120.63
 -4 3 -6 311.28 35.4
 4 -3 6 281.11 33.92
 4 -3 6 272.76 37.35
 4 -3 6 306.87 38.74
 -5 3 -6 329.55 39.11
 5 -3 6 374.69 44.84
 5 -3 6 339.58 40.03
 5 -3 6 385.45 46.45
 -6 3 -6 528.37 56.26
 6 -3 6 555.47 64.76
 6 -3 6 622.23 61.8
 7 -3 6 198.7 38.53
 7 -3 6 259.06 46.14
 8 2 -6 43.68 19.44
 -8 -2 6 88.29 23.72
 -7 -2 6 52.2 20.21
 6 2 -6 87.83 17.94
 5 2 -6 668.24 60.59
 5 2 -6 526.53 57.73
 -5 -2 6 570.39 56.13
 4 2 -6 8.75 8.65
 4 2 -6 15.62 15.99
 -4 -2 6 -9.28 11.77
 3 2 -6 142.93 25.95
 3 2 -6 106.78 15.62
 -3 -2 6 124.75 19.61
 -3 -2 6 133.22 24.21
 2 2 -6 1231.81 101.35
 -2 -2 6 1237.89 96.5
 -2 -2 6 1472.38 102.03
 1 2 -6 124.61 22.23
 1 2 -6 79.01 15.61
 -1 -2 6 75.03 14.95
 -1 -2 6 135.72 20.65
 0 2 -6 363.05 38.82
 0 2 -6 431.07 36.33
 0 2 -6 395.64 38.82
 0 -2 6 435.62 36.65
 0 -2 6 435.08 40.9
 -1 2 -6 1809.25 131.39
 -1 2 -6 1849.55 130.64
 -1 2 -6 1697.95 131.61
 1 -2 6 1767.21 130.35
 1 -2 6 1875.29 134.77
 1 -2 6 2001.15 134.2
 -2 2 -6 751.99 60.06
 -2 2 -6 714.29 62.15
 -2 2 -6 740.73 61.35
 2 -2 6 797.54 64.02
 2 -2 6 786.42 63.51
 2 -2 6 797.98 60.63
 -3 2 -6 417.99 39.58
 -3 2 -6 371.65 39.69
 -3 2 -6 393.86 39.03
 3 -2 6 409.75 40.96
 3 -2 6 449.25 42.93
 3 -2 6 448.93 39.32
 -4 2 -6 1291.97 101.89
 -4 2 -6 1216.75 98.24
 4 -2 6 1270.7 101.93
 4 -2 6 1315.99 99.66
 4 -2 6 1361.33 100.49
 -5 2 -6 -5.74 12.11
 5 -2 6 8.36 12.37
 5 -2 6 16.97 14.99
 5 -2 6 -32.55 14.26
 -6 2 -6 333.92 69.76
 6 -2 6 296.77 42.29
 6 -2 6 229.05 35.86
 -7 2 -6 291.9 42.38
 7 -2 6 326.71 72.05
 7 -2 6 245.95 46.25
 8 1 -6 266.97 40.37
 -8 -1 6 354.19 40.72
 7 1 -6 177.83 28.9
 -7 -1 6 153.1 27.53
 6 1 -6 110.62 22.35
 -6 -1 6 91.22 20.5
 5 1 -6 390.63 38.29
 5 1 -6 429.37 45.19
 4 1 -6 588.99 49.11
 4 1 -6 574.9 54.5
 -4 -1 6 610.7 56.56
 3 1 -6 368.27 32.83
 3 1 -6 358.37 39.32
 -3 -1 6 349.15 33.18
 -3 -1 6 415.53 40.73
 2 1 -6 496.21 46.66
 -2 -1 6 595 47.95
 -2 -1 6 477.29 42.24
 1 1 -6 50.75 14.71
 1 1 -6 43.32 10.5
 -1 -1 6 54.31 11.88
 -1 -1 6 60.88 14.86
 0 1 -6 275.75 24.66
 0 1 -6 258.97 26.62
 0 1 -6 216.72 26.74
 0 -1 6 236.66 23.85
 0 -1 6 242.6 25.92
 -1 1 -6 2306.39 154.76
 -1 1 -6 2237.3 156.29
 -1 1 -6 2262.65 155.78
 1 -1 6 2199.38 156.51
 1 -1 6 2300.69 156.41
 1 -1 6 1928.23 152.99
 -2 1 -6 209.34 22.76
 -2 1 -6 166.66 20.37
 -2 1 -6 146.49 21.26
 2 -1 6 201.57 21.11
 2 -1 6 156.55 23.35
 2 -1 6 201.65 23.64
 -3 1 -6 76.65 14.19
 -3 1 -6 36.29 11.34
 -3 1 -6 24.47 11.92
 3 -1 6 38.57 12.15
 3 -1 6 32.26 12.44
 3 -1 6 50.36 17.34
 -4 1 -6 357.79 38.38
 -4 1 -6 351.82 36.5
 4 -1 6 373.14 36.7
 4 -1 6 378 41.97
 4 -1 6 355.53 36.01
 -5 1 -6 58.2 20.42
 -5 1 -6 48.34 16.46
 5 -1 6 47.55 15.22
 5 -1 6 45.42 21.51
 5 -1 6 46.88 15.6
 -6 1 -6 337.75 38.19
 6 -1 6 288.75 35.38
 6 -1 6 324.81 47.65
 -7 1 -6 75.5 22.99
 7 -1 6 60.19 19.86
 7 -1 6 72.76 29.9
 8 0 -6 161.84 34.08
 -8 0 6 265.93 36.59
 7 0 -6 257.55 37.58
 -7 0 6 300.09 35.39
 6 0 -6 103.6 24.61
 -6 0 6 132.9 21.64
 -6 0 6 137.76 26.44
 5 0 -6 913.84 73
 5 0 -6 869.34 74.63
 4 0 -6 701.59 62.81
 4 0 -6 802.13 61.31
 3 0 -6 397.22 36.46
 3 0 -6 318.59 35.15
 2 0 -6 6041.89 424.08
 2 0 -6 6058.77 427.08
 -2 0 6 6743.83 423.69
 -2 0 6 6246.53 429.51
 1 0 -6 1432.85 114.52
 1 0 -6 1568.12 107.51
 -1 0 6 1423.18 106.69
 -1 0 6 1665.23 111.83
 0 0 -6 736.45 54.82
 0 0 -6 688.21 56.7
 0 0 6 731.26 56.07
 0 0 6 731.1 53.95
 -1 0 -6 2596.88 174.85
 -1 0 -6 2805.84 175.5
 1 0 6 2465.02 173.92
 1 0 6 2194.75 175.88
 -2 0 -6 391.42 36.16
 -2 0 -6 408.2 32.84
 -2 0 -6 409.63 47.56
 2 0 6 423.92 34.59
 2 0 6 378.06 34.02
 2 0 6 345.65 51.83
 -3 0 -6 1817.3 120.53
 -3 0 -6 1767.82 125.15
 -3 0 -6 1781.06 123.51
 3 0 6 1743.16 123.16
 3 0 6 1662.46 121.2
 3 0 6 1501.54 125.77
 -4 0 -6 2978.52 200.37
 -4 0 -6 2983.43 198.32
 4 0 6 2535.02 200.58
 4 0 6 2696.08 194.6
 4 0 6 2901.99 198.82
 -5 0 -6 147.55 23.47
 -5 0 -6 119.28 23.4
 5 0 6 115.22 18.77
 5 0 6 105.53 21.7
 5 0 6 121.18 27.65
 -6 0 -6 193.31 30.32
 6 0 6 169.68 36.87
 6 0 6 207.34 25.76
 -7 0 -6 669.02 61.73
 7 0 6 581.38 67.07
 7 0 6 621.5 54.39
 -8 0 -6 -18.3 17.17
 8 0 6 4.97 15.86
 8 0 6 40.19 17.71
 8 0 6 45.66 29.52
 7 -1 -6 485.37 55.34
 -7 1 6 518.25 48.05
 6 -1 -6 548.45 56.87
 -6 1 6 605.72 50.28
 5 -1 -6 498.49 47.86
 5 -1 -6 484.72 48.41
 -5 1 6 435.19 54.23
 -5 1 6 461.37 46.74
 4 -1 -6 1426.53 105.23
 4 -1 -6 1315.79 104.89
 -4 1 6 1382.94 98.84
 -4 1 6 1448.31 105.44
 3 -1 -6 93.94 16.84
 3 -1 -6 97.18 17.89
 -3 1 6 99.95 13.18
 2 -1 -6 1007.02 71.71
 2 -1 -6 786.19 82.81
 -2 1 6 918.75 66.12
 1 -1 -6 4354.91 319.98
 1 -1 -6 4822.82 313.68
 -1 1 6 4733.53 312.85
 0 -1 -6 73.17 11.75
 0 -1 -6 74.98 12.95
 0 1 6 71.08 9.81
 0 1 6 69.46 12.17
 -1 -1 -6 2927.71 205.59
 -1 -1 -6 3065.55 205.2
 1 1 6 3088.86 204.47
 1 1 6 2901.27 204.78
 -2 -1 -6 5020.53 366.15
 -2 -1 -6 5152.63 362.88
 -2 -1 -6 5941.78 370.04
 2 1 6 5621.04 363.03
 2 1 6 5309.31 366.05
 -3 -1 -6 828.1 62.95
 -3 -1 -6 912.64 65.81
 3 1 6 814.6 58.35
 3 1 6 840.33 63.55
 3 1 6 695.39 65.42
 -4 -1 -6 1872.8 127.86
 -4 -1 -6 1948.92 130.12
 4 1 6 1736.1 128.32
 4 1 6 1535.22 130.41
 4 1 6 1760.08 122.48
 -5 -1 -6 270.59 29.8
 -5 -1 -6 288.45 31.67
 5 1 6 266.38 39.31
 5 1 6 235.89 28.95
 5 1 6 211.28 22.94
 -6 -1 -6 94.58 24.5
 -6 -1 -6 97.49 22.18
 6 1 6 65.55 14.08
 6 1 6 106.1 15.73
 6 1 6 76.89 25.94
 -7 -1 -6 673.08 59.35
 7 1 6 545.18 64.56
 7 1 6 601.59 57.47
 7 1 6 623.08 50.53
 -8 -1 -6 165.69 32.95
 8 1 6 83.38 34.16
 8 1 6 188.35 25.38
 7 -2 -6 409.24 48.52
 -7 2 6 342.09 35.87
 -7 2 6 361.84 35.17
 6 -2 -6 275.31 43.14
 -6 2 6 342.51 31.18
 -6 2 6 326.6 30.34
 5 -2 -6 58.36 21.03
 -5 2 6 23.94 22.93
 -5 2 6 76.32 12.5
 -5 2 6 63.78 11.75
 4 -2 -6 1536.03 121.3
 4 -2 -6 1679.09 123.4
 -4 2 6 1601.44 113.18
 -4 2 6 1604.9 173.94
 -4 2 6 1727.4 113.37
 3 -2 -6 2590.38 179.72
 3 -2 -6 2429.98 178.39
 -3 2 6 2478.73 171.07
 -3 2 6 2620.75 180.08
 2 -2 -6 876.28 68.42
 2 -2 -6 919.55 69.5
 -2 2 6 893.25 62.43
 1 -2 -6 3778.65 252.72
 1 -2 -6 3735.46 266.24
 1 -2 -6 3259.71 248.75
 -1 2 6 3996.92 248.56
 0 -2 -6 137.56 15.22
 0 -2 -6 139.47 14.89
 0 2 6 129.53 13.6
 -1 -2 -6 491.35 39.21
 -1 -2 -6 568.41 40.63
 1 2 6 500.53 39.98
 -2 -2 -6 7587.73 452.67
 -2 -2 -6 6563.56 456.26
 -2 -2 -6 6907.39 459.23
 2 2 6 5964.69 455.69
 -3 -2 -6 815.57 61.22
 -3 -2 -6 784.4 57.99
 3 2 6 661.85 58.2
 -4 -2 -6 1278.28 92.69
 -4 -2 -6 1267.32 93.84
 4 2 6 1194.72 93.47
 -5 -2 -6 1953.42 135.23
 -5 -2 -6 1971.26 136.17
 5 2 6 1757.58 139.16
 5 2 6 1747.12 136.33
 -6 -2 -6 753.85 60.53
 -6 -2 -6 660.48 58.68
 6 2 6 620.74 64.62
 -7 -2 -6 1040.6 84.75
 -8 -2 -6 723.13 66
 8 2 6 638.38 72.96
 7 -3 -6 4.27 22.75
 -7 3 6 32.94 9.09
 -7 3 6 34.61 8.77
 6 -3 -6 148.23 32.08
 -6 3 6 171.26 15.58
 -6 3 6 170.98 15.89
 5 -3 -6 46.74 21.05
 4 -3 -6 94.95 23.07
 -4 3 6 75.33 19.94
 3 -3 -6 140.25 23.71
 -3 3 6 156.45 26
 2 -3 -6 1184.29 89.97
 1 -3 -6 867.89 65.39
 1 -3 -6 1045 73.14
 -1 3 6 931.91 64.86
 0 -3 -6 1778.39 133.98
 0 -3 -6 2119.18 140.35
 0 3 6 1982.09 134.1
 -1 -3 -6 130.55 14.9
 1 3 6 141.65 15.27
 -2 -3 -6 1267.03 86.7
 -2 -3 -6 1268.74 90.59
 2 3 6 1228.23 91.01
 -3 -3 -6 2072.65 142.51
 -3 -3 -6 2236.26 145.64
 3 3 6 1759.67 142.68
 -4 -3 -6 64.3 15.36
 -4 -3 -6 85.9 16.26
 4 3 6 66.75 15.55
 -5 -3 -6 1590.26 111.9
 -5 -3 -6 1567.61 112.47
 5 3 6 1368.14 112.48
 -6 -3 -6 187.55 27.88
 -6 -3 -6 191.86 27.07
 -7 -3 -6 58.26 17.88
 -7 -3 -6 55.22 17.45
 -8 -3 -6 398.03 46.43
 6 -4 -6 51.73 23.86
 5 -4 -6 28.12 20.01
 4 -4 -6 183.34 31.18
 3 -4 -6 358.69 39.32
 -3 4 6 293.07 37.18
 2 -4 -6 93.52 19.93
 1 -4 -6 280.29 22.41
 1 -4 -6 315.57 31.44
 0 -4 -6 1768.9 118.43
 0 -4 -6 1649.59 123.54
 -1 -4 -6 1460.05 110.92
 -1 -4 -6 1743.71 116.34
 -2 -4 -6 13.17 6.5
 -2 -4 -6 32.53 9.25
 -3 -4 -6 392.72 31.13
 -3 -4 -6 463.3 37.52
 -4 -4 -6 320.35 33.47
 -4 -4 -6 349.34 33.79
 -5 -4 -6 845.94 70.8
 -5 -4 -6 909.55 69.73
 -6 -4 -6 544.06 52.02
 -6 -4 -6 576.06 49.88
 -7 -4 -6 83.93 36.43
 -7 -4 -6 45.51 16.58
 -8 -4 -6 122.44 30.86
 -8 -4 -6 93.94 40.89
 6 -5 -6 109.6 33.09
 5 -5 -6 7.2 18.89
 4 -5 -6 174.26 33.77
 3 -5 -6 268.06 39.32
 2 -5 -6 7.19 13.01
 -2 5 6 7.82 12.93
 1 -5 -6 245.21 19.55
 1 -5 -6 257.47 30.7
 0 -5 -6 358.17 35.86
 0 -5 -6 346.98 28.75
 0 -5 -6 387.37 35.87
 -1 -5 -6 30.91 11.77
 -1 -5 -6 33.08 10.7
 -1 -5 -6 28.66 8.48
 -2 -5 -6 160.49 21.25
 -2 -5 -6 130.48 18.84
 -2 -5 -6 145.35 17.88
 -3 -5 -6 191.51 21.16
 -3 -5 -6 209.17 23.61
 -4 -5 -6 98.05 17.92
 -4 -5 -6 75.1 17.25
 -5 -5 -6 466.72 44.77
 -5 -5 -6 459.09 41.77
 -6 -5 -6 222.95 32.7
 -6 -5 -6 266.42 28.69
 -7 -5 -6 34.67 15.85
 -7 -5 -6 7.66 13.1
 5 -6 -6 265.41 49.35
 5 -6 -6 148.54 35.2
 4 -6 -6 329.08 47.46
 4 -6 -6 282.97 44.93
 3 -6 -6 388.98 46.15
 2 -6 -6 64.47 31.27
 2 -6 -6 75.57 22.13
 1 -6 -6 262.31 33.6
 1 -6 -6 357.66 37.69
 1 -6 -6 313.15 23.06
 1 -6 -6 279.7 22.7
 0 -6 -6 554.39 52.32
 0 -6 -6 648.37 45.5
 0 -6 -6 555.73 52.8
 -1 -6 -6 700.15 59.06
 -1 -6 -6 757.97 55.45
 -1 -6 -6 689.58 59.89
 -2 -6 -6 1567.87 112.29
 -2 -6 -6 1517.1 113.24
 -2 -6 -6 1505.99 110.42
 -3 -6 -6 984.9 79.83
 -3 -6 -6 1052.66 80.94
 -3 -6 -6 1109.19 80.22
 -4 -6 -6 28.95 13.08
 -4 -6 -6 46.7 14.17
 -4 -6 -6 32.95 14.67
 -4 -6 -6 45.02 11.68
 -5 -6 -6 49.99 16.71
 -5 -6 -6 76.76 15.94
 -6 -6 -6 532.03 52.12
 -6 -6 -6 521.32 44.36
 -7 -6 -6 -5.5 15.27
 -7 -6 -6 5.93 10.48
 4 -7 -6 153.07 54.91
 4 -7 -6 245.52 44.38
 3 -7 -6 707.66 70.28
 3 -7 -6 758.58 75.24
 2 -7 -6 581.18 58.53
 2 -7 -6 571.29 60.54
 1 -7 -6 -11.39 12.1
 1 -7 -6 -9.5 12.08
 1 -7 -6 10.42 4.24
 1 -7 -6 5.41 4.53
 0 -7 -6 305.35 34.36
 0 -7 -6 259.69 33.9
 0 -7 -6 264.15 25.17
 -1 -7 -6 324.7 37.56
 -1 -7 -6 321.96 35.54
 -1 -7 -6 345.13 31.06
 -2 -7 -6 24.71 11.08
 -2 -7 -6 29.08 13.54
 -2 -7 -6 34.24 14.38
 -3 -7 -6 775.28 66.74
 -3 -7 -6 791.39 61.79
 -3 -7 -6 749.77 62.7
 -4 -7 -6 75.13 18.64
 -4 -7 -6 97.55 29.07
 -4 -7 -6 88.47 20.15
 -4 -7 -6 93.08 16
 -5 -7 -6 9.62 9.5
 -5 -7 -6 -2.03 9.6
 -5 -7 -6 15.36 8.37
 -5 -7 -6 -0.65 12.12
 -6 -7 -6 547.04 44.63
 -6 -7 -6 581.63 55.92
 2 -8 -6 419.12 51.99
 2 -8 -6 424.68 57.82
 1 -8 -6 9.58 15.25
 1 -8 -6 21.86 18.13
 0 -8 -6 119.5 28.26
 0 -8 -6 196.26 22.5
 0 -8 -6 156.44 29.51
 -1 -8 -6 377.89 35.15
 -1 -8 -6 508.55 88.66
 -1 -8 -6 369.36 40.03
 -2 -8 -6 72.13 22.4
 -2 -8 -6 90.43 17.13
 -2 -8 -6 89.55 19.84
 -3 -8 -6 81.67 34.06
 -3 -8 -6 132.37 20.95
 -3 -8 -6 135.83 28.42
 -4 -8 -6 642.88 60.86
 -4 -8 -6 695.8 56
 -4 -8 -6 809.91 66.21
 -5 -8 -6 68.25 21.11
 -5 -8 -6 83.16 13.54
 -5 -8 -6 65.7 43.77
 0 -9 -6 12.56 15.89
 0 -9 -6 20.63 11.35
 0 -9 -6 39.77 25
 0 -9 -6 20.5 13.74
 -1 -9 -6 26.49 12.65
 -1 -9 -6 37.81 22.92
 -1 -9 -6 10.6 16.02
 -1 -9 -6 44.93 17.43
 -2 -9 -6 97.94 28.47
 -2 -9 -6 48.97 16.65
 -2 -9 -6 34.88 13.84
 -3 -9 -6 -3.9 18.92
 -3 -9 -6 -13.71 10.19
 -3 -9 -6 -1.67 10.65
 -4 -9 -6 280.91 87.36
 -4 -9 -6 276.66 43.31
 -4 -9 -6 214.1 25.67
 -4 -9 -6 240.38 32.87
 -3 -8 7 1242.96 117.79
 2 8 -7 10.52 11.85
 -2 -8 7 11.35 29.18
 1 8 -7 338.24 41.12
 -1 -8 7 418.43 98.41
 0 -8 7 249.58 55.64
 0 -8 7 365.98 61.11
 -5 -7 7 311.5 51.78
 -4 -7 7 40.3 26.5
 -3 -7 7 615.11 71.63
 2 7 -7 156.84 21.1
 -2 -7 7 116.68 38.72
 -1 -7 7 76.71 34.49
 0 7 -7 585.86 53.72
 0 -7 7 528.15 55.53
 1 -7 7 382.04 46.04
 2 -7 7 23.6 32.82
 2 -7 7 35.62 22.99
 3 -7 7 831.12 89.92
 3 -7 7 888.59 86.34
 -6 -6 7 68.09 27.82
 -5 -6 7 101.57 27.81
 -4 -6 7 6.45 19.99
 3 6 -7 134.08 14.51
 -3 -6 7 104.83 31.35
 2 6 -7 1061.89 75.5
 -2 -6 7 920.72 92.1
 1 6 -7 -8.38 10.01
 -1 -6 7 5.08 22.46
 0 6 -7 510.27 50.54
 0 -6 7 727.52 70.55
 0 -6 7 524.12 53.23
 -1 6 -7 272.95 34.65
 1 -6 7 343.29 50.91
 1 -6 7 171.12 32.36
 2 -6 7 58.14 30.57
 2 -6 7 45.67 21.11
 -3 6 -7 252.16 34.03
 3 -6 7 205.16 38.52
 3 -6 7 241.27 46.14
 -4 6 -7 363.96 45.59
 4 -6 7 424.05 57.84
 4 -6 7 340.14 54.84
 -7 -5 7 334.35 48.96
 -6 -5 7 86.41 25.96
 -5 -5 7 317.1 42.79
 -4 -5 7 67.31 31.26
 3 5 -7 18.08 7.69
 -3 -5 7 -5.2 16.32
 2 5 -7 611.56 53.61
 2 5 -7 548.17 66.65
 -2 -5 7 643.47 96.06
 -2 -5 7 666.72 63.74
 1 5 -7 51.09 13.23
 1 5 -7 23.45 16.25
 -1 -5 7 19.14 12.95
 -1 -5 7 24.53 22.84
 0 5 -7 879.08 65
 0 5 -7 723.94 97.9
 0 -5 7 903.6 78.01
 0 -5 7 686.79 66.15
 0 -5 7 664.6 63.64
 -1 5 -7 64.74 18.06
 1 -5 7 62.52 19.36
 1 -5 7 66.34 29.94
 1 -5 7 52.05 19.31
 -2 5 -7 286.3 66.29
 -2 5 -7 291.7 36.21
 2 -5 7 290.4 42.3
 2 -5 7 295.15 36.76
 2 -5 7 263.84 37.81
 -3 5 -7 105.31 23.35
 3 -5 7 142.39 50.22
 3 -5 7 86.1 24.37
 3 -5 7 113.21 29.99
 -4 5 -7 116.97 30.96
 4 -5 7 149.35 35.33
 4 -5 7 182.46 39.56
 -5 5 -7 3.04 15.14
 5 -5 7 -4.66 24.14
 5 -5 7 -22.09 35.98
 7 4 -7 2.36 8.26
 6 4 -7 206.29 19.33
 -6 -4 7 162.94 34.07
 5 4 -7 1285.01 85.1
 5 4 -7 1195.82 86.58
 -5 -4 7 1040.13 126.22
 4 4 -7 67.94 26.28
 4 4 -7 5.55 6.63
 4 4 -7 8.87 7.78
 -4 -4 7 14.01 17.43
 3 4 -7 285.51 40.64
 3 4 -7 324.68 27.6
 -3 -4 7 261.01 38.58
 -3 -4 7 313.64 35.64
 2 4 -7 637.79 47.78
 2 4 -7 507.74 58.13
 -2 -4 7 628.35 58.35
 -2 -4 7 555.8 53.82
 1 4 -7 -2.22 28.07
 1 4 -7 30.95 11.48
 -1 -4 7 33.7 18.55
 -1 -4 7 25.15 14.38
 0 4 -7 813 65.31
 0 4 -7 864.55 66.16
 0 -4 7 1007.98 77.24
 0 -4 7 674.46 64.96
 0 -4 7 765.92 67.37
 -1 4 -7 2717.07 205.76
 -1 4 -7 2956.36 203.23
 -1 4 -7 2965.12 201.79
 1 -4 7 2627.85 202.57
 1 -4 7 3168.34 210.26
 1 -4 7 2682.71 202.56
 -2 4 -7 384.51 40.37
 -2 4 -7 365.66 42.37
 -2 4 -7 411.31 42.58
 2 -4 7 410.17 68.62
 2 -4 7 450.53 47.67
 2 -4 7 423.06 45.87
 -3 4 -7 591.15 52.46
 -3 4 -7 580.53 60.9
 3 -4 7 470.89 55.33
 3 -4 7 562.92 60.08
 3 -4 7 623.91 55.14
 -4 4 -7 464.04 46.74
 4 -4 7 320.81 47.82
 4 -4 7 528.45 56.58
 4 -4 7 500.9 48.05
 -5 4 -7 74.57 25.11
 5 -4 7 67.46 26.98
 5 -4 7 82 30.9
 -6 4 -7 58.03 23.95
 6 -4 7 87.53 31.08
 6 -4 7 56.33 33.3
 7 3 -7 292.85 31.9
 6 3 -7 31.25 18.86
 -6 -3 7 10.49 18.16
 5 3 -7 502.98 39.31
 5 3 -7 444.1 59.91
 -5 -3 7 395.65 49.23
 4 3 -7 1964.46 162.63
 4 3 -7 2255.3 148.55
 -4 -3 7 2038.83 158.95
 -4 -3 7 2236.07 156.38
 3 3 -7 1005.22 73.28
 3 3 -7 820.52 81.24
 -3 -3 7 1072.37 82.99
 -3 -3 7 891.22 75.62
 2 3 -7 1926.32 134.76
 2 3 -7 1795.77 143.6
 -2 -3 7 2064.56 142.38
 -2 -3 7 1767.13 137.34
 1 3 -7 186.04 31.11
 1 3 -7 183.22 21.72
 -1 -3 7 165.5 28.61
 -1 -3 7 179.55 25.08
 0 3 -7 43.74 12.81
 0 3 -7 31.95 12.64
 0 3 -7 17.35 12.01
 0 -3 7 38.46 13.02
 0 -3 7 27.73 17.58
 -1 3 -7 2327.48 169.99
 -1 3 -7 2388.86 171.69
 -1 3 -7 2486.99 174.26
 1 -3 7 2664.95 176.62
 1 -3 7 2253.19 170.77
 1 -3 7 2292.45 172.28
 -2 3 -7 504.29 48.72
 -2 3 -7 527.39 47.2
 -2 3 -7 511.05 48.07
 2 -3 7 498.44 50.44
 2 -3 7 534.1 47.16
 2 -3 7 528.52 51.22
 -3 3 -7 965.75 77.05
 -3 3 -7 929.94 74.74
 -3 3 -7 843.04 76.27
 3 -3 7 832.23 76.61
 3 -3 7 991.9 79.85
 3 -3 7 953.1 74.75
 -4 3 -7 626.79 57.81
 4 -3 7 628.68 61.88
 4 -3 7 644.67 64.91
 4 -3 7 678.08 58.91
 -5 3 -7 55.48 20
 5 -3 7 79.69 26.82
 5 -3 7 46.26 23.35
 -6 3 -7 685.21 67.46
 6 -3 7 796.16 74.42
 6 -3 7 744.59 75.21
 7 2 -7 335.92 38.07
 -7 -2 7 379.51 45
 6 2 -7 209.31 28.38
 5 2 -7 82.98 17.16
 5 2 -7 102.54 27.35
 -5 -2 7 63.34 23.08
 4 2 -7 4102.02 262.43
 4 2 -7 3672.79 278.53
 -4 -2 7 3736.16 265.57
 -4 -2 7 3734.81 271.83
 3 2 -7 -4.5 12.83
 3 2 -7 9.49 9.29
 -3 -2 7 8.08 9.8
 -3 -2 7 0.22 11.93
 2 2 -7 2287.09 180.58
 -2 -2 7 2455.59 175.22
 -2 -2 7 2672.05 179.78
 1 2 -7 3314.84 212.68
 1 2 -7 3054.27 231.99
 1 2 -7 2747.71 216.66
 -1 -2 7 3015.36 215.36
 -1 -2 7 3106.08 213.3
 0 2 -7 31.04 10.32
 0 2 -7 60.24 16.6
 0 2 -7 40.55 12.84
 0 -2 7 63.4 14.14
 0 -2 7 59.35 18.17
 -1 2 -7 4793.77 332.99
 -1 2 -7 5246.2 332.61
 -1 2 -7 4765.51 333.8
 1 -2 7 4517.08 333.9
 1 -2 7 4755.71 331.62
 1 -2 7 4994.03 334.38
 -2 2 -7 2171.91 165.65
 -2 2 -7 2406.83 164.9
 -2 2 -7 2267.64 165.23
 2 -2 7 2507.63 168.85
 2 -2 7 2137.07 163.15
 2 -2 7 2383.45 167.42
 -3 2 -7 26.12 11.48
 -3 2 -7 26.75 13.26
 -3 2 -7 19.91 12.18
 3 -2 7 29.53 17.06
 3 -2 7 23.43 10.02
 3 -2 7 15.61 14.44
 -4 2 -7 2756.15 202.1
 -4 2 -7 2729.41 204.82
 4 -2 7 2828.67 206.77
 4 -2 7 3012.29 203.84
 4 -2 7 2827.6 203.41
 -5 2 -7 617.01 59.3
 5 -2 7 658.48 60.2
 5 -2 7 648.46 66.72
 5 -2 7 682.12 61.29
 -6 2 -7 77.72 24.27
 6 -2 7 55.1 23.91
 6 -2 7 132.33 34.04
 7 -2 7 492.77 65.98
 7 -2 7 539.27 92.49
 7 1 -7 492.77 49.55
 6 1 -7 255.75 31.77
 5 1 -7 165.95 24.85
 5 1 -7 130.95 28.33
 4 1 -7 180.43 24.01
 4 1 -7 194.87 32.38
 -4 -1 7 216.93 32.39
 -4 -1 7 185.69 23.77
 3 1 -7 1717.1 134.8
 3 1 -7 1772.74 128.92
 -3 -1 7 1933.34 136.92
 -3 -1 7 1793.72 129.27
 2 1 -7 151.67 25.07
 -2 -1 7 189.43 21.72
 -2 -1 7 240.12 29
 1 1 -7 2875.69 201.31
 1 1 -7 2697.41 201.16
 -1 -1 7 2789.3 196.77
 -1 -1 7 2971.3 200.89
 0 1 -7 1943.18 142.83
 0 1 -7 2017.71 142.03
 0 1 -7 2082.56 140.43
 0 -1 7 1784 138.17
 0 -1 7 2009.75 141.71
 -1 1 -7 18.23 11.69
 -1 1 -7 27.29 9.4
 1 -1 7 17.73 11.54
 1 -1 7 22.98 9.26
 -2 1 -7 2525.18 181.23
 -2 1 -7 2650.15 184.4
 -2 1 -7 2627.13 182.71
 2 -1 7 2725.24 183.45
 2 -1 7 2569.81 181.37
 2 -1 7 2443.93 184.84
 -3 1 -7 39.4 11.98
 -3 1 -7 31.66 13.89
 -3 1 -7 25.46 10.7
 3 -1 7 30.22 11.94
 3 -1 7 63.44 19.92
 3 -1 7 20.48 13.13
 -4 1 -7 522.68 48.25
 -4 1 -7 520.26 50.18
 4 -1 7 510.09 47.15
 4 -1 7 467.3 51.31
 4 -1 7 589.52 49.09
 -5 1 -7 1742.41 131.02
 5 -1 7 1657.57 135.56
 5 -1 7 1843.17 129.85
 5 -1 7 1720.4 131.52
 -6 1 -7 68.75 21.43
 6 -1 7 88.13 22.03
 6 -1 7 79.58 27
 -7 1 -7 453.8 51.23
 7 -1 7 406.2 47.08
 7 -1 7 433.91 60.71
 7 0 -7 120.71 26.36
 -7 0 7 111.07 22.79
 6 0 -7 153.86 27.91
 -6 0 7 181.98 25.7
 5 0 -7 89.93 23.02
 5 0 -7 102.2 21.9
 -5 0 7 88.02 16.13
 4 0 -7 59.51 17.82
 4 0 -7 53.52 15.51
 -4 0 7 56.4 13.67
 3 0 -7 611.82 53.58
 3 0 -7 588.06 49.64
 -3 0 7 616.73 48.89
 2 0 -7 24.46 12.64
 -2 0 7 4.15 10.21
 -2 0 7 10.58 13.86
 1 0 -7 5666.46 373.06
 1 0 -7 5435.23 376.78
 -1 0 7 5362.75 375.47
 -1 0 7 5543.51 377.14
 0 0 -7 37.6 11.7
 0 0 -7 11.42 8.11
 0 0 7 23.37 10.95
 0 0 7 25.29 8.01
 -1 0 -7 27.47 11.46
 -1 0 -7 29.84 10.42
 -1 0 -7 35.36 13.01
 1 0 7 13.07 7.52
 1 0 7 21.65 9.78
 -2 0 -7 2980.68 208.84
 -2 0 -7 3102.34 206.98
 -2 0 -7 2978.44 204.42
 2 0 7 2875.3 205.37
 2 0 7 2906.54 204.9
 -3 0 -7 1010.41 79.56
 -3 0 -7 1018.65 81.61
 -3 0 -7 1077.05 77.37
 3 0 7 1087.54 85.97
 3 0 7 1052.48 78.57
 3 0 7 1060.69 80.02
 -4 0 -7 269.34 31.93
 -4 0 -7 268.12 30
 4 0 7 229.35 27.27
 4 0 7 301.33 30.88
 4 0 7 258.16 35.41
 -5 0 -7 639.42 54.44
 -5 0 -7 658.58 57.46
 5 0 7 561.43 61.24
 5 0 7 612.69 51.94
 5 0 7 629.19 56.06
 -6 0 -7 379.01 39.77
 6 0 7 287.07 45.66
 6 0 7 290.26 35.77
 -7 0 -7 144.11 29.2
 7 0 7 146.11 25.2
 7 0 7 84.01 29.3
 -8 0 -7 260.2 38.98
 8 0 7 172.53 43.36
 8 0 7 144.29 28.05
 7 -1 -7 5.76 19.86
 -7 1 7 16.15 14.8
 -7 1 7 23.17 14.52
 6 -1 -7 232.77 40.52
 -6 1 7 210 26.74
 -6 1 7 300.11 29.64
 5 -1 -7 19.82 14.59
 -5 1 7 16.33 9.65
 -5 1 7 6.55 9.26
 4 -1 -7 733.37 58.39
 4 -1 -7 613.85 57.83
 -4 1 7 609.17 64.39
 3 -1 -7 681.09 53
 3 -1 -7 588.45 53.2
 -3 1 7 612.92 48.42
 2 -1 -7 84.9 16.83
 2 -1 -7 87.42 16.91
 -2 1 7 104.16 13.2
 1 -1 -7 113.68 18.54
 1 -1 -7 123.24 14.9
 -1 1 7 95.9 13.29
 0 -1 -7 750.46 59.85
 0 -1 -7 736.49 61.13
 0 1 7 883.29 62.13
 0 1 7 805.83 58.62
 -1 -1 -7 1096.11 79.75
 -1 -1 -7 1091.03 80.05
 1 1 7 1091.56 78.59
 1 1 7 1051.18 78.53
 -2 -1 -7 647 51.15
 -2 -1 -7 624.05 48.25
 -2 -1 -7 618.75 53.71
 2 1 7 641.63 47.79
 2 1 7 660.25 50.35
 -3 -1 -7 38.48 12.98
 -3 -1 -7 36.02 11.69
 -3 -1 -7 30.02 7.03
 3 1 7 36.33 8.91
 3 1 7 28.88 10.89
 -4 -1 -7 -8.72 9.03
 -4 -1 -7 0.79 11.62
 4 1 7 20.11 10.94
 4 1 7 10.92 8.18
 4 1 7 8.82 14.94
 -5 -1 -7 310.21 33.38
 -5 -1 -7 292.95 33.85
 5 1 7 288.14 27.6
 5 1 7 298.29 32.59
 5 1 7 297.66 41.34
 -6 -1 -7 46.11 17.19
 6 1 7 27.23 11.83
 6 1 7 48.16 24.51
 -7 -1 -7 29.21 18.84
 7 1 7 7.54 9.6
 7 1 7 3.45 11.51
 7 1 7 13.59 25.71
 -8 -1 -7 102.57 26.95
 8 1 7 81.74 18.04
 8 1 7 70.38 35.65
 8 1 7 94.25 33.97
 7 -2 -7 274.72 43.96
 -7 2 7 315.33 31.81
 -7 2 7 286.64 31.64
 6 -2 -7 382.53 44.89
 -6 2 7 319.8 31.13
 -6 2 7 282.62 30.01
 5 -2 -7 -5.18 13.16
 -5 2 7 -9.23 7.1
 -5 2 7 1.49 7.54
 4 -2 -7 1103.75 92.29
 4 -2 -7 1193.74 93.66
 -4 2 7 1292.39 84.56
 -4 2 7 1154.69 84.21
 3 -2 -7 1085.52 86.32
 3 -2 -7 1122.95 86.55
 -3 2 7 1150.85 78.97
 2 -2 -7 756.92 62.2
 2 -2 -7 791.28 63.28
 -2 2 7 809.65 56.49
 1 -2 -7 1508.89 107.65
 1 -2 -7 1557.83 106.37
 1 -2 -7 1289.97 102.29
 -1 2 7 1512.83 101.64
 0 -2 -7 1823.53 128.91
 0 -2 -7 1817.47 129.23
 0 2 7 1868.62 127.34
 -1 -2 -7 15.35 7.49
 -1 -2 -7 15.19 7.11
 1 2 7 16.92 7.79
 -2 -2 -7 1495.69 108.78
 -2 -2 -7 1556.38 112.8
 -2 -2 -7 1707.41 106.39
 2 2 7 1313.37 108.28
 -3 -2 -7 3761.36 247.46
 -3 -2 -7 3568.21 243.73
 3 2 7 3288.15 243.96
 -4 -2 -7 756.13 61.08
 -4 -2 -7 788.68 63.14
 4 2 7 735.29 62.43
 -5 -2 -7 1427.07 102.87
 -5 -2 -7 1390.51 103.98
 5 2 7 1268.08 104.06
 -6 -2 -7 292.8 34.68
 -6 -2 -7 286.22 34.98
 6 2 7 310.19 46.74
 -7 -2 -7 402.69 43.11
 7 2 7 312.96 51.06
 -8 -2 -7 257.89 39
 8 2 7 201.67 45.36
 7 -3 -7 -6.65 71.28
 6 -3 -7 370.87 49.6
 5 -3 -7 928.56 82.35
 4 -3 -7 165.71 30.59
 3 -3 -7 1131.04 89.71
 2 -3 -7 998.96 78.24
 -2 3 7 993.15 67.9
 1 -3 -7 1210.41 88.37
 1 -3 -7 1044.96 81.2
 -1 3 7 1226.97 80.69
 0 -3 -7 3099.41 223.35
 0 3 7 3446.99 222.86
 -1 -3 -7 28.18 8.28
 -1 -3 -7 39.26 8.81
 1 3 7 52.21 11.92
 -2 -3 -7 1391.22 101.57
 -2 -3 -7 1411.43 98.39
 2 3 7 1459.75 102.96
 -3 -3 -7 1540.76 106.83
 -3 -3 -7 1506.72 110.07
 3 3 7 1360 107.16
 -4 -3 -7 5.81 10.34
 -4 -3 -7 11.81 10.25
 4 3 7 -6.05 11.97
 -5 -3 -7 1026.85 80.74
 -5 -3 -7 1087.92 80.84
 5 3 7 930.33 85.45
 -6 -3 -7 102.26 21.77
 -6 -3 -7 110.68 22.61
 -7 -3 -7 185.33 30.37
 6 -4 -7 187.05 38.17
 5 -4 -7 255.82 42
 4 -4 -7 8.57 14.67
 3 -4 -7 439.95 45.32
 2 -4 -7 2538.52 182.15
 1 -4 -7 139.32 14.54
 1 -4 -7 224.05 26.7
 0 -4 -7 1781.49 129.75
 0 -4 -7 2031.27 136.83
 0 4 7 1827.51 129.8
 -1 -4 -7 1874.78 138.24
 1 4 7 2114.78 140.08
 -2 -4 -7 318.74 28.01
 -2 -4 -7 324.08 30.04
 2 4 7 383.06 32.27
 -3 -4 -7 1296.87 96.5
 -3 -4 -7 1238.25 90.22
 3 4 7 1466.77 99.7
 -4 -4 -7 733.87 58.22
 -4 -4 -7 693.22 56.06
 4 4 7 580.75 56
 -5 -4 -7 219.48 29.34
 -5 -4 -7 306.85 35.33
 -6 -4 -7 2435.73 171.02
 -6 -4 -7 2317.66 172.39
 -7 -4 -7 64.99 21.83
 -7 -4 -7 101.97 21.04
 -8 -4 -7 128.36 27.5
 5 -5 -7 262.07 43.54
 4 -5 -7 238.97 38.48
 3 -5 -7 80.37 21.87
 2 -5 -7 448.47 47.16
 1 -5 -7 233.21 29.78
 1 -5 -7 215.29 18.19
 0 -5 -7 293.13 25.27
 0 -5 -7 280.07 32.38
 -1 -5 -7 265.69 31.09
 -1 -5 -7 298.34 29.48
 -2 -5 -7 266.65 30.09
 -2 -5 -7 293.47 26.96
 -2 -5 -7 259.27 26.47
 -3 -5 -7 544.92 45.9
 -3 -5 -7 524.68 42.51
 -4 -5 -7 1193.25 83.95
 -4 -5 -7 909.26 79.22
 -5 -5 -7 17.04 13.33
 -5 -5 -7 3.4 10.83
 -6 -5 -7 415.86 41.09
 -6 -5 -7 411.7 44.29
 -7 -5 -7 32.3 18.81
 -7 -5 -7 33.66 30.32
 5 -6 -7 14.21 26.05
 4 -6 -7 -20.07 18.54
 3 -6 -7 67.91 23.23
 2 -6 -7 54.22 18.33
 1 -6 -7 141.68 12.26
 1 -6 -7 231.22 30.02
 1 -6 -7 144.08 12.12
 1 -6 -7 133.17 26.08
 0 -6 -7 2.79 6.8
 0 -6 -7 2.89 9.68
 0 -6 -7 10.92 12.68
 -1 -6 -7 884.48 73.57
 -1 -6 -7 881.13 72.95
 -1 -6 -7 974.44 68.88
 -2 -6 -7 80.48 15.35
 -2 -6 -7 79.62 17.75
 -2 -6 -7 76.84 16.88
 -3 -6 -7 87.51 17.52
 -3 -6 -7 111.94 18.88
 -3 -6 -7 115.31 20.07
 -4 -6 -7 664.47 52.65
 -4 -6 -7 538.42 48.39
 -4 -6 -7 481.46 41.43
 -5 -6 -7 3.35 11.66
 -5 -6 -7 -0.84 11.56
 -6 -6 -7 54.18 16.44
 -6 -6 -7 42.15 16.03
 -7 -6 -7 164.88 33.15
 -7 -6 -7 135.29 22.01
 4 -7 -7 204.16 41.77
 4 -7 -7 138.08 37.67
 3 -7 -7 128.33 31.1
 3 -7 -7 120.95 32.91
 2 -7 -7 104.45 27.37
 2 -7 -7 104.95 27.73
 1 -7 -7 12.48 14.4
 1 -7 -7 -5.59 11.18
 0 -7 -7 219.86 22.49
 0 -7 -7 239.66 31.76
 0 -7 -7 249.39 32.2
 -1 -7 -7 34 11.54
 -1 -7 -7 62.61 16.99
 -1 -7 -7 35.21 16.04
 -2 -7 -7 155.04 26.52
 -2 -7 -7 172.23 23.2
 -2 -7 -7 203.74 26.92
 -3 -7 -7 135.18 22.43
 -3 -7 -7 116.06 23.03
 -3 -7 -7 137.97 21.98
 -4 -7 -7 1.41 14.77
 -4 -7 -7 4.61 11.3
 -4 -7 -7 28.03 12.99
 -4 -7 -7 36.47 12.89
 -5 -7 -7 15.67 14.1
 -5 -7 -7 18.95 12.12
 -5 -7 -7 20.73 14.08
 -6 -7 -7 77.38 23.37
 -6 -7 -7 95.97 18.94
 -6 -7 -7 117.11 19.14
 2 -8 -7 305.86 47.45
 2 -8 -7 418.03 51.76
 1 -8 -7 46.55 19.69
 1 -8 -7 62.94 26.22
 0 -8 -7 54.8 10.95
 0 -8 -7 14.27 15.05
 0 -8 -7 40.53 19.13
 0 -8 -7 34.83 12.39
 -1 -8 -7 414.73 44.97
 -1 -8 -7 386.47 77
 -1 -8 -7 437.13 38.69
 -2 -8 -7 166.22 25.8
 -2 -8 -7 132.09 26.74
 -2 -8 -7 84.96 18.38
 -3 -8 -7 121.56 26.34
 -3 -8 -7 78.89 22.47
 -3 -8 -7 116.51 20.72
 -4 -8 -7 280.04 29.73
 -4 -8 -7 359.15 39.36
 -4 -8 -7 239.58 34.99
 -4 -8 -7 223.17 32.09
 -5 -8 -7 38.68 12.07
 -5 -8 -7 55.45 17.11
 -5 -8 -7 35.98 18.2
 -5 -8 -7 59.68 14.65
 0 -9 -7 37.42 19.69
 0 -9 -7 -19.28 15.89
 0 -9 -7 12.62 13.56
 0 -9 -7 49.51 22.07
 -1 -9 -7 94.99 18.31
 -1 -9 -7 124.61 28.94
 -1 -9 -7 130.75 25.95
 -2 -9 -7 243.99 32.56
 -2 -9 -7 261.94 41.45
 -2 -9 -7 261.53 30.63
 -3 -9 -7 51.1 23.18
 -3 -9 -7 21.87 14.43
 -3 -9 -7 -3.89 12.7
 2 8 -8 120.16 29.48
 -2 -8 8 96.78 42.09
 1 8 -8 34.46 18.39
 -1 -8 8 3.98 34.82
 -4 -7 8 35.47 31.56
 3 7 -8 441.27 35.94
 -3 -7 8 642.05 70.56
 2 7 -8 284.62 31.11
 -2 -7 8 408.74 57.78
 1 7 -8 18.12 14.63
 -1 -7 8 17.8 29.08
 0 7 -8 274.99 36.36
 0 -7 8 215.8 36.75
 0 -7 8 361.35 55.96
 1 -7 8 242.69 49.6
 1 -7 8 157.91 33.95
 2 -7 8 27.44 24.74
 2 -7 8 73.14 56.1
 -6 -6 8 -13.16 21.62
 -5 -6 8 258.55 43.51
 -4 -6 8 331.85 47.31
 3 6 -8 299.81 25.39
 -3 -6 8 201.24 42.24
 2 6 -8 1236.14 89.93
 -2 -6 8 1183.14 105.45
 1 6 -8 169.4 24.83
 -1 -6 8 175.96 38.82
 0 6 -8 300.81 36.86
 0 -6 8 263.9 39.6
 0 -6 8 422.86 53.82
 1 -6 8 1592.37 119.59
 1 -6 8 1138.76 105.41
 2 -6 8 166.12 38.05
 2 -6 8 159.63 33.9
 -3 6 -8 630.42 63.55
 3 -6 8 802.68 79.84
 3 -6 8 652.37 71.51
 -4 6 -8 370.5 45.55
 4 -6 8 375.44 131.54
 4 -6 8 421.12 126.25
 -6 -5 8 22.95 23.61
 -5 -5 8 315.19 44.61
 4 5 -8 1022.22 68.29
 4 5 -8 1019.51 67.94
 -4 -5 8 748.63 84.26
 3 5 -8 106.9 15.79
 -3 -5 8 104.65 29.21
 2 5 -8 448.05 38.59
 -2 -5 8 392.65 59.07
 1 5 -8 1020.07 79.04
 0 5 -8 71.92 18.64
 0 -5 8 80.05 32.25
 0 -5 8 73.36 19.88
 -1 5 -8 403.69 40.13
 -1 5 -8 339.1 40.02
 1 -5 8 436.55 50.65
 1 -5 8 258.73 39.66
 -2 5 -8 1756.3 133.37
 2 -5 8 1747.33 140.43
 -3 5 -8 38.64 19.68
 3 -5 8 18.17 19.67
 3 -5 8 32.4 24.78
 -4 5 -8 846.76 86.19
 4 -5 8 1116.29 98.08
 4 -5 8 1144.03 99.44
 -5 5 -8 227.4 35.84
 5 -5 8 223.14 46.52
 5 -5 8 210.5 45.42
 7 4 -8 267.53 25.64
 6 4 -8 33.2 9.79
 -6 -4 8 40.1 23.19
 5 4 -8 252.29 26.44
 5 4 -8 214.37 22.14
 -5 -4 8 180.74 36.14
 4 4 -8 203.21 21.54
 4 4 -8 180.96 22.6
 -4 -4 8 171.65 47.61
 3 4 -8 260.89 26.33
 -3 -4 8 252.65 38.54
 2 4 -8 493.78 40.6
 2 4 -8 373.52 50.2
 -2 -4 8 456.43 46.7
 -2 -4 8 476.15 52.36
 1 4 -8 1220.17 106.2
 1 4 -8 1342.63 96.64
 -1 -4 8 1384.37 106.95
 -1 -4 8 1189.12 100.1
 0 4 -8 191.26 28.3
 0 4 -8 268.57 29.42
 0 4 -8 207.69 31.65
 0 -4 8 225.06 30.22
 0 -4 8 254.15 38.44
 -1 4 -8 1017.72 79.04
 -1 4 -8 893.64 82.08
 -1 4 -8 1073.19 80.94
 1 -4 8 1013.99 80.55
 1 -4 8 985.56 85.51
 1 -4 8 886.81 80.17
 -2 4 -8 275.24 37.25
 -2 4 -8 343.45 36.45
 -2 4 -8 273.05 36.72
 2 -4 8 238.54 33.78
 2 -4 8 409.24 47.19
 2 -4 8 302.18 38.73
 -3 4 -8 376.86 40.33
 3 -4 8 351.16 44.61
 3 -4 8 366.06 47.27
 3 -4 8 300.6 43.91
 4 -4 8 224.04 39.82
 -5 4 -8 840.4 76.69
 5 -4 8 819.82 82.95
 5 -4 8 821.56 84.75
 7 3 -8 90.28 18.79
 6 3 -8 108.92 18.59
 -6 -3 8 86.68 25.98
 5 3 -8 18.02 41.18
 -5 -3 8 5.78 20.04
 4 3 -8 -8.56 18.87
 4 3 -8 9.4 10.43
 -4 -3 8 9.71 13.96
 -4 -3 8 16.23 18.21
 3 3 -8 744.35 80.17
 3 3 -8 975.22 74.41
 -3 -3 8 1015.27 79.38
 -3 -3 8 801.78 72.35
 2 3 -8 94.77 19.36
 2 3 -8 99.14 26.39
 -2 -3 8 123.43 21.53
 -2 -3 8 97.99 23.75
 1 3 -8 1222.08 88.7
 1 3 -8 1087 95.64
 -1 -3 8 1196.97 95.06
 -1 -3 8 1129.82 90.06
 0 3 -8 155.18 23.86
 0 3 -8 167.27 28.92
 0 3 -8 167.36 23.25
 0 -3 8 165.21 29.57
 0 -3 8 114.83 22.73
 -1 3 -8 565.88 50.77
 -1 3 -8 618.1 55.38
 -1 3 -8 593.77 52.58
 1 -3 8 508.54 53.83
 1 -3 8 670.23 59.74
 1 -3 8 603.23 53.02
 -2 3 -8 140.05 25.06
 -2 3 -8 155.23 24.86
 2 -3 8 116.56 37.84
 2 -3 8 161.94 30.46
 2 -3 8 160.91 29.18
 -3 3 -8 53.56 17.1
 -3 3 -8 34.87 16.94
 -3 3 -8 53.08 19.97
 3 -3 8 92.17 24.38
 3 -3 8 65.99 25.41
 3 -3 8 51.43 17.19
 -4 3 -8 20.73 16.62
 4 -3 8 51.88 23.2
 4 -3 8 54.23 27.31
 4 -3 8 9.93 26.65
 -5 3 -8 123.88 26.93
 5 -3 8 111.72 30.09
 5 -3 8 159.87 37.59
 -6 3 -8 -31.18 18.9
 6 -3 8 9.79 23.45
 6 -3 8 20.65 28.94
 7 2 -8 224.12 31.06
 6 2 -8 205.12 29.32
 5 2 -8 30.33 13.53
 -5 -2 8 30.29 18.96
 -5 -2 8 36.38 16.75
 4 2 -8 4358.62 286.77
 4 2 -8 3728.83 295.88
 -4 -2 8 4324.09 312.74
 -4 -2 8 4298.25 297.63
 3 2 -8 169.63 25.23
 3 2 -8 137.55 30.23
 -3 -2 8 190.26 32.39
 -3 -2 8 213.04 26.16
 2 2 -8 673.77 65.34
 -2 -2 8 757.75 63.87
 -2 -2 8 675.36 58.55
 1 2 -8 773.29 59.46
 1 2 -8 690.66 64.5
 1 2 -8 736.68 61.05
 -1 -2 8 726.13 63.92
 -1 -2 8 674.84 58.4
 0 2 -8 313.83 39.27
 0 2 -8 408.31 38.77
 0 2 -8 371.57 35.13
 0 -2 8 422.77 40.98
 0 -2 8 370.96 35.42
 -1 2 -8 281.25 31.08
 -1 2 -8 311.11 32.01
 -1 2 -8 292.6 33.3
 1 -2 8 245.39 29.07
 1 -2 8 293.29 36.26
 -2 2 -8 1068.71 87.32
 -2 2 -8 1129.33 86.67
 -2 2 -8 1091.77 86.52
 2 -2 8 1093.7 85.48
 2 -2 8 1057.81 88.33
 2 -2 8 1259.9 91.9
 -3 2 -8 51.92 16.39
 -3 2 -8 55.46 18.44
 3 -2 8 23.82 25.61
 3 -2 8 55.46 20.39
 3 -2 8 76.15 23.85
 -4 2 -8 605.52 56.29
 4 -2 8 641.91 58.21
 4 -2 8 630.9 55.73
 4 -2 8 533.18 60
 -5 2 -8 757.13 95.48
 5 -2 8 845.21 80.53
 5 -2 8 850.01 73.7
 -6 2 -8 37.11 21.79
 6 -2 8 55.03 24.24
 6 -2 8 21.31 25.51
 -7 2 -8 193.02 35.63
 7 -2 8 139.08 37.88
 7 -2 8 135.39 39.43
 7 1 -8 245.35 36.4
 -7 -1 8 282.07 37.45
 6 1 -8 433.1 45.73
 -6 -1 8 457.73 45.14
 5 1 -8 94.82 20.12
 -5 -1 8 56.05 18.08
 4 1 -8 592.62 52.08
 4 1 -8 586.52 61.01
 -4 -1 8 685.66 53.61
 -4 -1 8 608.77 62.3
 3 1 -8 1807.68 143
 3 1 -8 1821.08 135.82
 -3 -1 8 1879.59 137
 -3 -1 8 2113.63 145.52
 2 1 -8 95.82 22.09
 -2 -1 8 102.53 17.38
 -2 -1 8 103.53 21.64
 1 1 -8 769.52 72.5
 1 1 -8 967.53 69.27
 -1 -1 8 941.9 72.74
 -1 -1 8 853.77 68.04
 0 1 -8 3527.89 235.29
 0 1 -8 3505.79 238.49
 0 1 -8 3225.93 238.56
 0 -1 8 3345.53 236.96
 0 -1 8 3340.19 234.48
 -1 1 -8 179.91 23.73
 -1 1 -8 159.5 21.9
 -1 1 -8 154.75 23.19
 1 -1 8 130.8 19.17
 1 -1 8 157.53 23.5
 -2 1 -8 4651.17 307.48
 -2 1 -8 4601.75 309.14
 -2 1 -8 4227.32 305.35
 2 -1 8 4591.09 310.71
 2 -1 8 4571.4 314.02
 2 -1 8 4072.23 304.66
 -3 1 -8 495.82 44.96
 -3 1 -8 537.33 47.92
 -3 1 -8 510.53 44.75
 3 -1 8 407.26 48.9
 3 -1 8 487.49 46.34
 3 -1 8 533.17 44.8
 -4 1 -8 676.7 60.83
 -4 1 -8 705.45 63.2
 4 -1 8 694.24 61.45
 4 -1 8 727.46 67.85
 4 -1 8 801.28 62.13
 -5 1 -8 252.22 33.79
 5 -1 8 259.13 33.37
 5 -1 8 182.9 39.46
 -6 1 -8 129.42 28.32
 6 -1 8 192.64 40.1
 6 -1 8 160.4 27.61
 -7 1 -8 480.62 53.67
 7 -1 8 426.82 57.98
 7 -1 8 436.56 50.33
 7 0 -8 11.2 18.82
 -7 0 8 58.42 18.51
 -7 0 8 46.33 18.63
 6 0 -8 574.76 59.79
 -6 0 8 773.09 58.44
 -6 0 8 611.82 55.79
 5 0 -8 480.74 47.12
 -5 0 8 471.61 43.36
 4 0 -8 752.42 61.62
 4 0 -8 732.13 65.69
 -4 0 8 729.98 59.32
 3 0 -8 3027.33 204.96
 3 0 -8 2794.65 208.23
 -3 0 8 2927.84 202.97
 2 0 -8 1015.79 88.29
 -2 0 8 1232.95 91.21
 -2 0 8 1170.54 84.33
 1 0 -8 3078.45 230.73
 1 0 -8 3250.15 227.97
 -1 0 8 3329.64 226.8
 -1 0 8 3508.72 231.72
 0 0 -8 1307.72 100.99
 0 0 -8 1482.36 100.03
 0 0 8 1341.13 99.27
 0 0 8 1234.63 96.2
 -1 0 -8 62.65 18.05
 -1 0 -8 69.74 18.53
 -1 0 -8 60.64 14.53
 1 0 8 82.61 16.69
 1 0 8 74.94 14.13
 -2 0 -8 3234.41 222.5
 -2 0 -8 2997.12 219.8
 -2 0 -8 3312.9 225.53
 2 0 8 3287.87 221.28
 2 0 8 3120.98 220.35
 -3 0 -8 3938.45 273.38
 -3 0 -8 3948.44 271.4
 -3 0 -8 3952.86 268.07
 3 0 8 3911.79 270.62
 3 0 8 3904.69 276.08
 3 0 8 3808.78 268.7
 -4 0 -8 78.55 17.49
 -4 0 -8 110.59 21.93
 4 0 8 96.87 18.66
 4 0 8 53.44 22.39
 4 0 8 104 19.23
 -5 0 -8 2100.82 147.01
 5 0 8 1911.85 152.24
 5 0 8 1931.15 142.01
 -6 0 -8 820.16 71.12
 6 0 8 812.89 68.92
 6 0 8 745.6 78.11
 -7 0 -8 25.78 18.93
 7 0 8 22.15 26.2
 7 0 8 -0.97 15
 7 -1 -8 69.1 24.9
 -7 1 8 49.43 18.57
 -7 1 8 64.52 19.01
 6 -1 -8 448.82 49.96
 -6 1 8 524.8 42.37
 -6 1 8 354.72 38.66
 5 -1 -8 250.19 33.16
 -5 1 8 260.4 27.65
 4 -1 -8 486.23 48.24
 4 -1 -8 495.94 47.92
 -4 1 8 531.15 43.13
 3 -1 -8 1339.83 100.63
 3 -1 -8 1369.92 99.55
 -3 1 8 1222.03 97.4
 2 -1 -8 1243.05 96.91
 2 -1 -8 1298.96 97.5
 -2 1 8 1327.89 92.65
 1 -1 -8 39.18 13.05
 1 -1 -8 36.26 10.54
 -1 1 8 51.11 10.65
 -1 1 8 59.51 15.21
 0 -1 -8 2096.26 154.65
 0 -1 -8 2106.26 156.38
 0 1 8 2489.43 157.39
 0 1 8 2134.31 153
 -1 -1 -8 3160.04 211.18
 -1 -1 -8 3112.89 210.74
 1 1 8 3117.49 209.27
 1 1 8 2745.1 208.28
 -2 -1 -8 163.59 19.92
 -2 -1 -8 219.46 27.63
 -2 -1 -8 173.07 22.23
 2 1 8 165.25 18.64
 2 1 8 178.7 19.69
 -3 -1 -8 543.83 47.02
 -3 -1 -8 548.42 41.94
 -3 -1 -8 566.04 50.11
 3 1 8 518.63 45.74
 3 1 8 535.12 42.15
 -4 -1 -8 1464.48 104.03
 -4 -1 -8 1374.1 101.34
 4 1 8 1241.32 94.27
 4 1 8 1325.78 102.19
 -5 -1 -8 320.13 36.73
 -5 -1 -8 349.92 36.34
 5 1 8 379.66 64.99
 5 1 8 207.01 38.65
 5 1 8 292.67 27.92
 -6 -1 -8 1186.2 89.46
 6 1 8 968.08 95.32
 6 1 8 1078.36 79.05
 -7 -1 -8 128.45 26.27
 7 1 8 132.27 17.5
 7 1 8 88.14 17.23
 7 1 8 90.15 34.08
 8 1 8 315.3 50.92
 8 1 8 243.95 26.55
 7 -2 -8 -0.45 20.46
 -7 2 8 -15.74 12.65
 -7 2 8 -1.3 13.47
 6 -2 -8 111.61 28.26
 -6 2 8 178.39 22.88
 -6 2 8 184.05 23
 5 -2 -8 18.58 18.33
 -5 2 8 50.24 11.93
 -5 2 8 59.42 12.46
 4 -2 -8 185.19 27.72
 4 -2 -8 175.35 29.77
 -4 2 8 192.28 19.67
 3 -2 -8 62.25 18.1
 3 -2 -8 58.93 29.58
 -3 2 8 77.11 11.65
 2 -2 -8 1258.56 92.03
 2 -2 -8 1150.95 92.12
 -2 2 8 1208.38 85.18
 1 -2 -8 9.88 10.1
 1 -2 -8 6.4 6.92
 1 -2 -8 38.35 11.94
 -1 2 8 11.86 6.22
 0 -2 -8 1264.85 98.8
 0 -2 -8 1378.89 99.53
 0 2 8 1461.07 97.47
 -1 -2 -8 1005.01 92.52
 -1 -2 -8 1107.15 80.05
 1 2 8 1110.76 79.58
 -2 -2 -8 38.66 10.06
 -2 -2 -8 43.25 10.6
 -2 -2 -8 31.24 14.32
 2 2 8 23.86 9.54
 -3 -2 -8 2388.91 151.52
 -3 -2 -8 2257.92 154.85
 -3 -2 -8 1781.15 143.01
 3 2 8 2158.34 151.38
 -4 -2 -8 446.54 41.26
 -4 -2 -8 379.65 37.47
 4 2 8 409.19 40.09
 -5 -2 -8 5.66 9.78
 -5 -2 -8 0.19 12.09
 -6 -2 -8 400.41 43.07
 -7 -2 -8 437.61 48.42
 -8 -2 -8 -17.44 20.2
 6 -3 -8 7.08 20.29
 5 -3 -8 459.79 50.47
 4 -3 -8 156.35 43.87
 3 -3 -8 314.44 37.46
 3 -3 -8 314.29 34.21
 -3 3 8 320.74 22.97
 2 -3 -8 50.82 16.31
 2 -3 -8 42.85 14.18
 -2 3 8 43.91 7.1
 1 -3 -8 375.9 33.73
 1 -3 -8 458.61 41.14
 1 -3 -8 453 38.22
 -1 3 8 412.79 32.66
 0 -3 -8 376.55 33.62
 0 -3 -8 368.07 33.42
 0 3 8 409.22 32.16
 -1 -3 -8 48.31 11.27
 -1 -3 -8 61.6 11.33
 1 3 8 61.45 11.8
 -2 -3 -8 438.42 35.42
 -2 -3 -8 440.18 38.05
 2 3 8 456.59 38.89
 -3 -3 -8 707.39 59.38
 -3 -3 -8 682.58 53.69
 3 3 8 612.43 54.04
 -4 -3 -8 171.18 26.03
 -4 -3 -8 189.8 24.53
 4 3 8 165.07 22.31
 -5 -3 -8 119.16 22.77
 -5 -3 -8 80.66 19.87
 -6 -3 -8 131.36 24.28
 -6 -3 -8 99.63 22.43
 -7 -3 -8 106.11 24.83
 -8 -3 -8 0.78 17.8
 6 -4 -8 71.21 29.93
 5 -4 -8 325.42 44.48
 4 -4 -8 41.53 20.67
 3 -4 -8 286.32 37.78
 2 -4 -8 1538.28 116.51
 1 -4 -8 4.97 13.21
 1 -4 -8 3.55 5.93
 -1 4 8 12.74 5.45
 0 -4 -8 1489.33 105.36
 0 -4 -8 1307.24 98.15
 0 4 8 1347.51 97.64
 1 4 8 826.58 63.1
 -2 -4 -8 6.8 7.65
 -2 -4 -8 18.1 7.18
 2 4 8 28.86 11.26
 -3 -4 -8 731.73 53.79
 -3 -4 -8 739.14 54.01
 -3 -4 -8 849.19 61.64
 3 4 8 799.94 63.23
 -4 -4 -8 887.56 68.19
 -4 -4 -8 831.87 64.74
 4 4 8 663.6 64.58
 -5 -4 -8 0.95 12.26
 -5 -4 -8 6.18 12.85
 -6 -4 -8 268.58 34.66
 -6 -4 -8 280.37 35.23
 -7 -4 -8 188.45 31.53
 5 -5 -8 455.15 54.82
 4 -5 -8 299.5 41.49
 3 -5 -8 94.41 24.53
 2 -5 -8 509.91 52.37
 1 -5 -8 562.34 43.52
 1 -5 -8 666.71 55.95
 0 -5 -8 35.89 9.31
 0 -5 -8 37.57 15.11
 -1 -5 -8 1065.76 79.83
 -1 -5 -8 925.97 72.76
 -2 -5 -8 238.4 25.39
 -2 -5 -8 268.55 25.73
 -3 -5 -8 223.41 24.83
 -3 -5 -8 248.01 21.75
 -3 -5 -8 170.39 17.83
 -4 -5 -8 1099.44 95.65
 -4 -5 -8 1488.19 101.71
 -5 -5 -8 259.47 32.29
 -5 -5 -8 210.67 26.97
 -6 -5 -8 919.64 77.5
 -6 -5 -8 963.41 82.13
 -7 -5 -8 73.69 19.27
 -7 -5 -8 66.74 21.76
 4 -6 -8 476.25 55.26
 3 -6 -8 190.54 35.07
 2 -6 -8 344.38 41.1
 1 -6 -8 450.76 33.24
 1 -6 -8 586.03 52.58
 1 -6 -8 480.51 33.52
 0 -6 -8 163.85 18.5
 0 -6 -8 142.84 25.89
 0 -6 -8 151.26 25.25
 -1 -6 -8 2643.87 195.69
 -1 -6 -8 2908.23 190.49
 -1 -6 -8 2659.94 194.26
 -2 -6 -8 142.17 25.48
 -2 -6 -8 207.31 22.05
 -2 -6 -8 169.09 24.02
 -3 -6 -8 18.05 12.76
 -3 -6 -8 2.14 10.89
 -3 -6 -8 12.81 10.27
 -4 -6 -8 269.62 49.35
 -4 -6 -8 207.91 18.18
 -4 -6 -8 257.09 20.29
 -5 -6 -8 406.76 44.6
 -5 -6 -8 543.69 47.34
 -6 -6 -8 3.14 14.09
 -6 -6 -8 -2.82 15.43
 -7 -6 -8 695.5 66.94
 -7 -6 -8 763.31 129.07
 3 -7 -8 169.08 36.62
 3 -7 -8 174.98 38.79
 2 -7 -8 12.54 18.23
 2 -7 -8 8.32 15.84
 1 -7 -8 133.5 28.69
 1 -7 -8 172.56 31.87
 0 -7 -8 65.4 55.91
 0 -7 -8 48.37 17.83
 0 -7 -8 55.97 12.09
 -1 -7 -8 20.17 14.29
 -1 -7 -8 9.51 8.91
 -1 -7 -8 10.98 12.84
 -2 -7 -8 603.15 55.12
 -2 -7 -8 544.94 54.33
 -2 -7 -8 690.94 52.65
 -3 -7 -8 113.56 19.93
 -3 -7 -8 114.06 22.49
 -3 -7 -8 117.36 22.06
 -4 -7 -8 198.28 30.24
 -4 -7 -8 91.42 20.64
 -4 -7 -8 121.13 22.85
 -4 -7 -8 152.35 21.27
 -5 -7 -8 220.08 30.34
 -5 -7 -8 222.18 32.08
 -5 -7 -8 290.75 33.81
 -6 -7 -8 25.86 15.74
 -6 -7 -8 14.11 15.94
 2 -8 -8 -7.19 17.5
 2 -8 -8 20.36 21.81
 1 -8 -8 75.39 24.76
 1 -8 -8 78.61 25.26
 0 -8 -8 17.35 9.47
 0 -8 -8 32.54 17.81
 0 -8 -8 42.16 19.23
 -1 -8 -8 46.75 21.55
 -1 -8 -8 18.35 10.98
 -1 -8 -8 67.13 20.3
 -2 -8 -8 323.95 34.58
 -2 -8 -8 357.96 42.2
 -2 -8 -8 352.46 40.31
 -3 -8 -8 40.18 18.66
 -3 -8 -8 41.45 15.93
 -3 -8 -8 92.35 19.28
 -4 -8 -8 143.04 23.15
 -4 -8 -8 143.5 25.82
 -4 -8 -8 132.91 26.13
 -4 -8 -8 197.21 31.16
 -5 -8 -8 45.16 20
 -5 -8 -8 73.17 21.91
 -5 -8 -8 76.53 17.89
 -1 -9 -8 12.18 19.82
 -1 -9 -8 64.51 15.3
 -1 -9 -8 19.09 17.89
 -2 -9 -8 43.2 18.55
 -2 -9 -8 55.61 16.49
 -2 -9 -8 51.2 21.9
 -3 -9 -8 1.34 14.4
 -3 -9 -8 6.63 13.46
 -3 -9 -8 29.09 21.55
 -4 -7 9 55.01 51.04
 3 7 -9 17.43 9.52
 -3 -7 9 3.75 30.36
 2 7 -9 64.42 16.63
 -2 -7 9 57.22 33.1
 1 7 -9 204.14 51.74
 -1 -7 9 309.88 57.53
 0 -7 9 47.01 34.82
 1 -7 9 102.03 114.76
 1 -7 9 99.08 30.23
 -5 -6 9 154.54 39
 -4 -6 9 148.04 35.88
 3 6 -9 206.11 55.16
 -3 -6 9 134.14 37.93
 2 6 -9 555.15 48.44
 -2 -6 9 607.92 67.79
 1 6 -9 188.96 29.01
 -1 -6 9 291.86 50.13
 0 6 -9 122.16 25.21
 0 -6 9 96.64 35.74
 1 -6 9 140.15 31.3
 1 -6 9 289.69 50.97
 2 -6 9 120.19 32.72
 2 -6 9 196.42 46.06
 -3 6 -9 6.3 20.12
 3 -6 9 16.57 23.85
 3 -6 9 55.82 36.43
 -6 -5 9 118.66 33.01
 -5 -5 9 114.91 29.99
 4 5 -9 554.09 42.17
 4 5 -9 539.41 41.87
 -4 -5 9 460.1 58.09
 3 5 -9 161.57 24.06
 -3 -5 9 125.32 32.16
 2 5 -9 322.97 32.96
 -2 -5 9 347.54 47.37
 1 5 -9 898.58 75.41
 -1 -5 9 1030.06 90.87
 0 5 -9 98.62 24.09
 0 -5 9 110.97 32.95
 -1 5 -9 248.89 32.1
 -1 5 -9 161.13 29.09
 1 -5 9 196.98 38.92
 1 -5 9 141.51 29.36
 -2 5 -9 600.06 59.4
 2 -5 9 692.53 72.73
 -3 5 -9 26.17 19.54
 3 -5 9 -2.57 19.7
 3 -5 9 -0.03 23.42
 -4 5 -9 346.06 47.57
 4 -5 9 485.34 62.04
 4 -5 9 468.42 65.04
 6 4 -9 387.21 32.67
 -6 -4 9 305.89 48.79
 5 4 -9 8.38 9.68
 5 4 -9 -21.61 54.52
 -5 -4 9 -16.27 17.38
 4 4 -9 790.15 86.27
 4 4 -9 1038.48 69.88
 -4 -4 9 815.03 80.34
 3 4 -9 223.61 26.87
 -3 -4 9 261.07 72.96
 2 4 -9 6.03 10.74
 -2 -4 9 -20.01 15.92
 1 4 -9 2030.21 133.41
 1 4 -9 1468.05 139.93
 -1 -4 9 2058.07 143.9
 -1 -4 9 1676.16 135.95
 0 4 -9 1337.93 119.59
 0 4 -9 1601.82 115.42
 0 4 -9 1565.45 115.67
 0 -4 9 1707.85 124.09
 0 -4 9 1392.66 116.4
 -1 4 -9 339.8 46.21
 -1 4 -9 293.13 36.31
 -1 4 -9 292.68 33.38
 1 -4 9 292.66 36.79
 1 -4 9 246.19 37.7
 1 -4 9 356.95 47.44
 -2 4 -9 3224.19 245.82
 2 -4 9 3753.28 254.83
 -3 4 -9 136.29 26.36
 3 -4 9 96.34 26.86
 3 -4 9 116.05 32.95
 -4 4 -9 291.74 39.74
 4 -4 9 386.66 52.98
 4 -4 9 201.45 40.69
 -5 4 -9 883.87 85.71
 5 -4 9 1114.28 95.11
 5 -4 9 868.9 91.44
 7 3 -9 79.2 18.44
 6 3 -9 764.95 62.51
 -6 -3 9 781.43 76.22
 5 3 -9 559.27 45.53
 -5 -3 9 442.69 55.02
 4 3 -9 635.1 50.37
 -4 -3 9 470.48 77.17
 3 3 -9 2048.38 136.97
 3 3 -9 1658.17 145.22
 -3 -3 9 1910.4 143.54
 -3 -3 9 1739.88 137.39
 2 3 -9 421.84 53.2
 2 3 -9 455.24 44.58
 -2 -3 9 469.41 50.66
 -2 -3 9 485.66 45.52
 1 3 -9 611.54 72.69
 1 3 -9 784.74 62.53
 -1 -3 9 713.29 63.48
 -1 -3 9 806.44 67.94
 0 3 -9 1988.85 180.15
 0 3 -9 1902.14 143.16
 0 3 -9 2072.2 145.01
 0 -3 9 2065.94 149.62
 0 -3 9 1826.84 145.39
 -1 3 -9 40.36 30.57
 -1 3 -9 20.38 11.93
 -1 3 -9 18.83 14.5
 1 -3 9 44.88 21.82
 1 -3 9 20.61 11.75
 1 -3 9 8.51 14.83
 -2 3 -9 35.76 17.37
 -2 3 -9 42.06 17.15
 -2 3 -9 95.63 22.02
 2 -3 9 44.16 16.7
 2 -3 9 61.26 25.19
 2 -3 9 57.54 22.49
 -3 3 -9 1731.01 130.02
 -3 3 -9 1839.58 131.99
 3 -3 9 1658.62 159.2
 3 -3 9 1574.39 133.55
 3 -3 9 1711.46 133.22
 -4 3 -9 13.56 16.66
 4 -3 9 0.42 21.74
 4 -3 9 13.3 23.65
 -5 3 -9 788.67 71.62
 5 -3 9 663.17 75.39
 5 -3 9 866.46 81.72
 6 -3 9 760.78 74.84
 6 -3 9 657.04 84.69
 7 2 -9 6.23 14.52
 6 2 -9 74.6 19.74
 5 2 -9 245.88 29.88
 -5 -2 9 178.74 35.88
 -5 -2 9 270.9 59.79
 4 2 -9 60.99 16.65
 4 2 -9 53.98 28.76
 -4 -2 9 93.61 19.72
 -4 -2 9 95.02 26.93
 3 2 -9 320.72 46.32
 -3 -2 9 392.3 45.76
 -3 -2 9 338.9 37.73
 2 2 -9 466.23 53.54
 -2 -2 9 543.93 51.99
 -2 -2 9 510.85 47.43
 1 2 -9 30.1 13.02
 1 2 -9 13.54 14
 1 2 -9 15.2 16.02
 -1 -2 9 22.89 16.18
 -1 -2 9 9.36 11.86
 0 2 -9 1590.43 130.06
 0 2 -9 1753.22 128.22
 0 2 -9 1703.74 124.92
 0 -2 9 1625.93 125.29
 0 -2 9 1842.68 129.63
 -1 2 -9 1481.79 106.23
 -1 2 -9 1323.03 107.29
 -1 2 -9 1339.61 106.76
 1 -2 9 1286.83 103.78
 1 -2 9 1546.08 109.78
 -2 2 -9 732.92 72.36
 -2 2 -9 768.95 67.5
 -2 2 -9 852.99 69.02
 2 -2 9 913.78 74.82
 2 -2 9 838.07 71.29
 -3 2 -9 1847.75 137.34
 -3 2 -9 1747.36 139.25
 -3 2 -9 1968.57 137.98
 3 -2 9 1960 144.1
 3 -2 9 1854.54 136.48
 3 -2 9 1710.81 137.78
 -4 2 -9 574.58 56.5
 -4 2 -9 635.94 58.53
 4 -2 9 640.93 60.09
 4 -2 9 614.5 65.93
 -5 2 -9 628.06 61.69
 5 -2 9 585.78 66.14
 5 -2 9 673.57 63.02
 -6 2 -9 255.66 40.47
 6 -2 9 205.05 35.67
 6 -2 9 137.95 41.03
 7 1 -9 -3.39 16.27
 -7 -1 9 4.55 15.32
 6 1 -9 170.48 28.99
 -6 -1 9 136.77 29.27
 5 1 -9 5.89 13.23
 -5 -1 9 7.68 12.29
 4 1 -9 525.48 59.83
 4 1 -9 620.94 52.09
 -4 -1 9 612.98 61.11
 -4 -1 9 573.93 52.11
 3 1 -9 1311.71 102.84
 3 1 -9 1145.92 129.24
 -3 -1 9 1414.56 103.8
 -3 -1 9 1582.21 113.17
 2 1 -9 583.22 58.61
 -2 -1 9 604.39 56.41
 -2 -1 9 602.06 51.42
 1 1 -9 81.46 23.22
 1 1 -9 96.12 18.12
 -1 -1 9 91.6 20.51
 -1 -1 9 109.98 17.7
 0 1 -9 120.24 23
 0 1 -9 99.16 22.67
 0 1 -9 135.91 19.03
 0 -1 9 114.76 19.27
 0 -1 9 146.27 25.63
 -1 1 -9 104.87 22.21
 -1 1 -9 86.15 18.21
 -1 1 -9 73.77 18.83
 1 -1 9 86.15 19.76
 1 -1 9 84.36 16.3
 -2 1 -9 52.05 16.42
 2 -1 9 119.03 17.45
 2 -1 9 8.17 13.96
 -3 1 -9 546.67 47.87
 -3 1 -9 605.66 51.72
 -3 1 -9 501.74 51.11
 3 -1 9 526.91 48.23
 3 -1 9 409.69 51.9
 3 -1 9 598.72 51.85
 -4 1 -9 92.38 22.18
 -4 1 -9 104.69 20.55
 4 -1 9 77.52 20.02
 4 -1 9 93.73 28.11
 4 -1 9 72.73 21.75
 -5 1 -9 137.54 26.7
 5 -1 9 103.28 24.6
 5 -1 9 91.77 29.42
 -6 1 -9 488.96 50.58
 6 -1 9 357.5 53.48
 6 -1 9 424.65 48.13
 -7 1 -9 36.45 25.62
 7 -1 9 15.58 28.8
 7 -1 9 49.36 22.69
 7 0 -9 14.06 20.95
 -7 0 9 34.45 18
 -7 0 9 5.07 16.86
 6 0 -9 191.32 38.09
 -6 0 9 249.36 35.91
 5 0 -9 256.48 34.95
 -5 0 9 321.73 32.54
 4 0 -9 83.84 24.33
 4 0 -9 69.92 19.57
 -4 0 9 69.64 17.04
 3 0 -9 821.96 99.25
 3 0 -9 892.54 73.85
 -3 0 9 943.47 72.16
 -3 0 9 1003.72 81.03
 2 0 -9 245.91 32.83
 -2 0 9 273.64 34.89
 -2 0 9 231.61 26.16
 1 0 -9 267.82 29.62
 1 0 -9 318.03 35.13
 -1 0 9 373.69 36.78
 -1 0 9 282.93 29.36
 0 0 -9 2010.72 151.64
 0 0 -9 2245.14 149.79
 0 0 9 2134.99 150.19
 0 0 9 1934.39 146.5
 -1 0 -9 1586.58 112.09
 -1 0 -9 1554.07 116.02
 -1 0 -9 1553.36 112.72
 1 0 9 1488.46 111.83
 1 0 9 1372.68 108.77
 -2 0 -9 353.42 38.06
 -2 0 -9 294.73 31.14
 -2 0 -9 363.75 35.18
 2 0 9 293 30.06
 2 0 9 310.85 32.21
 -3 0 -9 716.11 58.64
 -3 0 -9 645.73 59.85
 -3 0 -9 662.97 57.33
 3 0 9 662.51 56.23
 3 0 9 713.23 57.44
 -4 0 -9 331.75 35.82
 -4 0 -9 273.48 34.31
 4 0 9 281.59 32.14
 4 0 9 205.55 38.97
 4 0 9 308.18 33.5
 -5 0 -9 410.51 42.96
 5 0 9 392.77 39.41
 5 0 9 295.05 46.72
 -6 0 -9 423.52 47.24
 6 0 9 411.47 42.68
 6 0 9 425.73 59.1
 -7 0 -9 24.15 20.61
 7 0 9 14.08 29.53
 7 0 9 3.41 16.93
 7 -1 -9 103.71 30.08
 -7 1 9 119.45 25.31
 -7 1 9 124.61 24.55
 6 -1 -9 206.66 35.4
 -6 1 9 187.69 28.04
 -6 1 9 262.95 29.72
 5 -1 -9 1716.79 131.3
 4 -1 -9 1.68 14.15
 4 -1 -9 -4.97 12.37
 -4 1 9 11.68 9.88
 3 -1 -9 277.78 39.42
 3 -1 -9 355.33 36.52
 -3 1 9 328.63 30.69
 2 -1 -9 938.03 74.19
 2 -1 -9 904.12 73.49
 -2 1 9 903.09 68.9
 1 -1 -9 179.66 24.19
 1 -1 -9 154.29 20.47
 -1 1 9 185.48 20.49
 -1 1 9 186.85 26.52
 0 -1 -9 1113.27 89.26
 0 -1 -9 1161.59 90.83
 0 1 9 1301.75 92.28
 0 1 9 1219.8 87.56
 -1 -1 -9 2812.86 202.44
 1 1 9 3050.96 201.58
 1 1 9 2804.95 200.36
 -2 -1 -9 66.52 14.26
 -2 -1 -9 92.86 20.91
 -2 -1 -9 89.87 17.41
 2 1 9 73.36 14.58
 2 1 9 74.49 13.81
 -3 -1 -9 1762.76 130.05
 -3 -1 -9 1710 121.53
 -3 -1 -9 1805.8 127.22
 3 1 9 1667.95 125.85
 3 1 9 1713.24 121.44
 -4 -1 -9 498.75 47.36
 -4 -1 -9 483.62 45.41
 4 1 9 473.67 45.28
 4 1 9 458.02 38.69
 -5 -1 -9 18.69 25.72
 5 1 9 11.49 9.62
 -6 -1 -9 737.5 64.84
 6 1 9 683.54 53.15
 6 1 9 680.81 73.52
 -7 -1 -9 67.01 24.27
 7 1 9 100.46 14.45
 7 1 9 65.19 13.24
 7 1 9 37.55 32.89
 7 -2 -9 381.24 52.74
 -7 2 9 320.66 59.68
 -7 2 9 385.8 37.6
 6 -2 -9 -18.03 17.98
 -6 2 9 7.86 20.09
 -6 2 9 6.93 11.4
 5 -2 -9 640.19 65.84
 -5 2 9 791.74 55.53
 -5 2 9 599.39 67.22
 4 -2 -9 397.78 44.72
 -4 2 9 410.83 34.67
 3 -2 -9 165.86 25.45
 3 -2 -9 179.21 26.68
 -3 2 9 183.55 19.27
 2 -2 -9 2877.58 208.16
 2 -2 -9 2976.07 207.76
 -2 2 9 2963.15 201.28
 1 -2 -9 1364.72 110.2
 1 -2 -9 1666.47 114.3
 -1 2 9 1616.41 109.4
 0 -2 -9 1382.7 109.74
 0 -2 -9 1532.84 110.42
 0 2 9 1613.38 107.88
 -1 -2 -9 1619.38 119.16
 -1 -2 -9 1564.98 117.94
 1 2 9 1756.52 117.87
 -2 -2 -9 1216.89 89.46
 -2 -2 -9 1231.95 86.96
 -2 -2 -9 1215.36 94.45
 2 2 9 1089.62 87.92
 -3 -2 -9 1166.26 84.45
 -3 -2 -9 843.52 70.7
 -3 -2 -9 1102.12 78.53
 3 2 9 1043.76 78.79
 -4 -2 -9 2946.9 207.49
 -4 -2 -9 3029.57 228.96
 4 2 9 2866.35 208.54
 -5 -2 -9 33.67 18.01
 -5 -2 -9 65.15 16.15
 -6 -2 -9 423.42 45.28
 -7 -2 -9 1401.19 112.08
 6 -3 -9 165.87 36.68
 5 -3 -9 -3.01 18.43
 4 -3 -9 938.61 81.01
 -4 3 9 945.45 65.62
 -4 3 9 972.97 65.45
 3 -3 -9 358.03 39.53
 3 -3 -9 330.35 37.1
 -3 3 9 370.25 27.25
 2 -3 -9 736.74 64.88
 2 -3 -9 728.96 63.23
 -2 3 9 744.56 53.47
 1 -3 -9 1004.3 74.53
 1 -3 -9 1002.88 77.17
 1 -3 -9 798.34 69.62
 -1 3 9 1000.96 68.72
 0 -3 -9 311.92 30.26
 0 -3 -9 297.5 29.89
 0 3 9 314.16 28.04
 -1 -3 -9 1534.39 110.39
 -1 -3 -9 1471.79 109.2
 1 3 9 1508.7 108.33
 -2 -3 -9 1281.14 101.57
 -2 -3 -9 1455.81 99.64
 2 3 9 1441.25 102.99
 -3 -3 -9 90.55 21.42
 -3 -3 -9 87.14 15.48
 -3 -3 -9 59.41 8.99
 3 3 9 84.52 16.74
 -4 -3 -9 769.93 65.94
 -4 -3 -9 824.09 63.66
 4 3 9 669.43 62.87
 -5 -3 -9 605.28 55.76
 -5 -3 -9 636.49 57.35
 -7 -3 -9 344.5 40.42
 6 -4 -9 11.39 21.36
 5 -4 -9 -6.9 18.54
 4 -4 -9 202.39 34.66
 3 -4 -9 232.18 33.75
 2 -4 -9 412.21 43.48
 1 -4 -9 160.29 27.26
 1 -4 -9 174.14 19.71
 1 -4 -9 194.25 23.75
 -1 4 9 196.77 18.43
 0 -4 -9 51.9 12.76
 0 -4 -9 89.61 16.17
 0 -4 -9 85.18 21.17
 0 4 9 66.92 22.71
 -1 -4 -9 43.59 11.98
 -1 -4 -9 44.28 11.61
 1 4 9 47.61 12.43
 -2 -4 -9 712.33 54.47
 -2 -4 -9 667.85 57.29
 2 4 9 802.3 59.57
 -3 -4 -9 347.96 26.73
 -3 -4 -9 374.96 33.42
 -3 -4 -9 292.07 25.94
 -3 -4 -9 420.32 41.64
 3 4 9 332.57 38.61
 -4 -4 -9 911.17 67.67
 -4 -4 -9 608.18 59.23
 4 4 9 727.5 62.41
 -5 -4 -9 913.18 73.99
 -5 -4 -9 871.6 74.41
 -6 -4 -9 35.31 15.75
 -6 -4 -9 34.73 17.45
 -7 -4 -9 495.77 52.42
 5 -5 -9 10.9 35.35
 4 -5 -9 21.04 19.24
 3 -5 -9 -6.86 17.05
 2 -5 -9 62.16 21.33
 1 -5 -9 464.11 34.41
 1 -5 -9 371.62 43.26
 0 -5 -9 59.67 19.18
 0 -5 -9 55.34 12.59
 -1 -5 -9 211.18 22.35
 -1 -5 -9 189.01 27.58
 -2 -5 -9 435.44 36.99
 -2 -5 -9 433.04 34.76
 -2 -5 -9 344.04 34.54
 2 5 9 418.74 39.39
 -3 -5 -9 20.8 7.15
 -3 -5 -9 37.51 12.52
 -3 -5 -9 30.64 8.83
 3 5 9 21.23 13.69
 -4 -5 -9 79.95 23.2
 -4 -5 -9 67.68 17.53
 -5 -5 -9 96.66 27.2
 -5 -5 -9 83.92 19.81
 -6 -5 -9 193.94 30.53
 -6 -5 -9 183.09 30.22
 -7 -5 -9 76.06 27.89
 4 -6 -9 330.28 46.64
 3 -6 -9 5.11 19.01
 2 -6 -9 39.11 20.04
 1 -6 -9 396.21 28.7
 1 -6 -9 389.3 44.78
 0 -6 -9 48.44 18.92
 0 -6 -9 56.71 13.48
 -1 -6 -9 460.8 48.59
 -1 -6 -9 576.04 44.17
 -1 -6 -9 475.09 46.67
 -2 -6 -9 229.23 31.63
 -2 -6 -9 234.95 27.88
 -2 -6 -9 250.68 26.46
 -3 -6 -9 11.85 14.05
 -3 -6 -9 25.9 10.16
 -3 -6 -9 21.13 11.09
 -4 -6 -9 78.83 18.36
 -4 -6 -9 82.09 24.43
 -5 -6 -9 374.2 42.11
 -5 -6 -9 586.27 79.78
 -6 -6 -9 112.45 26.25
 -6 -6 -9 133.21 26.73
 3 -7 -9 403.21 51.39
 3 -7 -9 240.75 43.96
 2 -7 -9 39.31 23.29
 2 -7 -9 -3.46 15.87
 1 -7 -9 185.48 33.85
 1 -7 -9 195.06 33.46
 0 -7 -9 452.85 50.07
 0 -7 -9 520.86 68.48
 0 -7 -9 503.54 41.35
 -1 -7 -9 8.85 9.68
 -1 -7 -9 15.56 13.82
 -1 -7 -9 11.88 13.44
 -2 -7 -9 177.75 28.29
 -2 -7 -9 207.44 25.09
 -2 -7 -9 162.09 27.09
 -3 -7 -9 155.16 27.66
 -3 -7 -9 187.22 24.3
 -3 -7 -9 158.29 24.88
 -4 -7 -9 44.46 12.75
 -4 -7 -9 45.6 21.78
 -4 -7 -9 38.35 15.12
 -4 -7 -9 57.96 17.56
 -4 -7 -9 26.36 7.61
 -5 -7 -9 301.9 35.53
 -5 -7 -9 303.81 36.45
 -5 -7 -9 326.46 72.63
 -6 -7 -9 171.12 56.03
 -6 -7 -9 215.32 43.44
 2 -8 -9 42.52 38.54
 2 -8 -9 102.1 51.73
 1 -8 -9 47.36 21.05
 1 -8 -9 10.22 18.22
 0 -8 -9 305.19 41.21
 0 -8 -9 254.96 38.4
 0 -8 -9 291.88 28.36
 -1 -8 -9 224.27 33.28
 -1 -8 -9 207.86 25.83
 -1 -8 -9 182.73 32.81
 -2 -8 -9 617.16 52.64
 -2 -8 -9 632.66 84.16
 -2 -8 -9 571.5 57.44
 -3 -8 -9 218.16 30.2
 -3 -8 -9 175.23 29.98
 -3 -8 -9 190.51 29.37
 -4 -8 -9 34.07 21.84
 -4 -8 -9 5.27 12.51
 -4 -8 -9 -16.44 12.35
 -4 -8 -9 38.12 60.7
 3 7 -10 450.53 77.69
 -3 -7 10 474.23 71.1
 2 7 -10 4.14 14.99
 -2 -7 10 36.62 59.92
 1 7 -10 413.7 45.59
 -1 -7 10 493.23 106.36
 0 -7 10 485.93 72.87
 1 -7 10 155.3 48.84
 -5 -6 10 -24.66 70.49
 4 6 -10 74.72 11.59
 4 6 -10 60.52 11.39
 -4 -6 10 117.56 37.48
 3 6 -10 426.28 39.28
 -3 -6 10 548.6 67.24
 2 6 -10 7.03 12.84
 -2 -6 10 2.75 23.55
 1 6 -10 287.57 61.51
 -1 -6 10 324.31 55.23
 0 6 -10 431.75 91.38
 0 -6 10 748.95 75.65
 1 -6 10 230.26 46.84
 1 -6 10 100.55 29.18
 2 -6 10 752.66 77.2
 2 -6 10 500.59 66.73
 -3 6 -10 258.83 40.6
 3 -6 10 260.71 51.97
 3 -6 10 303.79 86.92
 5 5 -10 242.69 23.04
 5 5 -10 207.39 21.83
 -5 -5 10 302.24 45.2
 4 5 -10 7 10.57
 -4 -5 10 -18.62 18.02
 3 5 -10 364.77 36.49
 -3 -5 10 458.7 57.76
 2 5 -10 60.82 16.57
 -2 -5 10 41.52 26.06
 1 5 -10 35.14 14.78
 -1 -5 10 38.49 26.14
 0 5 -10 471.97 48.59
 0 -5 10 532.95 64.29
 -1 5 -10 96.08 24.25
 1 -5 10 51.57 33.85
 1 -5 10 83.04 29.63
 -2 5 -10 12.38 17.29
 2 -5 10 12.55 24.99
 2 -5 10 -23 18.96
 -3 5 -10 840.26 75.66
 3 -5 10 960.34 86.34
 3 -5 10 667.49 76.7
 -4 5 -10 -5.57 18.87
 4 -5 10 15.84 29.9
 4 -5 10 36.88 35.88
 6 4 -10 -9.11 16.46
 6 4 -10 20.58 40.58
 -6 -4 10 60.2 26.69
 5 4 -10 25 16.32
 5 4 -10 28.67 25.73
 -5 -4 10 5.51 20.91
 4 4 -10 33.59 14.48
 4 4 -10 44.94 14.36
 -4 -4 10 26.11 20.61
 3 4 -10 667.87 58.66
 -3 -4 10 774.29 74.75
 2 4 -10 281.86 32.35
 -2 -4 10 314.52 46.69
 1 4 -10 533.52 49.48
 -1 -4 10 478.9 128.38
 0 4 -10 322.14 39.4
 0 -4 10 341.39 73.11
 -1 4 -10 15.37 15.37
 -1 4 -10 7.61 14.9
 1 -4 10 29.02 51.95
 -2 4 -10 157.51 29.69
 2 -4 10 123.42 31.49
 2 -4 10 180.75 39.78
 -3 4 -10 380.63 43.27
 3 -4 10 223.13 42.05
 3 -4 10 357.47 51.58
 -4 4 -10 -15.21 16.68
 4 -4 10 1.4 27.24
 4 -4 10 -3.49 26.09
 -5 4 -10 80.78 29.83
 5 -4 10 152.81 46.66
 5 -4 10 90.88 35.27
 6 3 -10 425.17 41.97
 -6 -3 10 423.4 55.05
 5 3 -10 469.52 41.74
 -5 -3 10 363.94 53.45
 4 3 -10 247.65 30.74
 -4 -3 10 275.99 44.43
 3 3 -10 449.28 47.67
 -3 -3 10 472.5 75.38
 2 3 -10 462.2 48.38
 -2 -3 10 511.38 50.42
 -2 -3 10 506.8 56.62
 1 3 -10 75.21 26.74
 1 3 -10 76.69 19.82
 -1 -3 10 88.89 20.92
 -1 -3 10 86.62 25.49
 0 3 -10 1677.58 125.26
 0 3 -10 1500.18 129.3
 0 3 -10 1592.01 123.33
 0 -3 10 1850.84 131.02
 0 -3 10 1646.73 125.68
 -1 3 -10 26.16 16.37
 -1 3 -10 4.25 10.8
 -1 3 -10 17.43 15.28
 1 -3 10 12.07 13.53
 1 -3 10 20.12 21.73
 -2 3 -10 16.19 12.51
 -2 3 -10 37.23 17.1
 -2 3 -10 69.87 22.27
 2 -3 10 12.88 20.37
 2 -3 10 25.86 18.59
 -3 3 -10 1013.71 83.4
 -3 3 -10 955.72 81.99
 3 -3 10 1085.75 89.15
 3 -3 10 833.78 85.48
 -4 3 -10 187.38 33.34
 4 -3 10 118.92 34.27
 4 -3 10 172.36 35.4
 -5 3 -10 337.21 44.41
 5 -3 10 308.08 47.77
 5 -3 10 259.46 51.31
 6 -3 10 403.24 55.04
 7 2 -10 118.55 26.25
 6 2 -10 348.51 39.84
 5 2 -10 1548.78 108.47
 -5 -2 10 1270.15 117
 4 2 -10 17.57 14.4
 -4 -2 10 42.86 23.95
 -4 -2 10 8.04 14.56
 3 2 -10 522.85 62.8
 -3 -2 10 628.75 55.79
 -3 -2 10 666.79 64.22
 2 2 -10 1741.99 138.13
 -2 -2 10 1679.52 129.41
 -2 -2 10 1751.04 133.33
 1 2 -10 55.88 27.05
 1 2 -10 98.85 20.73
 1 2 -10 120.1 25.68
 -1 -2 10 103.15 26.23
 -1 -2 10 83.52 22.35
 0 2 -10 1985.63 159.28
 0 2 -10 1984.84 155.9
 0 2 -10 2307.07 155.29
 0 -2 10 2285.34 158.47
 0 -2 10 1963.61 173.88
 -1 2 -10 3570.16 266.03
 -1 2 -10 4162.73 265.15
 -1 2 -10 3660.77 265.5
 1 -2 10 3817.13 266.44
 1 -2 10 3594.19 262.69
 -2 2 -10 1975.51 149.19
 -2 2 -10 1956.54 150.89
 -2 2 -10 1962.5 148.76
 2 -2 10 2261.74 153.43
 2 -2 10 1933.04 147.36
 -3 2 -10 751.61 68.04
 -3 2 -10 779.66 67.12
 3 -2 10 747.25 70.64
 3 -2 10 840.07 76.99
 -4 2 -10 1015.56 85.91
 -4 2 -10 963.73 114.9
 4 -2 10 1041.06 94.15
 4 -2 10 1031.82 87.79
 -5 2 -10 32.81 20.51
 5 -2 10 39.52 24.34
 5 -2 10 18.81 28.58
 -6 2 -10 949.42 85.23
 6 -2 10 798.07 88.91
 6 -2 10 996.12 85.17
 7 1 -10 234.85 37.46
 6 1 -10 -1.45 15.72
 5 1 -10 566.34 54.76
 -5 -1 10 605.83 54.47
 4 1 -10 666.34 59.81
 -4 -1 10 663.49 84.45
 -4 -1 10 731.78 76.87
 3 1 -10 9.55 17.37
 3 1 -10 19.58 13.54
 -3 -1 10 13.02 12.81
 -3 -1 10 2.03 16.1
 2 1 -10 1423.71 129.47
 -2 -1 10 1580.4 116.54
 -2 -1 10 1660.92 122.64
 1 1 -10 952.03 83.49
 1 1 -10 985.82 76.92
 -1 -1 10 960.25 80.39
 -1 -1 10 963.21 75.86
 0 1 -10 223.68 26.84
 0 1 -10 257.99 35.33
 0 1 -10 207.45 34.09
 0 -1 10 247.85 33.28
 0 -1 10 219.9 27.27
 -1 1 -10 3938.08 258.42
 -1 1 -10 3423.53 258.68
 -1 1 -10 3686.14 260.93
 1 -1 10 3472.67 255.12
 1 -1 10 3859.66 259.05
 -2 1 -10 1177.34 92.98
 -2 1 -10 1261.8 124.67
 -2 1 -10 1151.55 92.02
 2 -1 10 1227.75 94.02
 2 -1 10 1154.07 91.51
 -3 1 -10 784.75 63.27
 -3 1 -10 727.98 66.66
 -3 1 -10 749.07 64.44
 3 -1 10 715.92 63.1
 3 -1 10 764.48 66.12
 -4 1 -10 1168.37 85.28
 -4 1 -10 995.01 111
 4 -1 10 1047.1 87.02
 4 -1 10 956.16 91.45
 -5 1 -10 39.64 21.42
 5 -1 10 84.46 24.68
 5 -1 10 73.28 30.97
 -6 1 -10 662.65 63.73
 6 -1 10 609.07 59.71
 6 -1 10 579.08 72.32
 7 -1 10 531.15 56.6
 7 0 -10 37.18 23.32
 -7 0 10 55.65 21.3
 6 0 -10 58.56 21.71
 -6 0 10 54.45 18.73
 5 0 -10 0.5 16.31
 -5 0 10 25.89 15.51
 4 0 -10 2540.78 190.37
 -4 0 10 2778.1 189.24
 3 0 -10 320.11 40.25
 3 0 -10 285.71 35.9
 -3 0 10 360.4 42.84
 -3 0 10 377.5 36.03
 2 0 -10 453.4 46.8
 -2 0 10 479.09 48.64
 -2 0 10 440.71 41.06
 1 0 -10 439.54 45.92
 1 0 -10 435.46 42.13
 -1 0 10 529.93 47.36
 -1 0 10 451.24 41.2
 0 0 -10 6.69 13.29
 0 0 -10 20.43 13.2
 0 0 10 2.13 12
 0 0 10 11.56 9.08
 -1 0 -10 758.92 64.26
 -1 0 -10 647.15 59.52
 -1 0 -10 773.86 60.3
 1 0 10 660.13 58.55
 1 0 10 660.09 56.17
 -2 0 -10 2284.14 153.56
 -2 0 -10 2088.46 150.6
 -2 0 -10 2113.88 155.97
 2 0 10 2037.2 151.05
 2 0 10 1950.23 149.42
 -3 0 -10 43.7 18.3
 -3 0 -10 60.11 14.93
 -3 0 -10 61.6 16.32
 3 0 10 80.72 27.35
 3 0 10 62.56 16.72
 -4 0 -10 2154.42 144.83
 -4 0 -10 2088.09 149.89
 4 0 10 1754.6 156.32
 -5 0 -10 510.89 52.45
 5 0 10 491.16 62.08
 5 0 10 553.63 67.57
 -6 0 -10 45.68 22.15
 6 0 10 21.26 18.06
 6 0 10 28.15 27.88
 -7 0 -10 615.7 62.95
 7 0 10 570.87 53.29
 7 0 10 456.98 69.35
 7 -1 -10 42.47 25.56
 -7 1 10 86.66 21.86
 6 -1 -10 13.35 19.15
 -6 1 10 18.42 14.33
 -6 1 10 -12.99 13.13
 5 -1 -10 -7.43 13.66
 -5 1 10 -18.18 10.78
 4 -1 -10 46.07 17.7
 -4 1 10 42.54 13.18
 3 -1 -10 254.12 32.58
 3 -1 -10 274.02 34.77
 -3 1 10 220.62 26.12
 2 -1 -10 667.11 57.87
 2 -1 -10 587.31 54.62
 -2 1 10 631.98 50.73
 1 -1 -10 259.22 31.24
 1 -1 -10 343.72 36.58
 -1 1 10 351.01 31.62
 -1 1 10 367.31 37.3
 0 -1 -10 460.57 45.75
 0 -1 -10 442.63 44.57
 0 1 10 552.3 43.12
 0 1 10 569.74 47.76
 -1 -1 -10 88.51 22.95
 -1 -1 -10 69.51 16.93
 -1 -1 -10 59.9 17.31
 1 1 10 47.56 27.76
 1 1 10 84.43 14.77
 -2 -1 -10 579.27 73.27
 -2 -1 -10 693.4 63.25
 -2 -1 -10 807.52 60.86
 2 1 10 683.57 55.22
 2 1 10 684.21 56.64
 -3 -1 -10 16.78 13.47
 -3 -1 -10 6.18 8.53
 -3 -1 -10 0.47 13.74
 3 1 10 16.45 9.5
 3 1 10 12.86 9.16
 -4 -1 -10 325.4 35.36
 -4 -1 -10 199.05 22.9
 -4 -1 -10 269.2 30.16
 4 1 10 224.42 35.29
 4 1 10 263.57 25.65
 -5 -1 -10 217.39 31.62
 5 1 10 172.91 21.27
 -6 -1 -10 9.92 17.26
 6 1 10 18.5 10.3
 -7 -1 -10 176.49 33.48
 6 -2 -10 2.87 20.5
 -6 2 10 53.7 38.14
 -6 2 10 -9.69 10.94
 5 -2 -10 344.81 45.07
 -5 2 10 358.06 33.31
 4 -2 -10 111.98 43.97
 -4 2 10 36.64 36.27
 3 -2 -10 -3.34 11.99
 3 -2 -10 -8.31 12.89
 2 -2 -10 223.73 32.67
 2 -2 -10 227.82 32.05
 -2 2 10 258.26 24.43
 1 -2 -10 1388.43 114.74
 1 -2 -10 1725.79 118.29
 -1 2 10 1628.48 112.57
 0 -2 -10 465.87 41.61
 0 -2 -10 393.26 39.26
 0 2 10 445.55 37.12
 -1 -2 -10 973.41 78.07
 -1 -2 -10 1048.26 77.75
 1 2 10 987.75 75.61
 -2 -2 -10 681.66 62.36
 -2 -2 -10 750.95 56.43
 -2 -2 -10 675.48 57.56
 2 2 10 660.5 55.59
 -3 -2 -10 14.27 7.21
 -3 -2 -10 23.57 11.3
 -3 -2 -10 12.92 27.88
 3 2 10 5.54 7.76
 -4 -2 -10 624.68 53.66
 -4 -2 -10 639.22 58.22
 4 2 10 548.58 57.53
 -5 -2 -10 553.26 52.7
 -6 -2 -10 66.16 22.27
 -7 -2 -10 118.09 29.1
 6 -3 -10 398.67 53.99
 5 -3 -10 486.75 53.45
 -5 3 10 396.04 36.72
 4 -3 -10 546.46 56.68
 -4 3 10 629.48 42.35
 -4 3 10 522.44 41.07
 3 -3 -10 358.71 43.2
 -3 3 10 427.64 32.05
 2 -3 -10 219.31 31.37
 2 -3 -10 242 31.4
 -2 3 10 253.83 22.25
 1 -3 -10 776.81 65.62
 1 -3 -10 676.6 58.67
 1 -3 -10 765.92 62.67
 -1 3 10 825.53 60.37
 0 -3 -10 422.49 40.5
 0 -3 -10 441.02 39.81
 0 3 10 429.89 36.8
 -1 -3 -10 866.61 72.68
 -1 -3 -10 951.15 71.76
 1 3 10 987.22 71.91
 -2 -3 -10 859.69 70.24
 -2 -3 -10 936.4 67.91
 2 3 10 879.81 70.34
 -3 -3 -10 31.16 8.29
 -3 -3 -10 32.3 13.34
 -3 -3 -10 34.1 20.09
 3 3 10 53.06 13.62
 -4 -3 -10 103.97 19.13
 -4 -3 -10 61.98 20.45
 -5 -3 -10 857.33 77.52
 -5 -3 -10 833.38 71.19
 -6 -3 -10 19.03 17.17
 -7 -3 -10 301.9 40.86
 5 -4 -10 10.47 20.84
 4 -4 -10 337.05 45.86
 3 -4 -10 484.72 52.67
 2 -4 -10 15.36 12.71
 2 -4 -10 8.22 14.61
 -2 4 10 5.95 5.38
 1 -4 -10 995.06 82.55
 1 -4 -10 1231.78 111.95
 1 -4 -10 1157.6 91.22
 -1 4 10 1194.32 81.72
 0 -4 -10 1044.66 84.26
 0 -4 -10 1120.91 89.19
 0 -4 -10 1098.2 84.18
 0 4 10 1175.56 82.5
 -1 -4 -10 67.51 14.13
 -1 -4 -10 34.97 13.58
 1 4 10 61.56 13.3
 -2 -4 -10 1916.93 145.21
 -2 -4 -10 2057.35 142.38
 2 4 10 2134.44 147.23
 -3 -4 -10 1382.83 96.68
 -3 -4 -10 1422.7 103.92
 -3 -4 -10 1216.43 95.69
 3 4 10 1645.3 107.72
 -4 -4 -10 610.78 57.71
 -4 -4 -10 785.39 65.4
 -5 -4 -10 735.41 61.48
 -5 -4 -10 554.79 56.1
 -6 -4 -10 112.48 25.1
 -7 -4 -10 325.89 105.57
 5 -5 -10 574.45 64.06
 4 -5 -10 81.88 27.72
 3 -5 -10 586.87 61.08
 2 -5 -10 98.31 24.93
 1 -5 -10 60.84 29.19
 1 -5 -10 46.5 11.1
 0 -5 -10 846.9 64.69
 0 -5 -10 846.24 63.61
 0 -5 -10 662.3 68.05
 -1 -5 -10 70.53 19.59
 -1 -5 -10 75.23 15.47
 -1 -5 -10 82.69 15.8
 1 5 10 72.71 15.69
 -2 -5 -10 71.31 15.69
 -2 -5 -10 73.34 14.14
 2 5 10 66.59 17.92
 -3 -5 -10 930.53 70.49
 -3 -5 -10 736.17 62.59
 -3 -5 -10 869.71 64.32
 3 5 10 1091.62 75.46
 -4 -5 -10 8.6 9.18
 -4 -5 -10 30.46 20.89
 -5 -5 -10 346.18 40.81
 -5 -5 -10 464.89 46.11
 -6 -5 -10 345.09 42.11
 -7 -5 -10 73.73 23.93
 4 -6 -10 11.46 19.88
 3 -6 -10 39.13 21.73
 2 -6 -10 204.61 35.35
 1 -6 -10 83.59 10.14
 1 -6 -10 71.54 23.5
 0 -6 -10 298.5 42.03
 0 -6 -10 352.52 33.39
 -1 -6 -10 225.67 30.13
 -1 -6 -10 238.62 27.76
 -1 -6 -10 250.15 33.95
 -2 -6 -10 52.43 19.06
 -2 -6 -10 54.36 14.22
 -2 -6 -10 54.05 13.11
 -2 -6 -10 56.26 15.06
 -3 -6 -10 168.71 21.92
 -3 -6 -10 190.3 24.5
 -3 -6 -10 156.93 33.8
 -4 -6 -10 103.73 21.42
 -4 -6 -10 154 30.2
 -5 -6 -10 146.46 26.22
 -5 -6 -10 152.03 30.01
 -6 -6 -10 352.11 39.62
 3 -7 -10 7.83 20.26
 2 -7 -10 -5.28 19.66
 1 -7 -10 3.79 18.57
 1 -7 -10 15.62 16.64
 0 -7 -10 47.02 18.88
 0 -7 -10 44.57 13.06
 0 -7 -10 53.12 21.32
 -1 -7 -10 25.55 11.93
 -1 -7 -10 13.73 15.66
 -1 -7 -10 20.72 14.18
 -2 -7 -10 -0.96 14.26
 -2 -7 -10 7.74 10.24
 -2 -7 -10 1.65 11.78
 -3 -7 -10 97.01 33.02
 -3 -7 -10 81.77 21.32
 -3 -7 -10 120.93 20.04
 -3 -7 -10 93.45 15.67
 -4 -7 -10 110.39 16.86
 -4 -7 -10 76.97 19.2
 -4 -7 -10 98.41 28.13
 -4 -7 -10 90.06 13.15
 -4 -7 -10 94.05 23.06
 -5 -7 -10 7.26 13.57
 -5 -7 -10 19.08 21.02
 1 -8 -10 31.49 22.68
 1 -8 -10 -6.87 17.79
 0 -8 -10 88.09 25.56
 0 -8 -10 53.64 23.42
 0 -8 -10 106.14 16.35
 -1 -8 -10 267.56 37.76
 -1 -8 -10 294.82 30.67
 -1 -8 -10 237.4 36.15
 -2 -8 -10 283.07 32.25
 -2 -8 -10 257.8 35.67
 -2 -8 -10 297.14 38
 -3 -8 -10 59.31 18.31
 -3 -8 -10 17.13 15.57
 -3 -8 -10 52.83 21.28
 -4 -8 -10 44.42 18.59
 -4 -8 -10 24.22 15.96
 -4 -8 -10 44.72 17.16
 -4 -8 -10 17.52 16.83
 4 6 -11 3.29 20.14
 4 6 -11 16.8 10.78
 -4 -6 11 2.32 55.22
 3 6 -11 432.39 41.09
 -3 -6 11 471.23 67.8
 2 6 -11 208.01 30.49
 -2 -6 11 250.36 50.35
 1 6 -11 239.51 33.73
 -1 -6 11 217.82 47.12
 0 -6 11 1263.9 115.71
 1 -6 11 61.93 37.77
 2 -6 11 428.37 58.31
 5 5 -11 499.52 42.13
 -5 -5 11 590.11 65.06
 4 5 -11 -9.44 11.4
 4 5 -11 17.63 12.95
 -4 -5 11 -2 21.03
 3 5 -11 717.66 58.08
 -3 -5 11 645.25 75.47
 2 5 -11 662 59.66
 -2 -5 11 744 74.57
 1 5 -11 190.35 30.07
 -1 -5 11 218.69 42.84
 0 5 -11 791.61 74.11
 0 -5 11 796.45 81.34
 -1 5 -11 804.23 76.83
 1 -5 11 974 88.8
 -2 5 -11 155.94 30.04
 2 -5 11 41.25 24.42
 2 -5 11 69.93 35.05
 -3 5 -11 446.3 55.9
 3 -5 11 570.16 72.67
 3 -5 11 583.32 69.77
 6 4 -11 32.31 22.12
 6 4 -11 6.3 12.25
 -6 -4 11 -2.96 24.68
 5 4 -11 291.04 29.76
 5 4 -11 178.26 31.21
 -5 -4 11 263.8 45.43
 4 4 -11 234.2 29.2
 4 4 -11 186.83 29.51
 -4 -4 11 190.49 38.64
 3 4 -11 84.95 19.6
 -3 -4 11 74.77 29.82
 2 4 -11 1179.73 91.74
 -2 -4 11 1137.52 101.5
 1 4 -11 135.91 26.48
 -1 -4 11 156.97 33.83
 0 4 -11 328.12 41.5
 0 4 -11 384.43 41.73
 0 -4 11 335.8 48.6
 -1 4 -11 1221.46 99.74
 1 -4 11 1240.2 106.76
 -2 4 -11 308.33 39.84
 2 -4 11 179.76 39.97
 2 -4 11 295.76 51.17
 -3 4 -11 552.18 57.52
 3 -4 11 680.54 69.62
 3 -4 11 423.35 60.78
 -4 4 -11 760.13 71.76
 4 -4 11 712.93 76.97
 6 3 -11 23.27 15.8
 -6 -3 11 19.66 23.74
 5 3 -11 250.75 30.48
 -5 -3 11 145.93 36.65
 4 3 -11 359.24 46.87
 4 3 -11 361.21 39.93
 -4 -3 11 373.64 50.12
 3 3 -11 29.75 21.54
 -3 -3 11 34.62 23.86
 2 3 -11 431.31 48.12
 -2 -3 11 495.06 85.68
 1 3 -11 370.78 43.91
 -1 -3 11 433.92 50.36
 0 3 -11 48.75 18.58
 0 3 -11 41.81 19.3
 0 3 -11 30.69 18.97
 0 -3 11 13.18 19.58
 -1 3 -11 30.43 17.63
 -1 3 -11 39.02 20.85
 1 -3 11 76.81 29.27
 -2 3 -11 1279.11 106.39
 -2 3 -11 1249.81 129.52
 2 -3 11 1467.57 113.39
 -3 3 -11 192.06 32.58
 3 -3 11 171.65 36.67
 3 -3 11 142.83 36.19
 -4 3 -11 452.61 53.33
 4 -3 11 481.67 59.78
 4 -3 11 558.65 66.34
 -5 3 -11 47.08 24.41
 5 -3 11 36.91 30.27
 5 -3 11 15.04 29.05
 6 2 -11 47.02 19.29
 5 2 -11 140.61 25.1
 -5 -2 11 66.32 28.64
 4 2 -11 107.17 23.27
 -4 -2 11 136.13 33.67
 -3 -2 11 196.2 97.26
 -3 -2 11 177.27 29.59
 2 2 -11 349.01 47.22
 -2 -2 11 318.83 38.98
 -2 -2 11 358.25 43.67
 1 2 -11 92.45 27.59
 1 2 -11 133.69 24.63
 1 2 -11 119.58 28.17
 -1 -2 11 113.25 23.71
 -1 -2 11 104.32 27.65
 0 2 -11 55.38 21.15
 0 2 -11 62.46 16.66
 0 2 -11 33.54 18.6
 0 -2 11 54.55 17.9
 0 -2 11 65.68 23.29
 -1 2 -11 591.39 93.36
 -1 2 -11 759.74 63.97
 -1 2 -11 699.47 65.67
 1 -2 11 636.67 60.13
 1 -2 11 772.58 68.11
 -2 2 -11 527.19 51.08
 -2 2 -11 440.91 53.84
 2 -2 11 480.75 53.47
 -3 2 -11 49.89 18.18
 -3 2 -11 51.17 17.93
 3 -2 11 40.64 21.91
 3 -2 11 54.93 27.82
 -4 2 -11 338.81 38.67
 -4 2 -11 327.77 40.13
 4 -2 11 209.63 39.37
 4 -2 11 245.19 45.54
 -5 2 -11 123.91 28.25
 5 -2 11 47.33 29.81
 5 -2 11 104.99 30.9
 -6 2 -11 132.1 32.41
 6 -2 11 91.71 34.53
 6 -2 11 180.56 71.46
 6 1 -11 101.79 48.54
 5 1 -11 262.75 36.18
 -5 -1 11 305.24 64.02
 4 1 -11 527.01 52.94
 -4 -1 11 595.77 62.36
 -4 -1 11 555.39 52.33
 3 1 -11 136.57 25.43
 -3 -1 11 140.39 25.38
 -3 -1 11 164.06 33.11
 2 1 -11 800.91 77.29
 -2 -1 11 906.36 76.49
 -2 -1 11 838.46 70.68
 1 1 -11 1164.27 94.06
 1 1 -11 1349.82 134.41
 -1 -1 11 1187.17 93.92
 -1 -1 11 1229.81 99
 0 1 -11 79.04 18.8
 0 1 -11 91.43 25.67
 0 1 -11 79.38 24.35
 0 -1 11 52.21 28.22
 0 -1 11 80.16 21.8
 -1 1 -11 2904.27 240.11
 -1 1 -11 3154.74 205.26
 -1 1 -11 2633.77 204.94
 1 -1 11 2600.39 200.44
 1 -1 11 2955.3 205.13
 -2 1 -11 131.88 25.85
 -2 1 -11 121.39 26.79
 -2 1 -11 118.47 24.22
 2 -1 11 141.33 26.79
 2 -1 11 176.78 23.86
 -3 1 -11 13.58 13.18
 -3 1 -11 24.18 16.44
 3 -1 11 14.16 17.17
 -4 1 -11 587.2 56.14
 -4 1 -11 541.51 50.07
 4 -1 11 466.99 59.34
 4 -1 11 484.32 52.48
 -5 1 -11 191.5 34.76
 5 -1 11 185.73 40.68
 5 -1 11 164.47 32.06
 -6 1 -11 70.41 26.16
 6 -1 11 57.19 33.74
 6 -1 11 54.54 24.18
 6 0 -11 149.76 30.81
 -6 0 11 137.68 27.63
 5 0 -11 225.09 39.54
 -5 0 11 198.24 29.4
 4 0 -11 1377.57 110.65
 -4 0 11 1490.69 108.85
 3 0 -11 40.89 23.87
 3 0 -11 50.6 17.43
 -3 0 11 59.03 22.34
 -3 0 11 34.65 15.36
 2 0 -11 397.28 45.66
 -2 0 11 410.52 46.25
 -2 0 11 395.88 38.82
 1 0 -11 1914.67 150.62
 1 0 -11 1926.6 145.59
 -1 0 11 2131.21 150.35
 -1 0 11 2022.88 144.36
 0 0 -11 847.54 71.02
 0 0 -11 946.15 76.55
 0 0 11 831.27 71.21
 0 0 11 810.93 67.1
 -1 0 -11 1673.71 126.91
 -1 0 -11 1585.5 116.51
 -1 0 -11 1488.86 113.78
 1 0 11 1351.12 110.08
 1 0 11 1487.61 113.45
 -2 0 -11 2086.11 151.36
 -2 0 -11 1920.05 144.03
 -2 0 -11 2050.04 146.06
 2 0 11 1885.7 142.83
 2 0 11 1953.18 143.88
 -3 0 -11 -10.72 9.03
 -3 0 -11 18.51 12.04
 -3 0 -11 48.23 17.83
 3 0 11 8.11 11.76
 3 0 11 19.83 14.94
 -4 0 -11 1208.65 101.89
 -4 0 -11 1422.19 97.97
 4 0 11 1210.4 97.59
 -5 0 -11 1892.19 137.51
 5 0 11 1683.86 129.13
 -6 0 -11 82.87 26.87
 6 0 11 99.55 21.97
 6 0 11 4.47 29.06
 7 0 11 500.25 46.94
 7 0 11 359 70.35
 6 -1 -11 391.05 49.39
 5 -1 -11 31.77 19.99
 -5 1 11 32.51 15.37
 4 -1 -11 123.13 26.96
 -4 1 11 97.72 19.53
 3 -1 -11 2361.35 166.03
 3 -1 -11 1704.26 235.63
 -3 1 11 2340.87 160.35
 2 -1 -11 -0.97 7.95
 2 -1 -11 7.95 12.69
 2 -1 -11 14.15 15.63
 -2 1 11 4.1 10.25
 1 -1 -11 1036.32 91.89
 1 -1 -11 1244.99 97.18
 -1 1 11 1210.29 90.62
 -1 1 11 1401.93 98.76
 0 -1 -11 1404.1 104.36
 0 -1 -11 1279.04 104.46
 0 1 11 1290.19 99.76
 0 1 11 1472.48 104.68
 -1 -1 -11 46.06 17.72
 -1 -1 -11 44.76 15.72
 -1 -1 -11 19.4 16.92
 1 1 11 38.72 12.43
 1 1 11 36.96 14.34
 -2 -1 -11 3899.33 267.32
 -2 -1 -11 4045.69 262.44
 -2 -1 -11 3300.23 257.99
 -3 -1 -11 792.84 66.75
 -3 -1 -11 658.34 96.14
 -3 -1 -11 832.88 63.61
 3 1 11 624.73 57.71
 3 1 11 655.67 55.49
 -4 -1 -11 364.13 40.17
 -4 -1 -11 289.01 29.43
 4 1 11 354.23 31.69
 -5 -1 -11 318.71 39.05
 5 1 11 298.05 28.72
 -6 -1 -11 597.69 62.06
 6 1 11 654.65 48.21
 -7 -1 -11 315.65 67.2
 6 -2 -11 52.48 26.37
 -6 2 11 36.66 14.35
 -6 2 11 30.29 14.83
 5 -2 -11 203.99 37.98
 -5 2 11 240.09 27.21
 4 -2 -11 229.35 35.26
 -4 2 11 282.45 27.84
 3 -2 -11 839.95 69.37
 -3 2 11 712.12 58.61
 2 -2 -11 68.12 20.23
 2 -2 -11 93.61 20.64
 2 -2 -11 82.58 15.6
 -2 2 11 71.45 14.36
 1 -2 -11 360.05 39.94
 1 -2 -11 486.12 44.79
 -1 2 11 475.7 38.07
 0 -2 -11 240.4 30
 0 -2 -11 211.68 29.34
 0 2 11 254.1 25.17
 -1 -2 -11 616.98 53.18
 -1 -2 -11 622.07 54.59
 1 2 11 595.61 50.44
 -2 -2 -11 1240.91 94.66
 2 2 11 1212.68 92.56
 -3 -2 -11 1236.42 90.83
 -3 -2 -11 1216.13 96.03
 3 2 11 1037.47 88.87
 -4 -2 -11 8.81 25.28
 -5 -2 -11 885.37 74.57
 -6 -2 -11 619.57 60.89
 -7 -2 -11 52.59 37.68
 5 -3 -11 81.66 27.38
 -5 3 11 61.52 8.76
 -5 3 11 54.96 8.36
 4 -3 -11 -14.98 14.38
 -4 3 11 4.31 6.47
 3 -3 -11 92.59 23.67
 -3 3 11 82.54 12.57
 2 -3 -11 44.59 19.22
 2 -3 -11 24.4 16.12
 -2 3 11 18.44 8.32
 1 -3 -11 17.27 14.18
 1 -3 -11 11.59 17.71
 1 -3 -11 4.9 10.55
 -1 3 11 7.89 7.72
 0 -3 -11 345.82 35.55
 0 -3 -11 349.67 35.71
 0 3 11 371.08 32.63
 -1 -3 -11 374.04 37.22
 -1 -3 -11 353.21 37.06
 1 3 11 394.99 36.12
 -2 -3 -11 134.92 24.12
 -2 -3 -11 90.6 19.07
 2 3 11 111.13 19.47
 -3 -3 -11 317.99 31.51
 -3 -3 -11 495.61 49.28
 -3 -3 -11 422.81 39.57
 3 3 11 435.8 40.52
 -4 -3 -11 193.92 34.46
 -4 -3 -11 172.73 27.43
 -5 -3 -11 91.3 23.13
 -6 -3 -11 177.01 29.36
 -7 -3 -11 32.82 19.68
 5 -4 -11 -2.43 21.22
 4 -4 -11 27.08 21.2
 3 -4 -11 153.75 30.64
 2 -4 -11 176.19 31.59
 -2 4 11 140.46 15.98
 1 -4 -11 293.96 39.03
 1 -4 -11 289.73 32.97
 1 -4 -11 261.26 28.41
 -1 4 11 238.52 40.14
 0 -4 -11 1072.67 81.94
 0 -4 -11 976.49 80.24
 0 -4 -11 1052.61 87.06
 0 4 11 1075.5 78.47
 -1 -4 -11 168.16 25.72
 -1 -4 -11 193.02 22.92
 1 4 11 190.63 24.35
 -2 -4 -11 67.24 14.85
 -2 -4 -11 61.88 15.95
 2 4 11 72.62 16.84
 -3 -4 -11 327.28 30.69
 -3 -4 -11 511.3 48.64
 -3 -4 -11 357.76 37.48
 3 4 11 394.64 39.31
 -4 -4 -11 18.48 13.33
 -4 -4 -11 28.56 20.16
 -5 -4 -11 284.34 35.24
 -6 -4 -11 87.68 23.94
 -7 -4 -11 131.69 31.07
 4 -5 -11 68.48 25.48
 3 -5 -11 202.24 39.06
 2 -5 -11 256.98 39.24
 1 -5 -11 20.87 16.43
 1 -5 -11 18.23 16.67
 1 -5 -11 6.44 9.33
 0 -5 -11 569.17 66.47
 0 -5 -11 666.75 76.52
 0 -5 -11 761.77 59.54
 0 5 11 748.44 56.94
 -1 -5 -11 334.7 33.63
 -1 -5 -11 284.67 31.22
 -1 -5 -11 343.01 38.82
 1 5 11 321 33.27
 -2 -5 -11 31.8 11.28
 -2 -5 -11 30.27 13.01
 2 5 11 67.37 21.95
 -3 -5 -11 607 52.21
 -3 -5 -11 501.89 43.94
 -3 -5 -11 569.54 44.6
 3 5 11 697.9 55.9
 -4 -5 -11 10.7 34.38
 -4 -5 -11 1.66 10.96
 -5 -5 -11 213.92 30.64
 -6 -5 -11 178.11 29.31
 3 -6 -11 199.64 38.25
 2 -6 -11 728.92 71.1
 1 -6 -11 20.49 18.92
 1 -6 -11 6.73 6.52
 0 -6 -11 310.94 35.47
 -1 -6 -11 458.83 40.72
 -1 -6 -11 385.26 38.91
 -1 -6 -11 348.87 43.21
 -2 -6 -11 2.57 10.18
 -2 -6 -11 4.61 9.59
 -2 -6 -11 21.15 15.03
 -2 -6 -11 -1.41 10.18
 -3 -6 -11 377.56 36.61
 -3 -6 -11 492.75 42.72
 -4 -6 -11 553.85 51.69
 -5 -6 -11 0.4 15.93
 -6 -6 -11 471.1 84.17
 2 -7 -11 48.38 24.45
 1 -7 -11 438.33 52.47
 0 -7 -11 22.07 19.42
 0 -7 -11 5.14 10.23
 0 -7 -11 15.27 14.4
 -1 -7 -11 390.69 46.58
 -1 -7 -11 402.03 45.01
 -1 -7 -11 467.54 41.21
 -2 -7 -11 191.2 27.61
 -2 -7 -11 226.94 35.54
 -2 -7 -11 201.19 25.07
 -2 -7 -11 182.07 27.66
 -3 -7 -11 81.88 15.5
 -3 -7 -11 117.16 26.1
 -3 -7 -11 102.74 19.17
 -3 -7 -11 104.2 20.82
 -4 -7 -11 299.34 36.91
 -4 -7 -11 274.44 54.46
 -5 -7 -11 24.43 19.4
 0 -8 -11 -0.24 18.88
 0 -8 -11 5.66 10.45
 0 -8 -11 19.05 18.11
 -1 -8 -11 261.81 31.08
 -1 -8 -11 235.64 36.58
 -1 -8 -11 295 40.58
 -2 -8 -11 14.93 14.15
 -2 -8 -11 15.07 17.26
 -2 -8 -11 24.3 16.54
 -3 -8 -11 -7.11 15.23
 -3 -8 -11 14.12 14.6
 -3 -8 -11 29.94 16.33
 -3 -8 -11 8.31 11.65
 3 6 -12 122.32 22.24
 -3 -6 12 110.39 37.64
 2 6 -12 269.26 35.47
 -2 -6 12 172.74 81.71
 -1 -6 12 80.75 57.11
 1 -6 12 24.16 32.6
 4 5 -12 70.46 18.07
 4 5 -12 37.24 17.41
 -4 -5 12 53.47 30.42
 3 5 -12 28.69 15.42
 -3 -5 12 28.39 29.08
 2 5 -12 453.98 76.35
 -2 -5 12 423.8 63.07
 1 5 -12 31.61 18.94
 -1 -5 12 59.73 30.92
 0 -5 12 51.16 30.27
 -1 5 -12 412.71 51.29
 1 -5 12 468.21 61.53
 -2 5 -12 123.49 29.35
 2 -5 12 113.96 41.42
 -3 5 -12 372.18 48.18
 3 -5 12 222.05 45.36
 3 -5 12 291.56 56.23
 5 4 -12 645.91 60.96
 5 4 -12 623.31 54.06
 -5 -4 12 594.66 70.25
 4 4 -12 305.49 41.77
 4 4 -12 346.3 39.12
 -4 -4 12 410.01 56.18
 3 4 -12 20.87 17.15
 -3 -4 12 4.85 21.82
 2 4 -12 1016.45 91.94
 -2 -4 12 1110.27 98.13
 1 4 -12 410.69 46.25
 -1 -4 12 404.58 54.83
 0 4 -12 293.72 39.92
 0 4 -12 255.73 67.6
 0 -4 12 290.42 49.62
 -1 4 -12 790.72 72.85
 1 -4 12 880.56 85.21
 -2 4 -12 276.97 43.38
 2 -4 12 377.45 51.49
 -3 4 -12 216.85 39.15
 3 -4 12 160.95 38.77
 3 -4 12 191.48 46.66
 -4 4 -12 776.78 74.93
 4 -4 12 688.24 77.18
 4 -4 12 963.96 194.1
 6 3 -12 127.89 26.05
 -6 -3 12 161.78 56.57
 5 3 -12 46.56 17.05
 -5 -3 12 13.06 23.16
 4 3 -12 863.22 77.41
 4 3 -12 1091.35 86.1
 -4 -3 12 885.66 89.61
 3 3 -12 182.55 35.48
 -3 -3 12 173.78 36.45
 2 3 -12 328 45.14
 -2 -3 12 364.08 52.05
 1 3 -12 1495.74 123.74
 -1 -3 12 1685.76 130.03
 0 3 -12 198.32 34.63
 0 3 -12 222.47 34.71
 0 -3 12 268.75 50.11
 -1 3 -12 1053.43 86.96
 1 -3 12 926.93 121.08
 -2 3 -12 627.26 63.14
 2 -3 12 647.04 73.19
 -3 3 -12 417.48 47.35
 3 -3 12 427.55 55.75
 -4 3 -12 873.53 80
 4 -3 12 812.6 82.69
 5 -3 12 498.76 68.76
 5 -3 12 511.3 64.3
 6 2 -12 44.94 20.77
 5 2 -12 34.67 18.06
 -5 -2 12 -6.99 25.18
 4 2 -12 249.82 36.13
 -4 -2 12 250.13 45.13
 -3 -2 12 695.64 70.16
 2 2 -12 62.28 30.02
 -2 -2 12 30.55 32.87
 1 2 -12 1854.73 133.75
 1 2 -12 1481.79 175.29
 -1 -2 12 1790.75 137.87
 0 2 -12 870.24 73.73
 0 2 -12 785.68 74.12
 0 2 -12 782.47 79.51
 0 -2 12 898.39 77.62
 -1 2 -12 344.37 42.92
 -1 2 -12 334.63 41.79
 -1 2 -12 367.85 64.86
 1 -2 12 312.7 42.92
 -2 2 -12 1846.92 150.12
 -2 2 -12 2079.06 152.31
 2 -2 12 2098.39 153.7
 -3 2 -12 158.26 30.64
 -3 2 -12 127.19 26.58
 3 -2 12 152.37 34.71
 -4 2 -12 203.08 32.44
 -4 2 -12 265.09 39.53
 4 -2 12 164.14 35.99
 -5 2 -12 954.56 84.44
 5 -2 12 875.04 83.51
 6 1 -12 429.55 48.8
 5 1 -12 85.05 23.64
 4 1 -12 307.59 39.37
 -4 -1 12 348.79 51.88
 -4 -1 12 329.15 43.72
 3 1 -12 154.31 29.15
 -3 -1 12 245.89 31.66
 -3 -1 12 291.33 43.1
 2 1 -12 -34.09 59.18
 -2 -1 12 2.07 19.3
 -2 -1 12 29.56 14.54
 1 1 -12 340.4 47.46
 1 1 -12 189.71 26.92
 1 1 -12 142.2 34.7
 -1 -1 12 207.71 28.69
 -1 -1 12 229.94 36.47
 0 1 -12 756.58 69.26
 0 1 -12 804.92 62.92
 0 1 -12 607.8 70.54
 0 -1 12 599.91 58.62
 0 -1 12 681.28 65.01
 -1 1 -12 197.22 35.9
 -1 1 -12 245.8 34.73
 -1 1 -12 214.84 34.79
 1 -1 12 229.82 29.29
 1 -1 12 278.01 37.98
 -2 1 -12 45.41 17.75
 -2 1 -12 36.16 18.81
 2 -1 12 44.74 21.04
 -3 1 -12 1058.79 86.93
 -3 1 -12 1172.89 90.65
 3 -1 12 998.48 88.06
 -4 1 -12 12.39 12.88
 -4 1 -12 2.29 18.32
 4 -1 12 5.77 18.77
 -5 1 -12 457.96 51.75
 5 -1 12 374.27 46.75
 -6 1 -12 469.81 55.57
 6 -1 12 405.46 49.82
 6 -1 12 326.41 106.87
 6 0 -12 42.67 22.57
 5 0 -12 25.65 18.57
 -5 0 12 10.67 17.01
 4 0 -12 301.19 40.22
 -4 0 12 309.89 37.7
 3 0 -12 54.78 19.87
 -3 0 12 38.39 15.52
 -3 0 12 61.55 24.72
 2 0 -12 12.54 16.66
 -2 0 12 12.13 12.44
 -2 0 12 1.66 15.44
 1 0 -12 149.24 24.85
 1 0 -12 125.3 30.37
 -1 0 12 95.36 19.81
 -1 0 12 100.2 25.26
 0 0 -12 378.37 49.01
 0 0 -12 426.36 44.74
 0 0 -12 549.14 52.89
 0 0 12 445.54 47.79
 -1 0 -12 90.58 26.86
 -1 0 -12 96.46 23.21
 -1 0 -12 80.66 21.49
 1 0 12 109.62 21.51
 1 0 12 72.63 18.51
 -2 0 -12 3051.57 196.71
 -2 0 -12 2739.61 200.37
 -2 0 -12 2694.62 193.52
 2 0 12 2666.25 192.44
 2 0 12 2345.68 190.12
 -3 0 -12 47.7 25
 -3 0 -12 54.43 16.31
 3 0 12 36.55 17.51
 -4 0 -12 12.76 12.3
 -4 0 -12 13.66 17.05
 4 0 12 21.51 16.99
 -5 0 -12 206.45 34.11
 5 0 12 204.51 30.25
 -6 0 -12 49.05 24.43
 6 0 12 38.11 19.23
 6 -1 -12 164.99 34.79
 -6 1 12 136.33 46.49
 5 -1 -12 46.05 22.28
 -5 1 12 -13.59 12.4
 4 -1 -12 61.26 21.46
 -4 1 12 80.49 19.09
 3 -1 -12 986.41 85.42
 -3 1 12 1038.27 79.82
 2 -1 -12 128.77 28.59
 2 -1 -12 93.93 19.39
 -2 1 12 135.54 21.41
 1 -1 -12 378.3 41.81
 -1 1 12 412.92 39.64
 -1 1 12 520.92 48.3
 0 -1 -12 683.9 61.33
 0 -1 -12 739.31 60.33
 0 1 12 568.46 53.41
 0 1 12 651.77 59.15
 -1 -1 -12 107.58 22.17
 -1 -1 -12 96.52 25.5
 -1 -1 -12 117.27 24.76
 1 1 12 62.45 27.91
 1 1 12 81.48 19.56
 -2 -1 -12 91.24 20.68
 -2 -1 -12 137.06 23.34
 -2 -1 -12 109.46 26.92
 2 1 12 101.53 18.39
 2 1 12 97.12 19.12
 -3 -1 -12 720.07 60
 -3 -1 -12 762.5 64.67
 -4 -1 -12 -5.43 15.34
 4 1 12 15.4 10.82
 -5 -1 -12 213.31 35.43
 5 1 12 235.89 25.06
 -6 -1 -12 374.75 45.99
 6 1 12 289.43 26.19
 6 -2 -12 325.05 46.61
 -6 2 12 219.62 29.47
 5 -2 -12 176.9 33.74
 -5 2 12 172.56 24.4
 4 -2 -12 5.98 18.53
 -4 2 12 12.46 11.8
 3 -2 -12 1341.7 108.72
 -3 2 12 1394.42 100.71
 2 -2 -12 120.6 22.16
 2 -2 -12 152.9 29.01
 2 -2 -12 214.46 31.24
 -2 2 12 189.08 22.1
 1 -2 -12 371.7 57.97
 1 -2 -12 346.33 37.68
 -1 2 12 393.68 35.08
 0 -2 -12 2259.45 168.24
 0 -2 -12 2438 168.93
 0 2 12 2259.04 163.72
 -1 -2 -12 148.7 25.57
 -1 -2 -12 158.52 26.47
 1 2 12 133.08 21.17
 -2 -2 -12 229.12 31.05
 -2 -2 -12 264.19 37.01
 -2 -2 -12 261.1 31.14
 2 2 12 199.48 25.36
 -3 -2 -12 1301.25 94.1
 -3 -2 -12 1077.82 86.06
 -4 -2 -12 395.94 41.04
 -4 -2 -12 315.81 27.99
 -5 -2 -12 896.51 77.85
 -6 -2 -12 566.05 58.57
 5 -3 -12 322.26 47.71
 -5 3 12 390.18 30.66
 -5 3 12 416.12 32.03
 4 -3 -12 55.16 22.93
 -4 3 12 64.22 11.08
 3 -3 -12 27.56 21.38
 2 -3 -12 1296.36 106.39
 -2 3 12 1334.74 95.13
 1 -3 -12 88.95 18.88
 1 -3 -12 95.53 23.56
 1 -3 -12 103.72 20.79
 -1 3 12 95.91 15.88
 0 -3 -12 386.65 39.6
 0 -3 -12 341.23 37.44
 0 3 12 361.82 33.63
 -1 -3 -12 2053.14 147.53
 -1 -3 -12 1986.81 149.13
 1 3 12 2074.04 146.7
 -2 -3 -12 14.4 13.05
 -2 -3 -12 14.62 13.72
 2 3 12 27.1 13.02
 -3 -3 -12 863.87 69.16
 -3 -3 -12 1041.38 77.94
 -4 -3 -12 297.58 35.81
 -5 -3 -12 2.98 11.58
 -6 -3 -12 572.61 58.71
 5 -4 -12 133.28 33.08
 4 -4 -12 18.7 20.75
 3 -4 -12 23.42 18.66
 -3 4 12 28.4 6.7
 2 -4 -12 196.98 35.86
 -2 4 12 291.93 25.48
 1 -4 -12 317.71 36.44
 1 -4 -12 383.67 44.82
 -1 4 12 346.84 32.05
 0 -4 -12 100.04 20.99
 0 -4 -12 99.73 27.95
 0 -4 -12 105.74 20.57
 0 4 12 119.69 18.79
 -1 -4 -12 748.79 65.69
 -1 -4 -12 872.9 69.03
 1 4 12 892.26 67.88
 -2 -4 -12 314.44 35.31
 -2 -4 -12 329.33 33.45
 2 4 12 349.96 36.05
 -3 -4 -12 290.17 31.84
 -3 -4 -12 234.78 24.73
 -4 -4 -12 589.14 55.19
 -5 -4 -12 73.73 21.45
 -6 -4 -12 332.9 43.32
 4 -5 -12 58.28 52.83
 3 -5 -12 12.26 18.82
 2 -5 -12 131.55 31.35
 1 -5 -12 56.78 14.59
 1 -5 -12 38.23 21.93
 -1 5 12 88.3 21.52
 0 -5 -12 70.28 18.4
 0 -5 -12 12.68 13.93
 0 -5 -12 9.24 13.62
 0 5 12 -2.93 9.9
 -1 -5 -12 172.86 25.53
 -1 -5 -12 238.7 28.81
 -1 -5 -12 125.58 27.9
 1 5 12 185.04 26.42
 -2 -5 -12 55.88 16.31
 -2 -5 -12 57.69 14.54
 2 5 12 51.09 17.08
 -3 -5 -12 55.76 20.55
 -3 -5 -12 31.63 9.63
 -3 -5 -12 47.18 11.31
 -4 -5 -12 54.01 17.77
 -5 -5 -12 153.81 27.07
 -6 -5 -12 -16.78 19.18
 3 -6 -12 3.47 77.49
 2 -6 -12 174.79 37.03
 1 -6 -12 12.18 19.51
 1 -6 -12 17.78 8.69
 0 -6 -12 56.82 22.86
 0 -6 -12 68.06 17.21
 -1 -6 -12 24.38 14.27
 -1 -6 -12 17.05 13.16
 -1 -6 -12 11.46 17.72
 -2 -6 -12 85.64 17.96
 -2 -6 -12 84.79 17.51
 -2 -6 -12 98.95 25.12
 -2 -6 -12 122.62 21.95
 -3 -6 -12 25.87 14.41
 -3 -6 -12 -39.28 28.02
 -3 -6 -12 2.87 9.35
 -4 -6 -12 555.79 53.69
 -5 -6 -12 -16.33 15.6
 2 -7 -12 43.15 27.56
 1 -7 -12 241.92 43.11
 0 -7 -12 17.46 21.19
 0 -7 -12 25.85 14.75
 -1 -7 -12 369.88 37.19
 -1 -7 -12 406.34 79.81
 -1 -7 -12 296.67 41.9
 -1 -7 -12 275.26 37.94
 -2 -7 -12 84.79 20.39
 -2 -7 -12 70.35 21.66
 -2 -7 -12 72.69 16.71
 -2 -7 -12 28.38 14.8
 -3 -7 -12 -10.87 16.64
 -3 -7 -12 -20.77 10.7
 -3 -7 -12 9.77 10.59
 -3 -7 -12 2.6 10.92
 -4 -7 -12 82.81 22.97
 -4 -7 -12 117.74 26.55
 -1 -8 -12 89.4 25.04
 -1 -8 -12 150.06 35.49
 -1 -8 -12 161.45 25.11
 -2 -8 -12 218.32 31.63
 -2 -8 -12 177.18 31.01
 -2 -8 -12 223.3 31.07
 -2 -8 -12 195.37 35.07
 -4 -5 13 374.09 60.4
 3 5 -13 345.33 56.5
 -3 -5 13 505.12 136.76
 2 5 -13 0.54 17.1
 -2 -5 13 18.14 28.33
 -1 -5 13 475.92 66.58
 0 -5 13 162.08 42.86
 -1 5 -13 21.25 23.42
 1 -5 13 78.03 37.4
 -2 5 -13 468.06 64.09
 2 -5 13 381.45 62.62
 4 4 -13 -136.87 99.62
 4 4 -13 7.26 18.04
 -4 -4 13 11.23 23.37
 3 4 -13 139 28.04
 -3 -4 13 110.77 34.35
 2 4 -13 72.61 23.21
 -2 -4 13 103.25 33.55
 -1 -4 13 157.27 41.6
 0 4 -13 237.72 39.93
 0 -4 13 343.27 52.91
 -1 4 -13 15.06 19.64
 1 -4 13 -21.34 26.14
 -2 4 -13 522.75 59.42
 2 -4 13 564.74 69.21
 -3 4 -13 53.18 26.96
 3 -4 13 52.29 36.01
 5 3 -13 32.54 18.79
 -5 -3 13 5.39 23.05
 4 3 -13 194.46 38.51
 4 3 -13 190.2 32.27
 -4 -3 13 191.7 42.69
 3 3 -13 384.06 51.86
 -3 -3 13 326.98 52.86
 2 3 -13 52.96 25.48
 -2 -3 13 77.37 29.78
 1 3 -13 117.31 28.96
 -1 -3 13 111.71 32.02
 0 3 -13 523.96 55.1
 0 -3 13 489.43 60.71
 -1 3 -13 25.43 20.59
 1 -3 13 30.01 26.56
 -2 3 -13 602.5 62.49
 2 -3 13 582.84 66.39
 -3 3 -13 98.54 28.65
 3 -3 13 112.79 36.37
 -4 3 -13 164.54 37.46
 4 -3 13 200.35 43.5
 5 2 -13 13.96 17.9
 -5 -2 13 25.52 25.64
 4 2 -13 250.17 37.78
 -4 -2 13 324.34 48.63
 -3 -2 13 896.89 85.37
 2 2 -13 38.29 25.84
 -2 -2 13 37.77 22.15
 1 2 -13 2088.46 147.67
 1 2 -13 1587.07 137.29
 -1 -2 13 1848.55 143.83
 0 2 -13 684.08 121.14
 0 2 -13 640.73 62.05
 0 -2 13 623.26 68.1
 -1 2 -13 79 24.69
 1 -2 13 74.77 28.05
 -2 2 -13 353.32 75.31
 -2 2 -13 446.03 50.63
 2 -2 13 437.98 53.39
 -3 2 -13 630.77 64.23
 3 -2 13 589.06 63.93
 -4 2 -13 37.34 23.66
 4 -2 13 66.46 29.49
 -5 2 -13 641.23 66.93
 5 -2 13 602.37 67.51
 6 1 -13 254.41 39.12
 5 1 -13 443.82 49.76
 4 1 -13 84.8 24.57
 -4 -1 13 99.46 31.24
 3 1 -13 370.65 44.43
 -3 -1 13 394.09 53.28
 -2 -1 13 1236.63 106.69
 -2 -1 13 1318.22 130.55
 1 1 -13 116.6 28.91
 1 1 -13 93.77 23.89
 -1 -1 13 120.03 28.6
 -1 -1 13 151.03 31.48
 0 1 -13 1920.2 164.41
 0 1 -13 2671.16 176.15
 0 1 -13 2124.35 170.92
 0 -1 13 2314.99 169.18
 -1 1 -13 20.56 35.41
 -1 1 -13 -5.69 16.14
 1 -1 13 10.66 19.56
 -2 1 -13 7.15 17.88
 -2 1 -13 3.83 16.06
 2 -1 13 7.93 19.59
 -3 1 -13 3017.86 253.09
 -3 1 -13 3202.4 221.35
 3 -1 13 2877.22 217.99
 -4 1 -13 237.12 37.76
 -4 1 -13 244.6 39.51
 4 -1 13 258.38 36.39
 -5 1 -13 662.73 67.17
 5 -1 13 658.77 64.23
 6 0 -13 108.65 29.72
 5 0 -13 296.26 42.34
 4 0 -13 20.97 20.02
 -4 0 13 8.94 13.99
 3 0 -13 432.87 47.96
 -3 0 13 409.05 44.54
 -2 0 13 781.65 67.15
 -2 0 13 811.09 102.07
 1 0 -13 62.55 18.69
 1 0 -13 51.29 25.32
 -1 0 13 56.06 16.18
 -1 0 13 61.11 23.67
 0 0 -13 885.7 77.14
 0 0 -13 759.93 69.35
 0 0 13 707.08 65.41
 0 0 13 930.37 74.41
 -1 0 -13 1887.14 130.16
 -1 0 -13 1529.44 125.08
 1 0 13 1639.76 124.56
 1 0 13 1470.17 121.38
 -2 0 -13 296.7 38.98
 -2 0 -13 302.47 42.68
 2 0 13 361.74 39.74
 -3 0 -13 606.24 56.71
 -3 0 -13 513.69 49.79
 3 0 13 502.3 50.64
 -4 0 -13 999.06 77.82
 -4 0 -13 1019.68 85.01
 4 0 13 868.01 77.58
 -5 0 -13 24.99 20.61
 5 0 13 17.45 17.29
 -6 0 -13 1180.86 102.72
 6 0 13 954.75 81.08
 5 -1 -13 141.84 32.21
 -5 1 13 160.56 30.31
 4 -1 -13 241.68 37.61
 -4 1 13 200.11 30.27
 3 -1 -13 -10.29 15.27
 -3 1 13 -8.49 13.33
 2 -1 -13 217.26 29.07
 -2 1 13 238.61 28.59
 1 -1 -13 240.1 32.69
 1 -1 -13 267.48 37.42
 -1 1 13 240.39 37.74
 -1 1 13 284.06 30.1
 0 -1 -13 62.6 21.08
 0 -1 -13 55.93 18.87
 0 1 13 61.95 20.86
 0 1 13 48.15 15.11
 -1 -1 -13 2794 196.82
 -1 -1 -13 2959.47 198.23
 1 1 13 2714.05 193.85
 1 1 13 2365.4 190.6
 -2 -1 -13 21.97 15.87
 -2 -1 -13 -0.99 12.81
 2 1 13 17.47 13.9
 -3 -1 -13 43.81 16.42
 -3 -1 -13 14.19 12.75
 3 1 13 5.18 12.4
 -4 -1 -13 382.98 36.13
 -4 -1 -13 344.77 44.54
 -5 -1 -13 105.54 28.09
 5 1 13 128.23 18.67
 -6 -1 -13 148.42 55.41
 6 1 13 119.33 16.15
 5 -2 -13 76.14 28.42
 -5 2 13 70.84 18.12
 4 -2 -13 179.19 34.43
 -4 2 13 153.72 23.78
 3 -2 -13 732.19 67.8
 -3 2 13 733.84 59.57
 2 -2 -13 1.41 11.8
 2 -2 -13 -8.1 15.94
 -2 2 13 -1.3 10.5
 1 -2 -13 20.34 14.64
 1 -2 -13 28.11 15.84
 -1 2 13 26.53 12.1
 0 -2 -13 1.01 12.51
 0 -2 -13 35.01 16.78
 0 2 13 17.91 10.84
 -1 -2 -13 320.43 38.91
 -1 -2 -13 366.98 40.81
 1 2 13 300.99 33.23
 -2 -2 -13 118.86 24.85
 -2 -2 -13 117.44 23.37
 2 2 13 100.02 20.89
 -3 -2 -13 283.92 34.15
 -3 -2 -13 302.08 31.78
 -4 -2 -13 279.67 27.74
 -4 -2 -13 385.49 41.64
 -5 -2 -13 44.63 22.08
 -6 -2 -13 184.66 34.84
 5 -3 -13 60.32 30.66
 -5 3 13 54.74 10.7
 -5 3 13 90.64 14.51
 4 -3 -13 12.75 18.27
 3 -3 -13 17.56 20.61
 -3 3 13 9.77 10.13
 2 -3 -13 1028.81 90.19
 -2 3 13 1066.17 78.53
 1 -3 -13 60.75 18.82
 1 -3 -13 75.48 23.29
 1 -3 -13 62.37 16.96
 -1 3 13 76.06 15.47
 0 -3 -13 210.35 32.86
 0 -3 -13 248.69 34.35
 0 3 13 286.95 29.03
 -1 -3 -13 139.53 25.97
 -1 -3 -13 105.02 22.51
 1 3 13 73.69 30.17
 -2 -3 -13 331.2 38.66
 -2 -3 -13 355.81 37.14
 2 3 13 376.2 37.78
 -3 -3 -13 173.23 22.54
 -3 -3 -13 212.74 31.29
 -4 -3 -13 381.27 41.81
 -5 -3 -13 26.78 20.87
 -6 -3 -13 31.05 24.78
 4 -4 -13 244.38 42.15
 3 -4 -13 21.41 20.11
 -3 4 13 27.05 8.49
 2 -4 -13 551.67 59.53
 -2 4 13 612.22 49.67
 1 -4 -13 766.27 73.77
 1 -4 -13 799.94 66.3
 -1 4 13 815.73 62.84
 0 -4 -13 533.25 49.97
 0 -4 -13 503.84 55.56
 0 -4 -13 553.28 51.92
 0 4 13 527.27 46.47
 -1 -4 -13 286.24 33.66
 -1 -4 -13 296.39 34.3
 1 4 13 283.4 31.84
 -2 -4 -13 577.41 48.99
 -2 -4 -13 523.24 52.5
 2 4 13 550.83 50.85
 -3 -4 -13 166.02 27.9
 -3 -4 -13 152.03 20.88
 -4 -4 -13 752.98 66.7
 -5 -4 -13 292.44 39.3
 -6 -4 -13 119.72 31.18
 3 -5 -13 127.87 33.59
 2 -5 -13 71.25 26.07
 1 -5 -13 325.56 45.19
 1 -5 -13 223 41.93
 -1 5 13 347.56 31.55
 0 -5 -13 341.35 47.46
 0 -5 -13 523.34 48.17
 0 -5 -13 528.31 47.49
 0 5 13 485.63 43.91
 -1 -5 -13 347.66 35.9
 -1 -5 -13 249.17 42.45
 -1 -5 -13 431.05 41.34
 1 5 13 393.48 38.8
 -2 -5 -13 518.8 49.93
 -2 -5 -13 469.09 44.68
 2 5 13 543.82 49.31
 -3 -5 -13 27.4 14.78
 -3 -5 -13 41.53 11.51
 -4 -5 -13 140.59 27.64
 -5 -5 -13 690.04 65
 2 -6 -13 34.73 25.31
 1 -6 -13 71.46 13.7
 1 -6 -13 137.93 31.42
 0 -6 -13 395.52 52.34
 0 -6 -13 510.04 45.89
 -1 -6 -13 214.94 29.84
 -1 -6 -13 171.48 33.65
 -1 -6 -13 199.11 29.15
 -2 -6 -13 347.04 36.58
 -2 -6 -13 307.02 32.4
 -2 -6 -13 293.6 39.12
 2 6 13 274.29 38.08
 -3 -6 -13 172.97 22.23
 -3 -6 -13 179.21 29.04
 -3 -6 -13 230.67 29.37
 -4 -6 -13 53.4 20.08
 -5 -6 -13 204.37 34.46
 1 -7 -13 31.62 35.68
 0 -7 -13 71.95 18.06
 0 -7 -13 15.34 21.35
 -1 -7 -13 46.41 16.22
 -1 -7 -13 15.57 15.41
 -1 -7 -13 24.27 21.01
 -2 -7 -13 -2.38 32.38
 -2 -7 -13 26.7 20.21
 -2 -7 -13 -0.61 14.68
 -2 -7 -13 -5.46 12.15
 -3 -7 -13 100.79 28.02
 -3 -7 -13 154.06 24.26
 -3 -7 -13 228.21 26.6
 -3 -7 -13 176.01 30.08
 -4 -7 -13 -26.22 16.45
 -4 -7 -13 15.37 17.87
 -2 -5 14 12.06 26.81
 -1 -5 14 323.81 93.79
 -1 5 -14 93.33 29.57
 1 -5 14 104.71 59.9
 4 4 -14 7.92 20.13
 4 4 -14 23.32 24.64
 -4 -4 14 7.07 26.45
 3 4 -14 476.21 53.55
 -3 -4 14 466.78 62.87
 -2 -4 14 425.91 59.07
 -1 -4 14 204.37 44.03
 0 4 -14 1040.8 88.74
 0 -4 14 922.69 93.97
 -1 4 -14 56.46 27.21
 1 -4 14 65 31.51
 -2 4 -14 297.27 41.03
 2 -4 14 278.84 52.63
 4 3 -14 16.1 19.67
 -4 -3 14 16.64 23.84
 -3 -3 14 147.74 35.53
 -2 -3 14 587.27 69.96
 -1 -3 14 61.94 29.07
 0 3 -14 442.19 49.67
 0 -3 14 447.42 57.86
 -1 3 -14 821.47 76.63
 1 -3 14 785.58 81.56
 -2 3 -14 50.96 25.34
 2 -3 14 7.1 27.32
 -3 3 -14 392.66 51.92
 3 -3 14 382.65 55.92
 -4 3 -14 164.6 37.31
 4 -3 14 186.62 41.67
 5 2 -14 49.55 22.23
 -5 -2 14 48.05 33.45
 4 2 -14 -1.16 21.56
 -4 -2 14 50.9 27.05
 -3 -2 14 51.37 26.32
 -2 -2 14 185.53 39.56
 1 2 -14 -11.08 14.33
 -1 -2 14 2.27 22.63
 0 2 -14 262.41 39.75
 0 -2 14 235.5 43.14
 -1 2 -14 352.01 45.73
 1 -2 14 288.95 48.86
 -2 2 -14 3.22 19.16
 2 -2 14 23.44 24.54
 -3 2 -14 458.14 54.89
 3 -2 14 447.83 55.98
 -4 2 -14 212.17 40.49
 4 -2 14 249.27 42.86
 5 1 -14 91.91 28.7
 4 1 -14 35.23 20.81
 -4 -1 14 48.37 28.69
 3 1 -14 231.82 41.44
 -3 -1 14 339.06 51.65
 -2 -1 14 352.54 48.27
 1 1 -14 3.86 15.52
 -1 -1 14 16.54 21.05
 0 1 -14 271.59 36.97
 0 -1 14 260.57 39.21
 -1 1 -14 256.25 38.29
 -1 1 -14 213.14 38.73
 1 -1 14 194.15 35.1
 -2 1 -14 2.04 18.83
 -2 1 -14 -15.23 16.16
 2 -1 14 5.1 20.6
 -3 1 -14 44.62 19.59
 -3 1 -14 104.98 24.46
 3 -1 14 104.53 28.05
 -4 1 -14 174.22 30.35
 -4 1 -14 175.3 35.38
 4 -1 14 164.33 32.75
 -5 1 -14 2.54 37.12
 5 -1 14 -39.72 19.65
 5 0 -14 212.44 38.43
 4 0 -14 20.4 20.6
 3 0 -14 126.1 29.28
 -3 0 14 122.1 43.68
 -2 0 14 510.24 55.89
 -2 0 14 448.13 48.31
 1 0 -14 61.06 21.83
 -1 0 14 86.49 27.13
 -1 0 14 81.67 24.35
 0 0 -14 644.96 70.72
 0 0 -14 887.83 70.6
 0 0 14 654.76 65.73
 -1 0 -14 1133.39 102.13
 -1 0 -14 1427.95 108.23
 1 0 14 1246.6 102.54
 -2 0 -14 229.65 34.98
 -2 0 -14 237.46 37.13
 2 0 14 220.67 34.11
 -3 0 -14 964.99 79.99
 -3 0 -14 814.13 73.28
 3 0 14 881.27 75.11
 -4 0 -14 723.58 67.48
 -4 0 -14 665.13 60.3
 4 0 14 649.03 61.74
 -5 0 -14 65.87 24.58
 5 0 14 11.55 17.57
 5 -1 -14 441.38 55.13
 -5 1 14 455.55 47.96
 4 -1 -14 644.86 63.77
 -4 1 14 645.37 59.81
 3 -1 -14 17.41 16.88
 -3 1 14 35.22 17.85
 -2 1 14 1127.5 88.63
 1 -1 -14 727.66 65.57
 -1 1 14 702.8 60.85
 0 -1 -14 140.75 29.92
 0 -1 -14 119.7 26.65
 0 1 14 79.75 18.62
 0 1 14 134.18 28.36
 -1 -1 -14 897.46 76.35
 -1 -1 -14 874.7 77.29
 1 1 14 795.93 72.81
 -2 -1 -14 156.73 28.62
 -2 -1 -14 124.23 26.83
 2 1 14 162.57 26.45
 -3 -1 -14 5.4 16.24
 -3 -1 -14 -1.75 12.71
 3 1 14 16.3 14.46
 -4 -1 -14 1353.37 100.02
 -4 -1 -14 1562.05 110.9
 4 1 14 1157.54 97.75
 -5 -1 -14 337.48 43.3
 5 1 14 248.75 30.39
 5 -2 -14 -7.47 20.49
 -5 2 14 29.36 15.35
 4 -2 -14 389.65 49.81
 -4 2 14 361.45 37.88
 3 -2 -14 5.05 18.44
 -3 2 14 -15.22 11.27
 2 -2 -14 4.81 11.64
 2 -2 -14 13.48 17.63
 -2 2 14 16.35 11.74
 1 -2 -14 873.29 72.07
 -1 2 14 770.79 70.04
 0 -2 -14 480.92 51.08
 0 -2 -14 504.52 51.06
 0 2 14 468.04 44.12
 -1 -2 -14 581.81 57.42
 -1 -2 -14 605.31 57
 1 2 14 552.03 51.27
 -2 -2 -14 1692.46 149.23
 -2 -2 -14 2057.8 142.42
 -3 -2 -14 32.6 15.6
 -3 -2 -14 17.16 16.55
 -4 -2 -14 283.01 29.07
 -4 -2 -14 377.79 43.52
 -5 -2 -14 1023.02 89.37
 -6 -2 -14 13.42 21.78
 4 -3 -14 50.04 22.99
 -4 3 14 50.76 13
 3 -3 -14 450.8 52.44
 -3 3 14 417.23 38.72
 2 -3 -14 10.63 18.52
 -2 3 14 -3.3 10.64
 1 -3 -14 119.75 28.82
 1 -3 -14 214.82 31.03
 -1 3 14 186.27 24.04
 0 -3 -14 546.5 52.2
 0 -3 -14 571.85 53.55
 0 3 14 436.96 60.54
 -1 -3 -14 145.67 27.69
 -1 -3 -14 167.14 28.73
 1 3 14 147.76 23.34
 -2 -3 -14 182.15 36.55
 -2 -3 -14 255.53 33.32
 -3 -3 -14 163.14 28.37
 -3 -3 -14 124.12 20.81
 -4 -3 -14 17.84 7.08
 -4 -3 -14 29.08 17.98
 -5 -3 -14 204.08 35.92
 -6 -3 -14 426.34 51.06
 4 -4 -14 27.01 24.45
 3 -4 -14 45.79 23.74
 -3 4 14 56.68 12.31
 2 -4 -14 73.04 25.05
 -2 4 14 67.67 15.06
 1 -4 -14 88.01 26.4
 1 -4 -14 19.2 16.64
 -1 4 14 75.93 16.69
 0 -4 -14 27.9 16.38
 0 -4 -14 9.39 15.88
 0 -4 -14 18.58 18
 0 4 14 5.67 12.52
 -1 -4 -14 13.8 14.02
 -1 -4 -14 7.98 15.23
 1 4 14 7.09 12.97
 -2 -4 -14 211.23 28.74
 -2 -4 -14 150.19 28.01
 -3 -4 -14 46.73 43.15
 -3 -4 -14 88.42 22.48
 -4 -4 -14 29.31 16.87
 -5 -4 -14 358.12 45.22
 3 -5 -14 52.34 26.25
 2 -5 -14 -4.54 18.22
 -2 5 14 27.61 10.14
 1 -5 -14 265.16 43.06
 1 -5 -14 188.83 27.52
 -1 5 14 221.89 26.64
 0 -5 -14 37.2 18.3
 0 -5 -14 -8.55 17.23
 0 5 14 8.61 13.15
 -1 -5 -14 6.25 13.76
 -1 -5 -14 1.93 16.48
 -1 -5 -14 4.61 15.53
 1 5 14 31.23 16.25
 -2 -5 -14 487.35 55.66
 -2 -5 -14 457.29 44.15
 -3 -5 -14 167.21 28.54
 -3 -5 -14 156.42 67.4
 -4 -5 -14 70.6 22.32
 -5 -5 -14 63.62 24.33
 2 -6 -14 -6.44 20.42
 1 -6 -14 321.69 30.75
 1 -6 -14 290.57 47.26
 0 -6 -14 255.78 43.97
 0 -6 -14 247.99 34.48
 -1 -6 -14 -0.04 14.97
 -1 -6 -14 -5.32 12.97
 -1 -6 -14 -20.05 13.61
 1 6 14 -20.28 13.82
 -2 -6 -14 84.57 41.26
 -2 -6 -14 66.2 24.66
 -2 -6 -14 68.75 17.89
 -3 -6 -14 256.73 29.09
 -3 -6 -14 265.37 34.11
 -3 -6 -14 194.27 45.29
 -4 -6 -14 6.73 16.83
 0 -7 -14 535 68.42
 0 -7 -14 562.67 51.18
 -1 -7 -14 118.72 32.35
 -1 -7 -14 96.96 23.26
 -2 -7 -14 45.21 19.67
 -2 -7 -14 41.53 15.67
 -2 -7 -14 50.41 24.05
 -2 -7 -14 32.57 13.65
 -3 -7 -14 262.53 30
 -3 -7 -14 324.35 44.17
 -3 -7 -14 199.83 35.13
 -3 -7 -14 191.34 51.29
 -3 -4 15 376.47 60.41
 -2 -4 15 236.2 129.32
 -1 -4 15 1.88 30.61
 0 4 -15 751.83 118.29
 0 -4 15 625.79 74.7
 -1 4 -15 52.66 27.83
 1 -4 15 31.61 30.65
 4 3 -15 161.54 33.68
 -4 -3 15 182.55 42.59
 -3 -3 15 86.83 33.88
 -2 -3 15 898.36 90.54
 -1 -3 15 73.12 32.49
 0 3 -15 337.42 46.13
 0 -3 15 280.37 49.24
 -1 3 -15 1154.55 95.45
 1 -3 15 931.78 97.45
 -2 3 -15 39.72 19.46
 2 -3 15 -0.35 28.03
 -3 3 -15 524.09 62.94
 3 -3 15 578.2 66.58
 4 2 -15 94.58 27.21
 -4 -2 15 104.7 95.03
 -3 -2 15 15.17 27.02
 -2 -2 15 1018.38 96.76
 1 2 -15 369.96 46.64
 -1 -2 15 370.2 54.96
 0 2 -15 25.24 22.8
 0 -2 15 24.91 25.46
 -1 2 -15 982.3 85.71
 1 -2 15 858.9 87.29
 -2 2 -15 609.17 64.44
 2 -2 15 685.58 71.31
 -3 2 -15 292.46 45.09
 3 -2 15 272.06 46.96
 -4 2 -15 1030.52 89.89
 4 -2 15 852.71 84.82
 4 1 -15 330.55 46.47
 3 1 -15 97.04 28.14
 -3 -1 15 119.81 37.35
 -2 -1 15 139.23 36.64
 1 1 -15 246.34 42.05
 -1 -1 15 397.85 50.9
 0 1 -15 318.99 42.22
 0 -1 15 278.35 42.23
 -1 1 -15 487.5 52.82
 1 -1 15 357.23 56.23
 -2 1 -15 1291.65 103.66
 2 -1 15 1103.65 101.09
 -3 1 -15 245.42 40.79
 3 -1 15 251.85 41.95
 -4 1 -15 520.21 60.89
 4 -1 15 582.28 61.2
 4 0 -15 77.99 28.45
 3 0 -15 60.45 24.34
 -2 0 15 -8.4 18.84
 1 0 -15 835.63 76.73
 -1 0 15 838.45 78.77
 0 0 -15 17.52 19.81
 0 0 15 -3.35 21.24
 -1 0 -15 139.65 30.29
 -1 0 -15 150.01 35.47
 1 0 15 199.83 34.1
 -2 0 -15 55.7 24.78
 -2 0 -15 119.77 27.91
 2 0 15 96.93 25.04
 -3 0 -15 -7.37 15.05
 -3 0 -15 -9.26 17.8
 3 0 15 -18.27 14.81
 -4 0 -15 26.36 22.33
 -4 0 -15 24.36 17.71
 4 0 15 13.99 17.33
 -5 0 -15 402.51 48.42
 5 0 15 286.99 39.55
 4 -1 -15 182.92 37.55
 -4 1 15 190.7 35.88
 3 -1 -15 13.39 19.79
 -3 1 15 23.86 15.2
 -2 1 15 34.37 16.64
 1 -1 -15 265.57 40.66
 0 -1 -15 144.79 51.26
 0 -1 -15 49.07 58.71
 0 1 15 167.76 32.55
 -1 -1 -15 135.97 32.45
 -1 -1 -15 145.52 31.58
 1 1 15 194.42 32.37
 -2 -1 -15 14.71 16.53
 -2 -1 -15 3.5 16.29
 2 1 15 5.39 15.74
 -3 -1 -15 445.04 49.61
 -3 -1 -15 431.61 44.36
 3 1 15 372.95 42.01
 -4 -1 -15 174.79 34.16
 -4 -1 -15 156.09 25.68
 4 1 15 138.05 23.61
 -5 -1 -15 209.32 42.39
 4 -2 -15 315.32 46.44
 -4 2 15 234.48 55.73
 3 -2 -15 189.14 36.42
 -3 2 15 148.9 45.45
 2 -2 -15 57.93 24.53
 -2 2 15 82.88 19.32
 1 -2 -15 321.54 41.99
 -1 2 15 283.47 33.26
 0 -2 -15 156.7 30.84
 0 -2 -15 117.9 26.92
 0 2 15 109.56 21.18
 -1 -2 -15 58.95 24.82
 -1 -2 -15 83.21 26.21
 -2 -2 -15 1669.95 142.81
 -2 -2 -15 2085.84 143.73
 -3 -2 -15 0.07 15.52
 -3 -2 -15 11.84 14.48
 -4 -2 -15 165.18 29.47
 -4 -2 -15 159.78 24.84
 -5 -2 -15 485.02 95.18
 4 -3 -15 71.17 40.91
 -4 3 15 59.19 16.45
 3 -3 -15 616.44 64.89
 -3 3 15 633.06 52.84
 2 -3 -15 35.16 23.8
 -2 3 15 -6.48 11.58
 1 -3 -15 356.1 45.59
 1 -3 -15 387.54 43.29
 -1 3 15 291.9 53.87
 0 -3 -15 396.96 50.78
 0 -3 -15 412.57 48.12
 0 3 15 427.15 40.37
 -1 -3 -15 182.42 33.53
 -1 -3 -15 123.79 27.53
 -2 -3 -15 887.37 77.98
 -2 -3 -15 876.05 74.45
 -3 -3 -15 443.37 41.54
 -3 -3 -15 377.56 46.96
 -4 -3 -15 22.69 9.71
 -4 -3 -15 22.43 18.35
 -5 -3 -15 342.26 56.37
 -3 4 15 412.73 38.86
 2 -4 -15 31.53 23.53
 -2 4 15 8.97 11.94
 1 -4 -15 9.98 21.14
 1 -4 -15 29.71 17.39
 -1 4 15 -6.97 11.98
 0 -4 -15 577.52 54.34
 0 -4 -15 453.27 54.52
 0 4 15 493.93 47.13
 -1 -4 -15 96.03 22.21
 -1 -4 -15 85.3 22.52
 1 4 15 122.17 39.95
 -2 -4 -15 55.43 19.63
 -2 -4 -15 34.04 19.2
 -3 -4 -15 939.06 80.79
 -3 -4 -15 935.63 74.12
 -4 -4 -15 215.23 36.76
 -5 -4 -15 184.44 59.54
 2 -5 -15 447.99 101.29
 1 -5 -15 21.35 14.91
 1 -5 -15 14.81 20.63
 -1 5 15 -7.67 13.09
 0 -5 -15 211.69 37.5
 0 -5 -15 199.49 32.65
 0 5 15 171.64 32.09
 -1 -5 -15 87.52 23.33
 -1 -5 -15 77.63 26.93
 -1 -5 -15 157.13 28.85
 1 5 15 133.49 23.94
 -2 -5 -15 12.53 15.13
 -2 -5 -15 14.14 19.31
 -3 -5 -15 61.6 18.88
 -3 -5 -15 111.65 25.93
 -4 -5 -15 186.04 33.07
 1 -6 -15 21.82 24.01
 0 -6 -15 122.11 24.98
 0 -6 -15 103.14 31.2
 0 6 15 101.6 22.88
 -1 -6 -15 14.63 17.68
 -1 -6 -15 -32.41 19.41
 1 6 15 53.57 20.87
 -2 -6 -15 32.18 15.49
 -2 -6 -15 29.45 20.2
 -2 -6 -15 26.61 21.88
 -3 -6 -15 131.55 21.73
 -3 -6 -15 150.92 29.25
 -3 -3 16 1.65 24.49
 -2 -3 16 96.57 93.07
 -1 -3 16 126.22 37.36
 0 3 -16 23.51 24.11
 0 -3 16 12.29 30.34
 -1 3 -16 26.47 28.27
 1 -3 16 6.5 30.01
 -2 3 -16 305.34 50.06
 2 -3 16 328.08 54.28
 -3 -2 16 -57.04 46.39
 -2 -2 16 201.19 42.49
 1 2 -16 390.1 51.43
 -1 -2 16 350.57 55.57
 0 2 -16 -8.24 18.85
 0 -2 16 -29.03 21.41
 -1 2 -16 548.32 60.21
 1 -2 16 423.69 61.02
 -2 2 -16 401.96 52.41
 2 -2 16 331.33 54.34
 -3 2 -16 9.3 23.12
 3 -2 16 52.47 28.13
 4 1 -16 352.79 50.46
 3 1 -16 337.31 50.78
 -3 -1 16 325.13 55.83
 -2 -1 16 24.51 25.46
 1 1 -16 471.52 58
 -1 -1 16 657.33 68.79
 0 1 -16 515.82 58.64
 0 -1 16 570.55 64.77
 -1 1 -16 273.57 45.4
 1 -1 16 254.05 43.57
 -2 1 -16 828.7 78.63
 2 -1 16 865.62 80.33
 -3 1 -16 67.85 24.97
 3 -1 16 114.9 31.61
 -4 1 -16 594.76 62.56
 4 -1 16 565.01 63.5
 4 0 -16 95.06 28.7
 3 0 -16 343.05 50.02
 -2 0 16 -7.08 23
 1 0 -16 552.7 63.28
 -1 0 16 693.59 68.97
 0 0 -16 616.13 64.14
 0 0 16 614.81 66
 -1 0 -16 14.8 18.71
 1 0 16 -26.51 23.07
 -2 0 -16 552.3 58.93
 2 0 16 431.89 53.19
 -3 0 -16 903.62 81.54
 3 0 16 1000.97 82.84
 -4 0 -16 91.58 28.08
 -4 0 -16 52.97 20.6
 4 0 16 51.29 21.93
 4 -1 -16 -5.75 18.76
 3 -1 -16 240.92 42.85
 1 -1 -16 -12.88 14.62
 0 -1 -16 720.29 69.46
 0 1 16 674.23 68.16
 -1 -1 -16 180.04 32.42
 -1 -1 -16 28.67 57.97
 1 1 16 76.46 24.89
 -2 -1 -16 71.07 25.62
 -2 -1 -16 99.6 26.34
 2 1 16 108.22 25.66
 -3 -1 -16 909.19 75.26
 -3 -1 -16 666.66 65.19
 3 1 16 723.57 65.31
 -4 -1 -16 172.29 36.1
 -4 -1 -16 173.03 28.42
 4 1 16 185.02 29.53
 3 -2 -16 61.34 27.04
 -3 2 16 23.97 17.24
 2 -2 -16 71.77 26.56
 -2 2 16 63.71 20.07
 1 -2 -16 14.28 17.79
 0 -2 -16 173.81 34.94
 -1 -2 -16 181.88 35.62
 -1 -2 -16 175.62 33.98
 -2 -2 -16 32.09 17.27
 -2 -2 -16 59.38 49.35
 -3 -2 -16 93.1 21.2
 -3 -2 -16 88.82 26.9
 -4 -2 -16 259.95 31.71
 -4 -2 -16 327.67 44.9
 3 -3 -16 5.27 68.55
 -3 3 16 11.83 15.46
 2 -3 -16 41.71 26.09
 -2 3 16 43.69 16.54
 1 -3 -16 0.61 17.17
 1 -3 -16 -33.7 18.45
 -1 3 16 16.71 14.17
 0 -3 -16 225.22 39.11
 -1 -3 -16 119.75 29
 -2 -3 -16 150.77 29.52
 -2 -3 -16 127.17 28.28
 -3 -3 -16 -5.02 18.13
 -3 -3 -16 -9.85 14.97
 -4 -3 -16 113.29 17.54
 -4 -3 -16 173.44 33.87
 2 -4 -16 20.4 61.25
 -2 4 16 16.21 14.91
 1 -4 -16 15.82 22.71
 1 -4 -16 16.55 17.25
 -1 4 16 -7.35 12.72
 0 -4 -16 155.75 31.08
 0 -4 -16 67.88 26.24
 0 4 16 81.7 21.61
 -1 -4 -16 347.28 43.63
 -1 -4 -16 252.36 37.7
 -2 -4 -16 -13.97 18.78
 -2 -4 -16 -13.57 16.54
 -3 -4 -16 860.26 68.25
 -3 -4 -16 752.74 73.68
 -4 -4 -16 34.46 21.18
 1 -5 -16 -20.63 14.13
 1 -5 -16 -0.78 35.9
 -1 5 16 55.05 18.14
 0 -5 -16 59.96 24.24
 0 -5 -16 71.99 27.91
 0 5 16 18.07 18.88
 -1 -5 -16 505.44 58.88
 -1 -5 -16 454.71 56.43
 -2 -5 -16 94.51 24.42
 -2 -5 -16 46.92 20.17
 -3 -5 -16 205.13 31.5
 -3 -5 -16 275.42 40.2
 -1 -6 -16 14.44 42.02
 -1 -6 -16 63.62 40.82
 -2 -6 -16 128.31 26.02
 -2 -2 17 117.67 61.86
 -1 -2 17 62.67 31.3
 0 2 -17 578.68 62.12
 0 -2 17 488.66 67.39
 -1 2 -17 13.89 31.65
 1 -2 17 -0.8 22.52
 -2 2 -17 35.37 26.91
 2 -2 17 23.4 26.22
 3 1 -17 86.37 31.57
 -3 -1 17 142.54 41.34
 -2 -1 17 42.8 29.9
 1 1 -17 74.43 28.41
 -1 -1 17 48.58 31.15
 0 1 -17 133.79 35.27
 0 -1 17 100.7 32.92
 -1 1 -17 252.4 44.82
 1 -1 17 244.98 41.83
 -2 1 -17 72.4 27.97
 2 -1 17 107.77 30.75
 -3 1 -17 66.55 25.92
 3 -1 17 72.12 26.91
 3 0 -17 90.9 31.07
 -2 0 17 151.08 38.16
 1 0 -17 144.6 35.58
 -1 0 17 170.51 38.83
 0 0 -17 164.35 38.29
 0 0 17 191.71 38.87
 -1 0 -17 89.94 28.56
 1 0 17 -3.21 19.15
 -2 0 -17 196.53 38.39
 2 0 17 188.28 35.14
 -3 0 -17 461.48 88.13
 3 0 17 359.92 57.96
 3 -1 -17 348.3 53.5
 2 -1 -17 287.36 46.58
 1 -1 -17 15.54 20.32
 0 -1 -17 440.34 56.34
 0 1 17 472.79 52.86
 -1 -1 -17 320.83 46.65
 1 1 17 223.35 38.88
 -2 -1 -17 24.53 23.2
 2 1 17 -21.7 14.98
 -3 -1 -17 440.57 51.74
 -3 -1 -17 385 46.79
 3 1 17 313.04 43.33
 3 -2 -17 -29.56 35.82
 2 -2 -17 192.63 38.85
 1 -2 -17 376.98 49.66
 0 -2 -17 612.69 65.04
 -1 -2 -17 798.2 76.57
 -2 -2 -17 -4.78 19.68
 -2 -2 -17 -4.85 19.85
 -3 -2 -17 694.22 66.25
 -3 -2 -17 849.98 75.56
 -4 -2 -17 278.96 44.73
 -4 -2 -17 228.36 51.69
 2 -3 -17 189.55 54.88
 -2 3 17 123.23 23.76
 1 -3 -17 248.03 44.64
 1 -3 -17 178.47 56.62
 0 -3 -17 -16.12 18.04
 -1 -3 -17 401.17 55.14
 -2 -3 -17 34.71 20.74
 -2 -3 -17 68.86 25.85
 -3 -3 -17 168.2 35.04
 -3 -3 -17 160.44 29.01
 1 -4 -17 14.26 19.58
 1 -4 -17 52.11 27.75
 -1 4 17 47.66 17.87
 0 -4 -17 38.86 40.48
 0 -4 -17 19.68 22.17
 -1 -4 -17 60.8 26.53
 -2 -4 -17 243.89 39.96
 -2 -4 -17 308.24 41.57
 -3 -4 -17 37.22 23.49
 -3 -4 -17 21.86 17.97
 0 -5 -17 -20.74 22.67
 0 -5 -17 20.44 20.52
 -1 -5 -17 37.85 27.86
 -1 -5 -17 7.43 20.49
 -2 -5 -17 50.04 22.52
 -2 -5 -17 36.31 23.68
 1 1 -18 97.84 35.82
 -1 -1 18 138.53 37.71
 0 1 -18 215.42 67.11
 0 -1 18 173.9 41.35
 -1 1 -18 394.05 53.69
 1 -1 18 268.98 48
 1 0 -18 199.68 42.04
 -1 0 18 118.95 36.78
 0 0 -18 14.24 25.52
 0 0 18 26.71 23.43
 -1 0 -18 369.95 54.93
 1 0 18 345.1 50.49
 -2 0 -18 116.26 31.3
 2 0 18 118.05 30.85
 2 -1 -18 5.48 77.76
 1 -1 -18 40.81 26.49
 0 -1 -18 98.32 32.06
 -1 -1 -18 470.38 56.74
 1 1 18 306.22 46.6
 -2 -1 -18 117.06 32.62
 2 1 18 79.28 25.48
 1 -2 -18 131.13 33.77
 0 -2 -18 76.58 29.6
 -1 -2 -18 128.32 35.78
 -2 -2 -18 36.97 25.42
 1 -3 -18 235.88 45.58
 1 -3 -18 367.16 46.98
 0 -3 -18 27.35 25.25
 -1 -3 -18 311.82 49.77
 -2 -3 -18 155.72 33.79

_iucr_refine_instructions_details
;
TITL mo_20241584_0m_a.res in P-1
    mo_20241584_0m.res
    created by SHELXL-2019/3 at 21:58:58 on 18-Aug-2024
REM Old TITL mo_20241584_0m in P1 #1
REM SHELXT solution in P-1: R1 0.188, Rweak 0.014, Alpha 0.037
REM <I/s> 0.000 for 0 systematic absences, Orientation as input
REM Formula found by SHELXT: C16 O4 Br
CELL 0.71073 7.0105 7.6775 15.0372 82.337 87.723 78.647
ZERR 2 0.0004 0.0004 0.0009 0.002 0.002 0.002
LATT 1
SFAC C H Br O S
UNIT 34 30 2 4 2

L.S. 4
PLAN  2
SIZE 0.15 0.06 0.05
TEMP -103.15
CONF
BOND
list 4
fmap 2
MORE -1
ACTA
BOND $H
REM <olex2.extras>
REM <HklSrc "%.\\mo_20241584_0m.hkl">
REM </olex2.extras>

WGHT    0.038400
EXTI    0.018726
FVAR       1.12310
BR1   3    0.824955    0.049306    0.620420    11.00000    0.02770    0.03315 =
         0.02500    0.00613   -0.00744   -0.00507
S1    5    0.815585    0.226209    0.247826    11.00000    0.02420    0.03774 =
         0.02555    0.00059   -0.00484    0.00739
O1    4    0.393875    0.545875    0.277342    11.00000    0.02114    0.04227 =
         0.03173    0.00436   -0.00870    0.00316
O2    4    0.148377    0.452433    0.395293    11.00000    0.01621    0.04207 =
         0.03849    0.00190   -0.00703   -0.00077
AFIX 147
H2    2    0.185610    0.506001    0.347332    11.00000   -1.50000
AFIX   0
C1    1    0.498010    0.360755    0.410857    11.00000    0.01959    0.02495 =
         0.02197   -0.00408   -0.00323   -0.00385
C2    1    0.652101    0.265463    0.465779    11.00000    0.01807    0.02708 =
         0.02328   -0.00258   -0.00125   -0.00163
AFIX  43
H2A   2    0.782847    0.263147    0.445969    11.00000   -1.20000
AFIX   0
C6    1    0.305435    0.362824    0.443177    11.00000    0.01847    0.02617 =
         0.02828   -0.00494   -0.00588   -0.00350
C7    1    0.530888    0.458250    0.322330    11.00000    0.01996    0.02812 =
         0.02570   -0.00304   -0.00544    0.00034
C4    1    0.423714    0.176290    0.578103    11.00000    0.03006    0.02967 =
         0.02651   -0.00182    0.00293   -0.00822
AFIX  43
H4    2    0.399546    0.111469    0.634402    11.00000   -1.20000
AFIX   0
C3    1    0.614538    0.176536    0.547228    11.00000    0.02414    0.02318 =
         0.02391   -0.00365   -0.00509   -0.00542
C9    1    0.742788    0.600828    0.207071    11.00000    0.02881    0.03666 =
         0.02545    0.00334   -0.00519   -0.00559
AFIX  23
H9A   2    0.677676    0.576916    0.153994    11.00000   -1.20000
H9B   2    0.670063    0.714649    0.225658    11.00000   -1.20000
AFIX   0
C5    1    0.271265    0.271198    0.525868    11.00000    0.01908    0.03341 =
         0.04034   -0.00640    0.00284   -0.00683
AFIX  43
H5    2    0.141317    0.273655    0.546932    11.00000   -1.20000
AFIX   0
C8    1    0.734810    0.450277    0.282906    11.00000    0.01867    0.03227 =
         0.02484    0.00307   -0.00530   -0.00196
AFIX  13
H8    2    0.822508    0.463020    0.331502    11.00000   -1.20000
AFIX   0
C12   1    0.644851    0.224209    0.163851    11.00000    0.02722    0.03033 =
         0.02336   -0.00042   -0.00204    0.00251
C10   1    0.947634    0.621617    0.181169    11.00000    0.03115    0.04158 =
         0.03023    0.00030   -0.00100   -0.00390
AFIX  43
H10   2    1.037305    0.518067    0.167912    11.00000   -1.20000
AFIX   0
C13   1    0.690967    0.265065    0.073915    11.00000    0.03174    0.04681 =
         0.02549   -0.00031    0.00171   -0.00317
AFIX  43
H13   2    0.812352    0.298061    0.057181    11.00000   -1.20000
AFIX   0
C17   1    0.467297    0.174955    0.187196    11.00000    0.03732    0.03485 =
         0.02584    0.00356    0.00240   -0.00643
AFIX  43
H17   2    0.434999    0.145366    0.248576    11.00000   -1.20000
AFIX   0
C16   1    0.337631    0.168903    0.121388    11.00000    0.03522    0.04078 =
         0.04736   -0.00686   -0.00083   -0.00923
AFIX  43
H16   2    0.215569    0.137063    0.137819    11.00000   -1.20000
AFIX   0
C15   1    0.384003    0.208615    0.032347    11.00000    0.04563    0.04988 =
         0.03746   -0.00627   -0.01294   -0.00645
AFIX  43
H15   2    0.295445    0.202387   -0.012803    11.00000   -1.20000
AFIX   0
C11   1    1.009773    0.769501    0.175724    11.00000    0.03531    0.04548 =
         0.06500    0.00136   -0.00201   -0.00853
AFIX  93
H11A  2    0.924197    0.875775    0.188503    11.00000   -1.20000
H11B  2    1.141268    0.772511    0.158922    11.00000   -1.20000
AFIX   0
C14   1    0.560956    0.257834    0.008886    11.00000    0.04883    0.05945 =
         0.02437   -0.00188   -0.00283   -0.00411
AFIX  43
H14   2    0.592819    0.286832   -0.052597    11.00000   -1.20000
AFIX   0
HKLF 4


REM  mo_20241584_0m_a.res in P-1
REM wR2 = 0.0915, GooF = S = 1.062, Restrained GooF = 1.062 for all data
REM R1 = 0.0382 for 2772 Fo > 4sig(Fo) and 0.0471 for all 3214 data
REM 192 parameters refined using 0 restraints

END  
     
WGHT      0.0382      0.0000 

REM Highest difference peak  0.478,  deepest hole -0.736,  1-sigma level  0.084
Q1    1   0.9345  0.1376  0.5931  11.00000  0.05    0.48
Q2    1   0.7637  0.1774  0.6159  11.00000  0.05    0.48

  REM The information below was added by Olex2.
  REM
  REM R1 = 0.0382 for 2772 Fo > 4sig(Fo) and 0.0471 for all 9221 data
  REM 192 parameters refined using n/a restraints
  REM Highest difference peak 0.48, deepest hole -0.74
  REM Mean Shift 0, Max Shift -0.001.

  REM +++ Tabular Listing of Refinement Information +++
  REM R1_all = 0.0471
  REM R1_gt = 0.0382
  REM wR_ref = 0.0915
  REM GOOF = 1.062
  REM Shift_max = -0.001
  REM Shift_mean = 0
  REM Reflections_all = 9221
  REM Reflections_gt = 2772
  REM Parameters = 192
  REM Hole = -0.74
  REM Peak = 0.48
  REM Flack = n/a

  
;
_olex2_submission_special_instructions  'No special instructions were received'
