# Supplementary material for: Divergent Synthesis of Homoallylic and Allenic Sulfides, Selenides, and S,C-Sulfonium Ylides by Ruthenium Catalysis
Source: Precis Chem. 2025 Nov 14;4(3):219–28. doi: 10.1021/prechem.5c00098 (PMC13014341; doi:10.1021/prechem.5c00098)
Supplement: Supplementary file 3 [file pc5c00098_si_003.cif]

data_mo_20241894_0m
_audit_creation_date               2024-10-21
_audit_creation_method
;
Olex2 1.5
(compiled 2024.02.16 svn.r378c4104 for OlexSys, GUI svn.r6928)
;
_shelx_SHELXL_version_number       '2019/3'
_audit_contact_author_address      ?
_audit_contact_author_email        ?
_audit_contact_author_name         ''
_audit_contact_author_phone        ?
_publ_contact_author_id_orcid      ?
_publ_section_references
;
Dolomanov, O.V., Bourhis, L.J., Gildea, R.J, Howard, J.A.K. & Puschmann, H.
 (2009), J. Appl. Cryst. 42, 339-341.

Sheldrick, G.M. (2015). Acta Cryst. A71, 3-8.

Sheldrick, G.M. (2015). Acta Cryst. C71, 3-8.
;
_chemical_name_common              ?
_chemical_name_systematic          ?
_chemical_formula_moiety           'C18 H15 N O2 S'
_chemical_formula_sum              'C18 H15 N O2 S'
_chemical_formula_weight           309.37
_chemical_melting_point            ?
loop_
  _atom_type_symbol
  _atom_type_description
  _atom_type_scat_dispersion_real
  _atom_type_scat_dispersion_imag
  _atom_type_scat_source
 'C' 'C' 0.0033 0.0016 'International Tables Vol C Tables 4.2.6.8 and 6.1.1.4'
 'H' 'H' 0.0000 0.0000 'International Tables Vol C Tables 4.2.6.8 and 6.1.1.4'
 'N' 'N' 0.0061 0.0033 'International Tables Vol C Tables 4.2.6.8 and 6.1.1.4'
 'O' 'O' 0.0106 0.0060 'International Tables Vol C Tables 4.2.6.8 and 6.1.1.4'
 'S' 'S' 0.1246 0.1234 'International Tables Vol C Tables 4.2.6.8 and 6.1.1.4'

_shelx_space_group_comment
;
The symmetry employed for this shelxl refinement is uniquely defined
by the following loop, which should always be used as a source of
symmetry information in preference to the above space-group names.
They are only intended as comments.
;
_space_group_crystal_system        'monoclinic'
_space_group_IT_number             14
_space_group_name_H-M_alt          'P 1 21/n 1'
_space_group_name_Hall             '-P 2yn'
loop_
  _space_group_symop_operation_xyz
 'x, y, z'
 '-x+1/2, y+1/2, -z+1/2'
 '-x, -y, -z'
 'x-1/2, -y-1/2, z-1/2'

_cell_length_a                     7.8830(3)
_cell_length_b                     18.5727(7)
_cell_length_c                     10.4373(3)
_cell_angle_alpha                  90
_cell_angle_beta                   95.3060(10)
_cell_angle_gamma                  90
_cell_volume                       1521.56(9)
_cell_formula_units_Z              4
_cell_measurement_reflns_used      4325
_cell_measurement_temperature      173
_cell_measurement_theta_max        26.031
_cell_measurement_theta_min        2.245
_shelx_estimated_absorpt_T_max     0.989
_shelx_estimated_absorpt_T_min     0.968
_exptl_absorpt_coefficient_mu      0.219
_exptl_absorpt_correction_T_max    0.0448
_exptl_absorpt_correction_T_min    0.0180
_exptl_absorpt_correction_type     multi-scan
_exptl_absorpt_process_details
;
SADABS-2016/2 (Bruker,2016/2) was used for absorption correction.
wR2(int) was 0.1266 before and 0.0626 after correction.
The Ratio of minimum to maximum transmission is 0.4018.
The \l/2 correction factor is Not present.
;
_exptl_absorpt_special_details     ?
_exptl_crystal_colour              colourless
_exptl_crystal_colour_primary      colourless
_exptl_crystal_density_diffrn      1.351
_exptl_crystal_density_meas        ?
_exptl_crystal_density_method      ?
_exptl_crystal_description         block
_exptl_crystal_F_000               648
_exptl_crystal_size_max            0.15
_exptl_crystal_size_mid            0.08
_exptl_crystal_size_min            0.05
_exptl_transmission_factor_max     ?
_exptl_transmission_factor_min     ?
_diffrn_reflns_av_R_equivalents    0.0692
_diffrn_reflns_av_unetI/netI       0.0507
_diffrn_reflns_Laue_measured_fraction_full  0.977
_diffrn_reflns_Laue_measured_fraction_max  0.976
_diffrn_reflns_limit_h_max         9
_diffrn_reflns_limit_h_min         -9
_diffrn_reflns_limit_k_max         22
_diffrn_reflns_limit_k_min         -22
_diffrn_reflns_limit_l_max         11
_diffrn_reflns_limit_l_min         -12
_diffrn_reflns_number              12800
_diffrn_reflns_point_group_measured_fraction_full  0.977
_diffrn_reflns_point_group_measured_fraction_max  0.976
_diffrn_reflns_theta_full          25.242
_diffrn_reflns_theta_max           26.046
_diffrn_reflns_theta_min           2.193
_diffrn_ambient_temperature        173
_diffrn_detector_area_resol_mean   ?
_diffrn_measured_fraction_theta_full  0.977
_diffrn_measured_fraction_theta_max  0.976
_diffrn_measurement_device_type    'Bruker d8 venture'
_diffrn_measurement_method         '\f and \w scans'
_diffrn_radiation_type             MoK\a
_diffrn_radiation_wavelength       0.71073
_diffrn_source                     ?
_diffrn_source_current             1.4
_diffrn_source_power               0.07
_diffrn_source_voltage             50.0
_diffrn_standards_number           0
_reflns_Friedel_coverage           0.000
_reflns_Friedel_fraction_full      .
_reflns_Friedel_fraction_max       .
_reflns_number_gt                  2318
_reflns_number_total               2930
_reflns_special_details
;
 Reflections were merged by SHELXL according to the crystal
 class for the calculation of statistics and refinement.
 
 _reflns_Friedel_fraction is defined as the number of unique
 Friedel pairs measured divided by the number that would be
 possible theoretically, ignoring centric projections and
 systematic absences.
;
_reflns_threshold_expression       'I > 2\s(I)'
_computing_cell_refinement         'SAINT V8.40A (Bruker, 2019)'
_computing_data_collection         ?
_computing_data_reduction          'SAINT V8.40A (Bruker, 2019)'
_computing_molecular_graphics      'Olex2 1.5 (Dolomanov et al., 2009)'
_computing_publication_material    'Olex2 1.5 (Dolomanov et al., 2009)'
_computing_structure_refinement    'SHELXL 2019/3 (Sheldrick, 2015)'
_computing_structure_solution      'SHELXT 2018/2 (Sheldrick, 2018)'
_refine_diff_density_max           0.194
_refine_diff_density_min           -0.232
_refine_diff_density_rms           0.047
_refine_ls_extinction_coef         .
_refine_ls_extinction_method       none
_refine_ls_goodness_of_fit_ref     1.023
_refine_ls_hydrogen_treatment      mixed
_refine_ls_matrix_type             full
_refine_ls_number_parameters       203
_refine_ls_number_reflns           2930
_refine_ls_number_restraints       0
_refine_ls_R_factor_all            0.0582
_refine_ls_R_factor_gt             0.0427
_refine_ls_restrained_S_all        1.023
_refine_ls_shift/su_max            0.001
_refine_ls_shift/su_mean           0.000
_refine_ls_structure_factor_coef   Fsqd
_refine_ls_weighting_details      
 'w=1/[\s^2^(Fo^2^)+(0.0549P)^2^+0.3498P] where P=(Fo^2^+2Fc^2^)/3'
_refine_ls_weighting_scheme        calc
_refine_ls_wR_factor_gt            0.1046
_refine_ls_wR_factor_ref           0.1144
_refine_special_details            ?
_olex2_refinement_description
;
1. Fixed Uiso
 At 1.2 times of:
  All C(H) groups, All C(H,H) groups
2.a Secondary CH2 refined with riding coordinates:
 C6(H6A,H6B)
2.b Aromatic/amide H refined with riding coordinates:
 C9(H9), C14(H14), C18(H18), C12(H12), C7(H7), C11(H11), C10(H10), C15(H15),
 C17(H17), C16(H16)
2.c X=CH2 refined with riding coordinates:
 C8(H8A,H8B)
;
_atom_sites_solution_hydrogens     mixed
_atom_sites_solution_primary       dual
_atom_sites_solution_secondary     ?
loop_
  _atom_site_label
  _atom_site_type_symbol
  _atom_site_fract_x
  _atom_site_fract_y
  _atom_site_fract_z
  _atom_site_U_iso_or_equiv
  _atom_site_adp_type
  _atom_site_occupancy
  _atom_site_site_symmetry_order
  _atom_site_calc_flag
  _atom_site_refinement_flags_posn
  _atom_site_refinement_flags_adp
  _atom_site_refinement_flags_occupancy
  _atom_site_disorder_assembly
  _atom_site_disorder_group
 S1 S 0.57565(6) 0.34899(3) 0.55740(5) 0.03933(17) Uani 1 1 d . . . . .
 O2 O 0.19167(17) 0.27582(6) 0.56074(12) 0.0367(3) Uani 1 1 d . . . . .
 O1 O 0.50992(18) 0.38697(7) 0.25633(12) 0.0430(4) Uani 1 1 d . . . . .
 N1 N 0.4944(2) 0.26624(8) 0.26907(16) 0.0356(4) Uani 1 1 d . . . . .
 C3 C 0.2991(2) 0.27147(9) 0.48402(17) 0.0313(4) Uani 1 1 d . . . . .
 C1 C 0.4463(2) 0.20180(9) 0.32547(17) 0.0327(4) Uani 1 1 d . . . . .
 C5 C 0.4663(2) 0.33338(9) 0.31268(17) 0.0342(4) Uani 1 1 d . . . . .
 C2 C 0.3565(2) 0.20259(9) 0.43406(17) 0.0319(4) Uani 1 1 d . . . . .
 C9 C 0.3113(3) 0.13743(10) 0.48909(19) 0.0376(4) Uani 1 1 d . . . . .
 H9 H 0.249370 0.137566 0.562986 0.045 Uiso 1 1 calc R U . . .
 C6 C 0.2653(3) 0.40533(10) 0.43819(18) 0.0376(4) Uani 1 1 d . . . . .
 H6A H 0.227450 0.411883 0.525262 0.045 Uiso 1 1 calc R U . . .
 H6B H 0.329692 0.448880 0.417233 0.045 Uiso 1 1 calc R U . . .
 C4 C 0.3832(2) 0.33981(9) 0.43893(17) 0.0325(4) Uani 1 1 d . . . . .
 C14 C 0.4594(3) 0.43399(11) 0.74456(19) 0.0411(5) Uani 1 1 d . . . . .
 H14 H 0.481525 0.473179 0.690012 0.049 Uiso 1 1 calc R U . . .
 C18 C 0.4526(3) 0.30640(11) 0.78481(19) 0.0414(5) Uani 1 1 d . . . . .
 H18 H 0.471500 0.258316 0.758566 0.050 Uiso 1 1 calc R U . . .
 C12 C 0.4878(3) 0.13672(10) 0.26979(19) 0.0388(5) Uani 1 1 d . . . . .
 H12 H 0.546123 0.136165 0.194113 0.047 Uiso 1 1 calc R U . . .
 C13 C 0.4861(2) 0.36353(10) 0.70510(18) 0.0361(4) Uani 1 1 d . . . . .
 C7 C 0.1118(3) 0.39782(11) 0.3427(2) 0.0441(5) Uani 1 1 d . . . . .
 H7 H 0.130962 0.389391 0.255465 0.053 Uiso 1 1 calc R U . . .
 C11 C 0.4431(3) 0.07313(10) 0.3260(2) 0.0439(5) Uani 1 1 d . . . . .
 H11 H 0.472028 0.028642 0.288689 0.053 Uiso 1 1 calc R U . . .
 C10 C 0.3567(3) 0.07286(10) 0.4358(2) 0.0437(5) Uani 1 1 d . . . . .
 H10 H 0.328842 0.028557 0.474229 0.052 Uiso 1 1 calc R U . . .
 C15 C 0.4008(3) 0.44673(12) 0.8632(2) 0.0467(5) Uani 1 1 d . . . . .
 H15 H 0.384144 0.494773 0.890678 0.056 Uiso 1 1 calc R U . . .
 C17 C 0.3915(3) 0.31982(13) 0.9028(2) 0.0490(5) Uani 1 1 d . . . . .
 H17 H 0.366726 0.280850 0.957014 0.059 Uiso 1 1 calc R U . . .
 C16 C 0.3664(3) 0.39011(13) 0.94182(19) 0.0508(6) Uani 1 1 d . . . . .
 H16 H 0.325271 0.399188 1.023026 0.061 Uiso 1 1 calc R U . . .
 C8 C -0.0450(3) 0.40195(13) 0.3702(2) 0.0589(6) Uani 1 1 d . . . . .
 H8A H -0.069405 0.410329 0.456422 0.071 Uiso 1 1 calc R U . . .
 H8B H -0.135446 0.396602 0.304194 0.071 Uiso 1 1 calc R U . . .
 H1 H 0.545(3) 0.2637(11) 0.201(2) 0.051(7) Uiso 1 1 d . . . . .

loop_
  _atom_site_aniso_label
  _atom_site_aniso_U_11
  _atom_site_aniso_U_22
  _atom_site_aniso_U_33
  _atom_site_aniso_U_23
  _atom_site_aniso_U_13
  _atom_site_aniso_U_12
 S1 0.0327(3) 0.0506(3) 0.0357(3) -0.0082(2) 0.0085(2) -0.0039(2)
 O2 0.0368(8) 0.0434(7) 0.0317(7) -0.0015(5) 0.0127(6) -0.0022(6)
 O1 0.0526(9) 0.0402(7) 0.0386(7) 0.0034(6) 0.0172(7) -0.0045(6)
 N1 0.0412(10) 0.0381(9) 0.0297(8) -0.0004(6) 0.0151(7) -0.0009(7)
 C3 0.0295(10) 0.0384(10) 0.0264(8) 0.0001(7) 0.0042(8) -0.0023(8)
 C1 0.0297(10) 0.0370(9) 0.0318(9) 0.0006(7) 0.0047(8) -0.0005(7)
 C5 0.0346(11) 0.0375(10) 0.0314(9) 0.0010(7) 0.0073(8) -0.0023(8)
 C2 0.0291(10) 0.0377(9) 0.0292(9) 0.0008(7) 0.0045(8) -0.0005(7)
 C9 0.0349(11) 0.0419(10) 0.0366(10) 0.0048(8) 0.0068(8) 0.0001(8)
 C6 0.0389(11) 0.0358(9) 0.0401(10) 0.0000(8) 0.0133(9) 0.0013(8)
 C4 0.0334(10) 0.0349(9) 0.0302(9) -0.0019(7) 0.0081(8) -0.0011(7)
 C14 0.0391(11) 0.0461(11) 0.0386(10) -0.0052(8) 0.0065(9) -0.0037(9)
 C18 0.0381(12) 0.0488(11) 0.0364(10) 0.0010(8) -0.0009(9) -0.0003(9)
 C12 0.0370(11) 0.0420(10) 0.0387(10) -0.0048(8) 0.0114(9) -0.0016(8)
 C13 0.0307(10) 0.0459(11) 0.0320(9) -0.0051(8) 0.0049(8) -0.0022(8)
 C7 0.0487(13) 0.0440(11) 0.0401(11) 0.0045(8) 0.0059(9) 0.0067(9)
 C11 0.0414(12) 0.0366(10) 0.0550(13) -0.0058(9) 0.0110(10) 0.0012(8)
 C10 0.0410(12) 0.0370(10) 0.0543(12) 0.0063(9) 0.0107(10) -0.0026(8)
 C15 0.0396(12) 0.0594(13) 0.0414(11) -0.0144(10) 0.0047(9) 0.0017(10)
 C17 0.0377(12) 0.0714(15) 0.0373(11) 0.0123(10) 0.0001(9) -0.0026(10)
 C16 0.0395(12) 0.0825(17) 0.0309(10) -0.0063(10) 0.0054(9) 0.0064(11)
 C8 0.0474(15) 0.0707(15) 0.0577(14) 0.0141(12) -0.0004(11) -0.0006(11)

_geom_special_details
;
 All esds (except the esd in the dihedral angle between two l.s. planes)
 are estimated using the full covariance matrix.  The cell esds are taken
 into account individually in the estimation of esds in distances, angles
 and torsion angles; correlations between esds in cell parameters are only
 used when they are defined by crystal symmetry.  An approximate (isotropic)
 treatment of cell esds is used for estimating esds involving l.s. planes.
;
loop_
  _geom_bond_atom_site_label_1
  _geom_bond_atom_site_label_2
  _geom_bond_distance
  _geom_bond_site_symmetry_2
  _geom_bond_publ_flag
 S1 C4 1.8745(19) . ?
 S1 C13 1.775(2) . ?
 O2 C3 1.221(2) . ?
 O1 C5 1.222(2) . ?
 N1 C1 1.401(2) . ?
 N1 C5 1.353(2) . ?
 N1 H1 0.84(2) . ?
 C3 C2 1.469(2) . ?
 C3 C4 1.526(2) . ?
 C1 C2 1.391(3) . ?
 C1 C12 1.393(3) . ?
 C5 C4 1.530(3) . ?
 C2 C9 1.400(3) . ?
 C9 H9 0.9500 . ?
 C9 C10 1.383(3) . ?
 C6 H6A 0.9900 . ?
 C6 H6B 0.9900 . ?
 C6 C4 1.530(3) . ?
 C6 C7 1.501(3) . ?
 C14 H14 0.9500 . ?
 C14 C13 1.394(3) . ?
 C14 C15 1.382(3) . ?
 C18 H18 0.9500 . ?
 C18 C13 1.388(3) . ?
 C18 C17 1.386(3) . ?
 C12 H12 0.9500 . ?
 C12 C11 1.379(3) . ?
 C7 H7 0.9500 . ?
 C7 C8 1.297(3) . ?
 C11 H11 0.9500 . ?
 C11 C10 1.386(3) . ?
 C10 H10 0.9500 . ?
 C15 H15 0.9500 . ?
 C15 C16 1.376(3) . ?
 C17 H17 0.9500 . ?
 C17 C16 1.387(3) . ?
 C16 H16 0.9500 . ?
 C8 H8A 0.9500 . ?
 C8 H8B 0.9500 . ?

loop_
  _geom_angle_atom_site_label_1
  _geom_angle_atom_site_label_2
  _geom_angle_atom_site_label_3
  _geom_angle
  _geom_angle_site_symmetry_1
  _geom_angle_site_symmetry_3
  _geom_angle_publ_flag
 C13 S1 C4 102.95(9) . . ?
 C1 N1 H1 118.0(15) . . ?
 C5 N1 C1 125.94(18) . . ?
 C5 N1 H1 116.0(15) . . ?
 O2 C3 C2 123.08(16) . . ?
 O2 C3 C4 119.63(15) . . ?
 C2 C3 C4 117.28(16) . . ?
 C2 C1 N1 120.73(16) . . ?
 C2 C1 C12 120.39(17) . . ?
 C12 C1 N1 118.87(18) . . ?
 O1 C5 N1 121.79(18) . . ?
 O1 C5 C4 120.89(16) . . ?
 N1 C5 C4 117.28(16) . . ?
 C1 C2 C3 119.69(16) . . ?
 C1 C2 C9 119.57(17) . . ?
 C9 C2 C3 120.58(18) . . ?
 C2 C9 H9 120.0 . . ?
 C10 C9 C2 120.0(2) . . ?
 C10 C9 H9 120.0 . . ?
 H6A C6 H6B 107.9 . . ?
 C4 C6 H6A 109.1 . . ?
 C4 C6 H6B 109.1 . . ?
 C7 C6 H6A 109.1 . . ?
 C7 C6 H6B 109.1 . . ?
 C7 C6 C4 112.40(15) . . ?
 C3 C4 S1 102.72(11) . . ?
 C3 C4 C5 115.69(14) . . ?
 C3 C4 C6 112.48(16) . . ?
 C5 C4 S1 100.96(13) . . ?
 C5 C4 C6 111.46(15) . . ?
 C6 C4 S1 112.64(12) . . ?
 C13 C14 H14 120.1 . . ?
 C15 C14 H14 120.1 . . ?
 C15 C14 C13 119.84(19) . . ?
 C13 C18 H18 120.1 . . ?
 C17 C18 H18 120.1 . . ?
 C17 C18 C13 119.74(19) . . ?
 C1 C12 H12 120.4 . . ?
 C11 C12 C1 119.12(19) . . ?
 C11 C12 H12 120.4 . . ?
 C14 C13 S1 118.85(15) . . ?
 C18 C13 S1 121.14(15) . . ?
 C18 C13 C14 119.88(19) . . ?
 C6 C7 H7 117.5 . . ?
 C8 C7 C6 125.0(2) . . ?
 C8 C7 H7 117.5 . . ?
 C12 C11 H11 119.4 . . ?
 C12 C11 C10 121.27(18) . . ?
 C10 C11 H11 119.4 . . ?
 C9 C10 C11 119.65(18) . . ?
 C9 C10 H10 120.2 . . ?
 C11 C10 H10 120.2 . . ?
 C14 C15 H15 119.9 . . ?
 C16 C15 C14 120.3(2) . . ?
 C16 C15 H15 119.9 . . ?
 C18 C17 H17 120.0 . . ?
 C18 C17 C16 120.1(2) . . ?
 C16 C17 H17 120.0 . . ?
 C15 C16 C17 120.2(2) . . ?
 C15 C16 H16 119.9 . . ?
 C17 C16 H16 119.9 . . ?
 C7 C8 H8A 120.0 . . ?
 C7 C8 H8B 120.0 . . ?
 H8A C8 H8B 120.0 . . ?

loop_
  _geom_torsion_atom_site_label_1
  _geom_torsion_atom_site_label_2
  _geom_torsion_atom_site_label_3
  _geom_torsion_atom_site_label_4
  _geom_torsion
  _geom_torsion_site_symmetry_1
  _geom_torsion_site_symmetry_2
  _geom_torsion_site_symmetry_3
  _geom_torsion_site_symmetry_4
  _geom_torsion_publ_flag
 O2 C3 C2 C1 164.41(17) . . . . ?
 O2 C3 C2 C9 -11.0(3) . . . . ?
 O2 C3 C4 S1 91.41(17) . . . . ?
 O2 C3 C4 C5 -159.63(16) . . . . ?
 O2 C3 C4 C6 -29.9(2) . . . . ?
 O1 C5 C4 S1 -83.12(19) . . . . ?
 O1 C5 C4 C3 166.88(17) . . . . ?
 O1 C5 C4 C6 36.7(2) . . . . ?
 N1 C1 C2 C3 5.0(3) . . . . ?
 N1 C1 C2 C9 -179.50(16) . . . . ?
 N1 C1 C12 C11 179.04(17) . . . . ?
 N1 C5 C4 S1 94.66(17) . . . . ?
 N1 C5 C4 C3 -15.3(2) . . . . ?
 N1 C5 C4 C6 -145.51(17) . . . . ?
 C3 C2 C9 C10 175.75(17) . . . . ?
 C1 N1 C5 O1 -178.72(17) . . . . ?
 C1 N1 C5 C4 3.5(3) . . . . ?
 C1 C2 C9 C10 0.3(3) . . . . ?
 C1 C12 C11 C10 0.5(3) . . . . ?
 C5 N1 C1 C2 2.2(3) . . . . ?
 C5 N1 C1 C12 -178.78(17) . . . . ?
 C2 C3 C4 S1 -87.05(15) . . . . ?
 C2 C3 C4 C5 21.9(2) . . . . ?
 C2 C3 C4 C6 151.59(15) . . . . ?
 C2 C1 C12 C11 -1.9(3) . . . . ?
 C2 C9 C10 C11 -1.7(3) . . . . ?
 C4 S1 C13 C14 -92.50(16) . . . . ?
 C4 S1 C13 C18 91.56(17) . . . . ?
 C4 C3 C2 C1 -17.2(2) . . . . ?
 C4 C3 C2 C9 167.40(16) . . . . ?
 C4 C6 C7 C8 123.5(2) . . . . ?
 C14 C15 C16 C17 0.5(3) . . . . ?
 C18 C17 C16 C15 0.5(3) . . . . ?
 C12 C1 C2 C3 -173.98(16) . . . . ?
 C12 C1 C2 C9 1.5(3) . . . . ?
 C12 C11 C10 C9 1.3(3) . . . . ?
 C13 S1 C4 C3 -64.48(13) . . . . ?
 C13 S1 C4 C5 175.76(11) . . . . ?
 C13 S1 C4 C6 56.77(15) . . . . ?
 C13 C14 C15 C16 -0.9(3) . . . . ?
 C13 C18 C17 C16 -1.0(3) . . . . ?
 C7 C6 C4 S1 179.75(13) . . . . ?
 C7 C6 C4 C3 -64.7(2) . . . . ?
 C7 C6 C4 C5 67.1(2) . . . . ?
 C15 C14 C13 S1 -175.59(15) . . . . ?
 C15 C14 C13 C18 0.4(3) . . . . ?
 C17 C18 C13 S1 176.43(16) . . . . ?
 C17 C18 C13 C14 0.5(3) . . . . ?

loop_
  _diffrn_refln_index_h
  _diffrn_refln_index_k
  _diffrn_refln_index_l
  _diffrn_refln_intensity_net
  _diffrn_refln_intensity_u
 -1 0 0 0.5 0.8
 -3 0 0 1.8 2.2
 -4 0 0 44.7 10.1
 4 0 0 49.1 8.9
 -5 0 0 2.3 3.5
 5 0 0 2.5 1.8
 -6 0 0 3.2 5.7
 6 0 0 9.4 2.7
 -7 0 0 4.1 6.7
 -8 0 0 17.7 10.9
 -9 0 0 4.5 6.5
 -9 1 0 24.3 9.9
 8 -1 0 222.58 16.5
 -8 1 0 214.78 25.5
 7 -1 0 30 5.1
 -7 1 0 27.8 9.9
 6 -1 0 34.2 5.1
 -6 1 0 15.5 8
 5 -1 0 74.09 7
 -5 1 0 83.99 15.6
 -4 1 0 47.4 10.3
 -3 1 0 693.03 46.6
 2 -1 0 4136.29 239.88
 -2 1 0 4701.83 240.68
 1 -1 0 2358.96 125.99
 -1 1 0 2253.17 125.79
 -1 -1 0 1881.41 99.89
 3 1 0 668.73 37.6
 -4 -1 0 35.8 9.1
 4 1 0 36 4
 -5 -1 0 65.29 12.9
 5 1 0 57.49 5.6
 -6 -1 0 25 8.9
 6 1 0 32.9 4.9
 -7 -1 0 6.9 8.2
 7 1 0 30.8 4.7
 -8 -1 0 249.97 29.1
 -9 -1 0 24.3 9.2
 -9 2 0 133.89 20
 8 -2 0 46.3 6.6
 -8 2 0 52.99 14.9
 7 -2 0 136.29 11.3
 -7 2 0 140.19 19.5
 6 -2 0 73.89 7.1
 -6 2 0 62.89 14.4
 -5 2 0 233.88 24.7
 -4 2 0 96.89 13.1
 3 -2 0 314.47 25.6
 -3 2 0 301.77 25.6
 2 -2 0 78.69 9.8
 -2 2 0 90.29 10.3
 1 -2 0 362.76 21
 1 -2 0 400.46 25.7
 -1 2 0 372.46 25.4
 0 2 0 5507.45 293.27
 -1 -2 0 375.36 20.5
 1 2 0 361.86 20.3
 -2 -2 0 86.29 6.2
 2 2 0 75.09 5.6
 3 2 0 280.97 17
 4 2 0 81.09 6.6
 5 2 0 199.78 13.6
 -6 -2 0 51.29 12.7
 6 2 0 63.49 6.1
 -7 -2 0 123.29 18.4
 7 2 0 121.59 9.8
 -8 -2 0 55.99 14.4
 -9 -2 0 112.19 20.8
 8 -3 0 17.8 4.3
 -8 3 0 26.6 9.4
 7 -3 0 73.89 7.7
 -7 3 0 66.79 15.9
 -6 3 0 44 11.6
 -5 3 0 303.47 29.5
 4 -3 0 98.19 14.3
 -4 3 0 123.29 14.9
 3 -3 0 894.21 58.09
 -3 3 0 854.61 57.09
 2 -3 0 906.41 59.29
 -2 3 0 990.4 59.59
 1 -3 0 4680.13 248.18
 -1 3 0 4436.36 247.78
 0 -3 0 0 1
 0 -3 0 0.6 0.4
 0 -3 0 0.8 1.3
 0 3 0 -0.1 1.7
 0 3 0 0.2 0.4
 0 3 0 -1.4 1.1
 -1 -3 0 4199.58 228.28
 -2 -3 0 1040.6 54.89
 2 3 0 965.7 54.39
 -3 -3 0 732.53 43.2
 3 3 0 788.72 42.4
 4 3 0 87.69 6.9
 5 3 0 240.38 15.6
 -6 -3 0 45.2 11.6
 6 3 0 37.6 5
 -7 -3 0 60.19 14.5
 7 3 0 52.79 5.6
 -8 -3 0 33.4 10.8
 -9 -3 0 30.7 15.6
 -9 4 0 9.6 9.3
 8 -4 0 8 3.9
 -8 4 0 18.8 8.7
 -7 4 0 70.39 15.9
 -6 4 0 110.09 16.9
 5 -4 0 15.8 7.5
 -5 4 0 24 8.9
 4 -4 0 0.4 3.5
 -4 4 0 -0.8 2.9
 3 -4 0 15.7 6.1
 -3 4 0 13.7 5.8
 2 -4 0 2872.61 150.58
 2 -4 0 2821.02 160.18
 -2 4 0 2762.52 159.58
 1 -4 0 5.6 1.2
 1 -4 0 5 3.7
 -1 4 0 8.4 3.5
 -1 4 0 7.5 1.6
 -1 -4 0 9.9 3.9
 -1 -4 0 8.5 1.5
 1 4 0 9.4 1.5
 1 4 0 5.4 2.9
 -2 -4 0 2615.24 140.39
 2 4 0 2642.74 139.99
 -3 -4 0 12.5 2.7
 3 4 0 11.9 2.3
 -4 -4 0 0.5 1.3
 4 4 0 -0.8 0.6
 5 4 0 32.8 4.5
 6 4 0 126.49 9.7
 -7 -4 0 97.59 18.6
 7 4 0 94.39 8.1
 -8 -4 0 4.1 5.8
 -9 -4 0 17.6 9.7
 -9 5 0 -8.7 6.4
 8 -5 0 87.49 9
 -8 5 0 63.39 16.8
 -7 5 0 14.7 7.9
 6 -5 0 14.5 6.8
 -6 5 0 25.1 8.5
 5 -5 0 167.78 21.2
 -5 5 0 168.58 20.6
 4 -5 0 1221.18 66.19
 4 -5 0 1096.99 77.19
 -4 5 0 1223.48 77.69
 3 -5 0 36.8 4.1
 3 -5 0 25.6 8.2
 -3 5 0 35.7 9.4
 2 -5 0 811.32 42.9
 2 -5 0 769.22 52.89
 -2 5 0 740.43 52.09
 -2 5 0 756.22 43.5
 1 -5 0 680.53 35.9
 1 -5 0 576.64 44.6
 -1 5 0 659.03 36.4
 -1 5 0 675.83 46.3
 0 -5 0 0.8 2.6
 0 -5 0 4.6 3
 0 -5 0 0.7 0.5
 0 5 0 2.3 0.8
 0 5 0 0.2 2.2
 -1 -5 0 671.73 45.7
 -1 -5 0 636.24 36.1
 1 5 0 623.14 36
 1 5 0 727.33 45.7
 -2 -5 0 692.63 41.7
 -2 -5 0 768.82 51.09
 2 5 0 799.92 41.5
 -3 -5 0 33.2 4.6
 3 5 0 31.5 3.3
 -4 -5 0 1112.49 62.39
 4 5 0 1094.19 60.69
 5 5 0 159.58 11.2
 6 5 0 24.5 4.1
 -7 -5 0 16.3 8.3
 7 5 0 21 3.6
 -8 -5 0 74.79 16.8
 -9 -5 0 9.7 8.8
 9 -6 0 198.98 15.7
 -9 6 0 160.08 38.9
 8 -6 0 40.8 6.2
 -8 6 0 20.3 10.3
 7 -6 0 64.79 7.2
 -7 6 0 70.09 16.2
 6 -6 0 215.98 25.6
 6 -6 0 210.18 15.6
 -6 6 0 211.48 24.8
 5 -6 0 344.77 21.6
 5 -6 0 329.77 32.1
 -5 6 0 304.77 31
 4 -6 0 257.17 16.3
 4 -6 0 218.48 24.6
 -4 6 0 235.08 24.5
 3 -6 0 29.3 9.5
 3 -6 0 35.1 3.8
 -3 6 0 24.9 7.9
 2 -6 0 544.75 41.6
 2 -6 0 535.35 30.7
 -2 6 0 566.54 31.7
 -2 6 0 506.95 40.8
 1 -6 0 508.45 28.8
 1 -6 0 499.05 39.8
 -1 6 0 501.55 29.3
 -1 6 0 555.44 36.2
 -1 6 0 498.85 39.4
 0 -6 0 782.22 52.09
 0 -6 0 818.12 44.3
 0 -6 0 895.61 57.29
 0 6 0 794.92 55.09
 0 6 0 789.02 44.6
 -1 -6 0 426.16 34.6
 -1 -6 0 418.96 25.1
 1 6 0 464.25 35
 1 6 0 472.85 25.4
 -2 -6 0 493.65 28.3
 -2 -6 0 481.35 38.3
 2 6 0 497.85 27.9
 -3 -6 0 31.9 9
 3 6 0 25.9 3.4
 -4 -6 0 244.38 15.8
 4 6 0 202.28 13.9
 -5 -6 0 304.87 21.7
 5 6 0 341.47 20.2
 6 6 0 233.18 15.4
 -8 -6 0 22.9 10.2
 9 -7 0 77.09 9.1
 -9 7 0 91.79 18.7
 8 -7 0 10.6 3.6
 -8 7 0 8.6 8
 7 -7 0 28.4 5.1
 7 -7 0 33.7 10.3
 -7 7 0 23.2 10.6
 6 -7 0 25.3 4.4
 6 -7 0 14.2 8.6
 -6 7 0 14.5 8.1
 5 -7 0 403.86 25.3
 5 -7 0 409.76 37.5
 -5 7 0 400.66 36.7
 4 -7 0 131.69 17.8
 -4 7 0 131.49 18.1
 3 -7 0 92.99 7.5
 3 -7 0 104.59 15.1
 -3 7 0 88.39 16.5
 2 -7 0 652.83 47.4
 2 -7 0 582.84 33.2
 -2 7 0 525.65 44.4
 -2 7 0 595.74 34.3
 1 -7 0 1890.81 107.69
 1 -7 0 2025.2 122.99
 -1 7 0 2136.39 116.99
 -1 7 0 1885.11 121.29
 -1 7 0 2118.59 108.69
 0 -7 0 1.6 0.8
 0 -7 0 4.1 3.3
 0 -7 0 2.1 3.7
 0 7 0 0 0.7
 0 7 0 1.3 2.6
 -1 -7 0 2012.6 117.49
 -1 -7 0 1935.41 102.59
 1 7 0 1752.72 114.49
 1 7 0 1941.91 102.69
 -2 -7 0 610.54 32.9
 -2 -7 0 559.24 46.2
 2 7 0 550.74 32.4
 -3 -7 0 72.29 6.8
 -3 -7 0 102.59 14.7
 3 7 0 80.69 6.4
 -4 -7 0 115.99 9.6
 -4 -7 0 132.09 17.5
 4 7 0 103.09 8.2
 -5 -7 0 464.75 28.5
 5 7 0 421.26 26
 6 7 0 30.1 4.3
 -8 -7 0 11.7 6.7
 -9 -7 0 53.59 15.4
 9 -8 0 204.18 15.8
 -9 8 0 203.58 26.6
 8 -8 0 12.9 3.5
 -8 8 0 19.1 9.4
 7 -8 0 19.4 10.1
 -7 8 0 14.4 9.3
 6 -8 0 183.58 24.6
 6 -8 0 182.78 13.6
 -6 8 0 185.78 22.9
 5 -8 0 44.3 12.2
 5 -8 0 28.1 4.8
 -5 8 0 45.5 13.1
 4 -8 0 652.23 36.5
 4 -8 0 621.24 50.09
 -4 8 0 593.54 48.9
 3 -8 0 298.37 17.4
 3 -8 0 252.47 27.5
 -3 8 0 238.48 32.2
 2 -8 0 2.8 3.6
 2 -8 0 0.9 0.7
 -2 8 0 -3.3 3.3
 1 -8 0 1458.65 101.09
 1 -8 0 1170.78 72.79
 -1 8 0 1316.47 87.99
 -1 8 0 1489.05 74.29
 -1 8 0 1370.26 82.79
 0 -8 0 67.79 10.8
 0 -8 0 76.89 22.9
 0 -8 0 73.59 5.6
 0 8 0 79.99 6.1
 0 8 0 55.09 12.8
 -1 -8 0 1202.48 80.09
 -1 -8 0 1152.88 64.99
 1 8 0 1180.78 79.29
 1 8 0 1243.78 65.39
 -2 -8 0 0.4 1
 -2 -8 0 4.3 2.7
 2 8 0 0.9 0.8
 -3 -8 0 269.67 17.4
 -3 -8 0 271.37 28
 3 8 0 265.17 16.6
 -4 -8 0 531.55 44.6
 -4 -8 0 563.34 32.9
 4 8 0 521.85 31.1
 -5 -8 0 44.4 6.5
 -5 -8 0 37.2 11.7
 5 8 0 31.3 4.4
 -6 -8 0 171.38 23.5
 6 8 0 205.48 13.5
 -7 -8 0 2 6.2
 8 -9 0 1.5 2.5
 -8 9 0 5.1 8
 7 -9 0 140.99 11.7
 7 -9 0 169.08 23.4
 -7 9 0 134.09 21.2
 6 -9 0 36.5 5.4
 6 -9 0 28.3 11.4
 -6 9 0 24.8 10.8
 5 -9 0 485.25 28.3
 5 -9 0 438.36 41.3
 -5 9 0 460.95 41.8
 4 -9 0 850.01 67.89
 4 -9 0 982.9 53.59
 -4 9 0 1023.3 70.39
 3 -9 0 166.48 11.5
 3 -9 0 136.49 19.6
 -3 9 0 199.38 23.4
 -3 9 0 144.79 12
 2 -9 0 1283.17 69.99
 2 -9 0 1313.77 87.99
 -2 9 0 1313.07 71.49
 -2 9 0 1209.68 85.69
 1 -9 0 795.82 62.19
 1 -9 0 817.22 46.4
 -1 9 0 673.43 67.29
 -1 9 0 927.01 47.8
 -1 9 0 911.11 57.39
 0 -9 0 2 3.1
 0 -9 0 -0.6 0.8
 0 9 0 -0.2 1.1
 0 9 0 1.9 3.2
 -1 -9 0 854.41 58.69
 -1 -9 0 755.12 58.79
 -1 -9 0 723.83 44.8
 1 9 0 831.12 44.1
 1 9 0 754.72 58.59
 -2 -9 0 1144.79 63.49
 -2 -9 0 1056.59 77.99
 2 9 0 1230.88 63.69
 -3 -9 0 140.59 19.7
 -3 -9 0 151.08 11.3
 3 9 0 161.38 10.8
 -4 -9 0 899.41 64.59
 -4 -9 0 905.41 49.6
 4 9 0 782.92 47.7
 -5 -9 0 496.55 44
 -5 -9 0 468.45 32.1
 5 9 0 580.14 30.9
 -6 -9 0 43.5 6.8
 -6 -9 0 53.19 13.1
 -7 -9 0 152.58 65.09
 8 -10 0 43.6 6
 -8 10 0 26.9 13.1
 7 -10 0 3.7 2.2
 7 -10 0 -2 9.3
 -7 10 0 18 10
 6 -10 0 23.8 4.1
 6 -10 0 26 20.5
 -6 10 0 22.8 11.9
 5 -10 0 57.79 5.8
 5 -10 0 46.1 13.6
 -5 10 0 57.79 14.8
 4 -10 0 -1.2 4.5
 4 -10 0 0.2 1.1
 -4 10 0 -2.8 5.1
 3 -10 0 50.49 13.5
 3 -10 0 73.69 5.9
 -3 10 0 59.09 6.5
 -3 10 0 69.39 16
 2 -10 0 302.87 18.2
 2 -10 0 319.57 33.4
 -2 10 0 292.37 31.3
 -2 10 0 310.57 27.9
 -2 10 0 271.57 19.3
 1 -10 0 74.09 6.5
 1 -10 0 90.09 19.3
 -1 10 0 90.39 13.1
 -1 10 0 73.59 6.7
 -1 10 0 89.69 18.2
 0 -10 0 82.69 17.8
 0 -10 0 79.69 12.3
 0 -10 0 94.49 6.9
 0 10 0 73.59 16.6
 0 10 0 89.19 7.2
 -1 -10 0 76.09 6.2
 -1 -10 0 77.29 16.5
 -1 -10 0 77.99 16.2
 1 10 0 73.09 15.9
 1 10 0 87.39 6.8
 -2 -10 0 281.67 17.4
 -2 -10 0 254.37 29.3
 2 10 0 278.17 17.3
 -3 -10 0 57.69 15.7
 -3 -10 0 65.49 6.4
 3 10 0 66.99 5.9
 -4 -10 0 3.8 3.7
 -4 -10 0 0.2 1.3
 4 10 0 -0.4 1.1
 -5 -10 0 61.39 7.2
 -5 -10 0 65.89 19.9
 5 10 0 70.59 6.4
 -6 -10 0 56.89 15.4
 -6 -10 0 42.4 11.1
 8 -11 0 15.2 3.7
 -7 11 0 9.6 7
 6 -11 0 2.7 1.7
 6 -11 0 10.6 8.9
 -6 11 0 1.7 6.4
 5 -11 0 83.19 7
 5 -11 0 86.09 18.7
 -5 11 0 43.9 15.5
 4 -11 0 39.3 4.4
 4 -11 0 52.59 14
 -4 11 0 37.2 13.1
 3 -11 0 157.58 10.3
 3 -11 0 108.09 22
 -3 11 0 122.89 20.2
 -3 11 0 139.69 11.6
 2 -11 0 7.7 1.9
 2 -11 0 -6.9 5.6
 -2 11 0 -3.9 3.9
 -2 11 0 4.3 3.8
 -2 11 0 5 1.7
 1 -11 0 274.07 33.8
 1 -11 0 366.26 21.8
 -1 11 0 387.76 23.1
 -1 11 0 398.06 37.1
 -1 11 0 379.96 32
 0 -11 0 2.3 1.2
 0 -11 0 7.3 6.5
 0 -11 0 8.5 5.4
 0 11 0 3.7 1.6
 0 11 0 2.2 5.2
 -1 -11 0 340.57 19.5
 -1 -11 0 294.37 30.9
 -1 -11 0 322.97 33.4
 1 11 0 293.77 19.7
 1 11 0 352.06 34.2
 -2 -11 0 9.6 8.3
 -2 -11 0 7.6 2
 2 11 0 7.9 2
 -3 -11 0 161.68 11.8
 -3 -11 0 162.48 21.4
 3 11 0 148.89 11.1
 -4 -11 0 28.4 12
 -4 -11 0 43.2 6.2
 4 11 0 47.3 5
 -5 -11 0 74.49 8.4
 -5 -11 0 102.09 21.5
 5 11 0 101.19 8
 -6 -11 0 3 2.7
 -6 -11 0 -14.1 12.3
 -8 12 0 20.2 11.2
 7 -12 0 86.89 7.8
 -7 12 0 59.59 26.3
 6 -12 0 116.69 22.1
 6 -12 0 106.79 9
 -6 12 0 97.79 21
 5 -12 0 19.1 3.4
 5 -12 0 20.3 11.1
 -5 12 0 17 8.4
 4 -12 0 23.2 3.6
 4 -12 0 24.4 11.8
 -4 12 0 20.1 8.9
 3 -12 0 255.27 16.7
 3 -12 0 219.18 28.8
 -3 12 0 281.37 30.9
 -3 12 0 337.47 29.9
 -3 12 0 258.07 18.6
 2 -12 0 3.6 7.5
 2 -12 0 0.7 1.2
 -2 12 0 4.2 4.5
 -2 12 0 -1.9 1.3
 -2 12 0 3.4 5.7
 1 -12 0 60.69 5.4
 1 -12 0 60.99 16.9
 -1 12 0 83.39 16.3
 -1 12 0 47.3 13.7
 -1 12 0 60.99 6.3
 0 -12 0 12 6.7
 0 -12 0 10.9 7.9
 0 -12 0 8.6 2.2
 0 12 0 11.5 2.5
 0 12 0 17.4 8.2
 -1 -12 0 48.9 14.9
 -1 -12 0 60.19 5.5
 -1 -12 0 71.99 16.4
 1 12 0 64.29 5.9
 1 12 0 45.2 14
 -2 -12 0 8.2 7.7
 -2 -12 0 1.5 1.6
 2 12 0 2.6 1.3
 -3 -12 0 288.67 18.6
 -3 -12 0 259.57 31.6
 3 12 0 274.27 22
 -4 -12 0 42 13.9
 -4 -12 0 22.4 4.4
 4 12 0 22.6 3.8
 -5 -12 0 22.1 9.8
 -5 -12 0 16.5 5.1
 -6 -12 0 126.09 11.8
 7 -13 0 72.19 11.1
 -7 13 0 42.2 15.1
 6 -13 0 -0.3 1.4
 5 -13 0 23.5 12.4
 -5 13 0 36.8 12.7
 4 -13 0 -4.3 7
 -4 13 0 1.6 5.8
 3 -13 0 29.4 4.1
 3 -13 0 17.1 8.9
 -3 13 0 30.6 10.8
 -3 13 0 16.8 4.2
 -3 13 0 33.5 10.2
 2 -13 0 25.1 3.5
 2 -13 0 10 6.3
 -2 13 0 23.3 9.2
 -2 13 0 26.5 10.1
 -2 13 0 22.6 4.4
 1 -13 0 179.48 12
 1 -13 0 187.98 26.5
 -1 13 0 167.58 24.4
 -1 13 0 174.18 13.2
 0 -13 0 11.1 7.3
 0 -13 0 2 1.6
 0 -13 0 6.8 5.3
 0 13 0 0.3 1.6
 0 13 0 4.3 5.9
 -1 -13 0 162.98 11.6
 -1 -13 0 149.99 21.8
 -1 -13 0 148.99 23.9
 1 13 0 181.98 12.5
 1 13 0 190.98 24.9
 -2 -13 0 8.3 7.3
 -2 -13 0 10.9 9.2
 -2 -13 0 21.8 3.9
 2 13 0 24.7 4.1
 -3 -13 0 36.8 12.5
 -3 -13 0 25.8 4.5
 3 13 0 27.4 4.2
 -4 -13 0 8.7 9.2
 -4 -13 0 2.9 1.7
 4 13 0 -1.1 2.6
 -5 -13 0 77.39 8.1
 -6 -13 0 -2.2 2.3
 -7 -13 0 56.09 8.8
 7 -14 0 16.4 3.7
 -7 14 0 16.9 10.2
 6 -14 0 1.3 1.5
 -6 14 0 3.4 7.2
 5 -14 0 29.6 4.3
 -5 14 0 22.7 10.7
 4 -14 0 3.9 1.5
 4 -14 0 -9.3 8.1
 -4 14 0 6.2 7.8
 -4 14 0 10.3 7.5
 3 -14 0 179.08 12.9
 3 -14 0 181.28 26.8
 -3 14 0 225.78 27.6
 -3 14 0 214.48 15.8
 2 -14 0 6 2.1
 2 -14 0 -5.3 6.4
 -2 14 0 1.3 6.7
 -2 14 0 9 6.2
 -2 14 0 5.3 2.7
 1 -14 0 156.38 45.9
 1 -14 0 186.28 12
 -1 14 0 168.58 13.1
 -1 14 0 134.59 25.9
 0 -14 0 422.26 37.5
 0 -14 0 447.66 26
 0 -14 0 393.96 61.19
 0 14 0 445.76 27.1
 0 14 0 431.46 43
 -1 -14 0 163.98 11.9
 -1 -14 0 209.78 28.8
 -1 -14 0 193.08 24.4
 1 14 0 192.98 25.5
 1 14 0 151.28 13.6
 -2 -14 0 7.8 6.7
 -2 -14 0 8.3 7.9
 -2 -14 0 6.9 2.3
 2 14 0 3.5 2
 -3 -14 0 202.78 14.9
 -3 -14 0 261.07 32.4
 3 14 0 202.78 14.5
 -4 -14 0 2 2.4
 -5 -14 0 37 6.1
 -6 -14 0 1.5 2
 -7 -14 0 6.7 4
 7 -15 0 5.5 2.4
 -7 15 0 -5.2 7.3
 6 -15 0 2.8 3.1
 -6 15 0 -12.5 6.4
 5 -15 0 17.7 3.4
 -5 15 0 25.1 10.3
 4 -15 0 76.69 7
 -4 15 0 70.79 18.3
 -4 15 0 130.49 18.1
 3 -15 0 -1.7 8.5
 3 -15 0 8.6 2.2
 -3 15 0 4.8 5.4
 -3 15 0 12 7.7
 -3 15 0 5.3 3.4
 2 -15 0 87.49 21.9
 2 -15 0 88.39 7.4
 -2 15 0 104.29 16.6
 -2 15 0 87.99 20.3
 -2 15 0 102.09 16
 1 -15 0 293.07 17
 1 -15 0 228.98 32.9
 -1 15 0 226.68 29.4
 -1 15 0 246.58 23.5
 0 -15 0 8.3 10.2
 0 -15 0 0.6 1.4
 0 15 0 8.5 7
 0 15 0 3.3 2.2
 -1 -15 0 277.57 34.7
 -1 -15 0 302.77 18.2
 -1 -15 0 295.27 31.8
 1 15 0 263.87 31.9
 1 15 0 260.97 18.6
 -2 -15 0 83.79 7.8
 -2 -15 0 108.79 22
 -2 -15 0 127.99 25.3
 2 15 0 94.39 8.3
 -3 -15 0 12.7 3.6
 -4 -15 0 66.19 7.3
 -5 -15 0 15.1 4.1
 -6 -15 0 -3.2 1.7
 -7 -15 0 7 3.5
 6 -16 0 80.29 7.1
 -6 16 0 68.29 18.8
 5 -16 0 -2.2 1.6
 -5 16 0 1.6 6.2
 -5 16 0 -2.4 6.4
 4 -16 0 14.7 2.9
 -4 16 0 9 10.1
 -4 16 0 -8.1 6.7
 3 -16 0 153.58 12.4
 -3 16 0 210.68 28.6
 -3 16 0 221.58 25.4
 -3 16 0 204.58 15.4
 2 -16 0 50.99 5.2
 -2 16 0 52.19 15.6
 -2 16 0 68.79 7.2
 1 -16 0 603.64 33.4
 1 -16 0 575.34 59.19
 -1 16 0 538.15 51.79
 -1 16 0 553.24 35.2
 0 -16 0 151.98 30.9
 0 -16 0 137.69 10.6
 0 16 0 167.48 12.4
 0 16 0 159.78 24.1
 -1 -16 0 496.55 31.7
 -1 -16 0 559.54 47.9
 1 16 0 571.24 33.3
 1 16 0 569.44 51.49
 -2 -16 0 64.89 16.9
 -2 -16 0 72.39 6.9
 -3 -16 0 170.28 25.1
 -3 -16 0 190.78 14
 -4 -16 0 13.6 3.4
 -5 -16 0 2.2 2.2
 -6 -16 0 82.39 8.8
 6 -17 0 26 4.2
 -6 17 0 14 9.5
 -6 17 0 20.7 10.3
 5 -17 0 61.79 6.1
 -5 17 0 73.89 17.4
 -5 17 0 84.99 20
 4 -17 0 6.2 2.7
 -4 17 0 21.6 10.8
 -4 17 0 1.3 6
 3 -17 0 12.2 2.5
 -3 17 0 7.2 10.1
 -3 17 0 3 7.9
 2 -17 0 112.69 9
 -2 17 0 113.69 23.9
 -2 17 0 139.59 12.2
 1 -17 0 115.09 8.9
 -1 17 0 125.89 26.8
 -1 17 0 111.79 11.2
 0 -17 0 -1.6 1.2
 0 17 0 -2.9 7.2
 -1 -17 0 134.99 20.9
 1 17 0 146.09 23.2
 -2 -17 0 119.89 9.8
 -2 -17 0 108.49 22
 -3 -17 0 5.6 2.6
 -3 -17 0 -11.8 8.2
 -4 -17 0 13.5 3.7
 -5 -17 0 53.89 8.1
 -6 -17 0 17.8 5.1
 6 -18 0 -2.9 1.5
 -6 18 0 -18.1 10
 5 -18 0 35.1 4.8
 -5 18 0 49.6 13.8
 -5 18 0 39.3 13.7
 4 -18 0 5.3 2
 -4 18 0 -7.2 6.1
 -4 18 0 11.9 11.2
 3 -18 0 61.49 5.9
 -3 18 0 74.49 21.3
 -3 18 0 113.59 20.5
 2 -18 0 7.5 2.3
 -2 18 0 3.5 6.1
 1 -18 0 1.9 1.3
 -1 18 0 6.1 7.6
 0 -18 0 3.1 1.8
 0 18 0 4.2 9.2
 -1 -18 0 2.6 1.6
 -1 -18 0 0.9 6.9
 1 18 0 2.7 5.6
 -2 -18 0 8.7 2.9
 -2 -18 0 23.6 10.7
 -3 -18 0 53.29 18.1
 -3 -18 0 78.69 7.8
 -4 -18 0 10.5 3.4
 -5 -18 0 51.99 7.9
 -6 -18 0 5.1 2.6
 5 -19 0 13.1 3.1
 -5 19 0 19.7 12.4
 -5 19 0 29 11.7
 4 -19 0 45.6 5.3
 -4 19 0 42.3 15.1
 -4 19 0 57.39 14.1
 3 -19 0 9.3 2.6
 -3 19 0 13.3 10.3
 2 -19 0 11.1 2.6
 -2 19 0 22.3 10.7
 1 -19 0 41.5 4.7
 -1 19 0 54.99 16.2
 0 -19 0 2 1.6
 0 19 0 0.8 8.3
 -1 -19 0 30.5 12.1
 -1 -19 0 40 5.3
 1 19 0 41.5 14.4
 -2 -19 0 14.4 3.2
 -2 -19 0 11.5 11.1
 -3 -19 0 7 2.5
 -4 -19 0 52.19 7.3
 -5 -19 0 16 17.9
 4 -20 0 29.8 4.2
 -4 20 0 25.7 12.7
 -4 20 0 35.7 13
 -3 20 0 11.7 8.8
 -2 20 0 3.5 11.8
 1 -20 0 1.6 1.5
 0 -20 0 38.4 5.3
 0 20 0 39.6 13.8
 -1 -20 0 2.5 1.8
 1 20 0 -7.2 5.2
 -2 -20 0 25.5 4.5
 -2 -20 0 19.3 13.6
 -3 -20 0 1.7 2
 -4 -20 0 29.7 5.3
 3 -21 0 -0.8 1.4
 -3 21 0 -2.3 8.6
 -2 21 0 8.4 7.6
 1 -21 0 9.2 2.3
 -1 21 0 12.7 10.7
 0 -21 0 -1.8 1.5
 0 21 0 -3.1 7.6
 -1 -21 0 1.7 2
 1 21 0 -7.3 7.3
 -2 -21 0 -1 1.3
 -3 -21 0 -0.2 2.4
 2 -22 0 54.69 6
 -2 22 0 87.59 22.3
 1 -22 0 0.1 1.6
 -1 22 0 -3.4 8.8
 0 -22 0 3.7 2.2
 0 22 0 -5.1 8.3
 -1 -22 0 -1.2 1.6
 -2 -22 0 59.49 8.6
 -2 -22 1 0.8 2
 1 22 -1 112.39 30.5
 -1 -22 1 87.99 8.2
 0 22 -1 7.1 12.2
 -1 22 -1 -13.4 8.9
 1 -22 1 8.4 2.5
 -2 22 -1 40.3 24.1
 2 -22 1 41.1 4.6
 -3 -21 1 1.7 2.2
 -2 -21 1 -1.2 2
 1 21 -1 -1.4 6.2
 -1 -21 1 1.8 2
 0 21 -1 27.6 14
 0 -21 1 22.9 4
 -1 21 -1 56.99 18.6
 1 -21 1 60.89 5.8
 -2 21 -1 -7.5 8.8
 2 -21 1 0.9 1.7
 -3 21 -1 1.4 6.1
 3 -21 1 0.1 1.6
 -4 -20 1 6.6 3.1
 -3 -20 1 3 2.3
 -2 -20 1 22.1 4.2
 1 20 -1 44.8 15
 -1 -20 1 38.8 5.5
 0 20 -1 18.3 11.6
 0 -20 1 19.6 3.4
 -1 20 -1 -5.3 8.5
 1 -20 1 -0.8 1.6
 -2 20 -1 15.6 9.3
 2 -20 1 23.6 3.6
 -3 20 -1 4.9 6.2
 3 -20 1 -0.5 1.4
 -4 20 -1 13.1 9.8
 -4 20 -1 4.4 11.9
 4 -20 1 11.8 2.6
 -4 -19 1 -1.1 2.2
 -3 -19 1 8.6 3.1
 2 19 -1 34.8 15.2
 -2 -19 1 27.2 4.6
 -2 -19 1 23.1 26.6
 1 19 -1 11.6 9.5
 -1 -19 1 -0.5 10.1
 -1 -19 1 19.6 3.5
 0 19 -1 115.99 24.8
 0 -19 1 99.09 8.1
 -1 19 -1 81.39 21.5
 1 -19 1 99.29 7.7
 -2 19 -1 -7.9 5.3
 2 -19 1 1.4 1.2
 -3 19 -1 85.29 20.4
 -3 19 -1 98.79 21.3
 3 -19 1 73.69 6.5
 -4 19 -1 55.69 17.2
 -4 19 -1 61.89 15.7
 4 -19 1 68.99 6.1
 -5 19 -1 5 8.1
 -5 19 -1 60.39 16.6
 5 -19 1 19.2 3.2
 -6 -18 1 -1.2 2.6
 -5 -18 1 -1.2 2.3
 -4 -18 1 13.4 3.6
 -3 -18 1 21.3 4.1
 2 18 -1 11 9.1
 -2 -18 1 -9.6 9
 -2 -18 1 6.5 2.1
 1 18 -1 76.69 20.1
 -1 -18 1 52.59 15.1
 -1 -18 1 61.79 6.1
 0 18 -1 -1.4 6.8
 0 -18 1 10 4.4
 -1 18 -1 13.6 6.9
 1 -18 1 14.7 3
 -2 18 -1 46.2 16.9
 2 -18 1 44 4.6
 -3 18 -1 36.5 12.3
 -3 18 -1 21.8 11.5
 3 -18 1 30.7 4.4
 -4 18 -1 72.89 18.9
 -4 18 -1 34.7 14.5
 4 -18 1 25.4 6.2
 -5 18 -1 -10.5 12
 -5 18 -1 1.9 6.5
 5 -18 1 5 2.2
 -6 -17 1 111.39 11.2
 -5 -17 1 48.7 7.6
 -4 -17 1 2.1 2.1
 -3 -17 1 130.09 26.5
 -3 -17 1 133.89 10.8
 2 17 -1 93.39 21.2
 -2 -17 1 88.89 7.7
 -2 -17 1 59.09 18.6
 1 17 -1 -1.7 5.9
 -1 -17 1 -3.2 1
 -1 -17 1 4.9 6.7
 0 17 -1 35.4 5.6
 0 17 -1 30.4 13.6
 0 -17 1 38.1 4.3
 -1 17 -1 3.2 2.3
 -1 17 -1 -7.4 7.9
 1 -17 1 -0.6 1.1
 -2 17 -1 17 11.4
 -2 17 -1 14.9 3.9
 -2 17 -1 10.7 10
 2 -17 1 14.3 2.8
 -3 17 -1 7.9 6.1
 -3 17 -1 14.5 3.9
 -3 17 -1 16.3 8.7
 -4 17 -1 20.4 5
 -4 17 -1 23.4 11.6
 -4 17 -1 25.2 13.1
 4 -17 1 39.9 4.1
 -5 17 -1 31.2 12.7
 -5 17 -1 47 14.6
 5 -17 1 47.6 4.9
 -6 17 -1 33.5 13.8
 -6 17 -1 59.09 19.3
 6 -17 1 71.89 6
 -6 -16 1 3 2.9
 -5 -16 1 2.1 2.3
 -4 -16 1 76.79 8
 -3 -16 1 103.09 22.8
 -3 -16 1 102.09 9.1
 2 16 -1 119.89 25.1
 -2 -16 1 173.18 12
 -2 -16 1 165.58 26.5
 1 16 -1 171.08 26.7
 1 16 -1 165.58 12.5
 -1 -16 1 163.28 11.8
 -1 -16 1 176.08 25.1
 0 16 -1 895.61 55.09
 0 16 -1 965.4 76.99
 0 -16 1 1038.4 54.19
 -1 16 -1 10.4 8.9
 -1 16 -1 11 3
 -2 16 -1 1130.59 64.69
 -2 16 -1 1106.09 85.69
 -2 16 -1 1292.87 82.99
 2 -16 1 1032.4 61.89
 -3 16 -1 31.6 12.6
 -3 16 -1 26.3 5.7
 -3 16 -1 65.69 16.3
 3 -16 1 38.2 4
 -4 16 -1 156.38 29.5
 -4 16 -1 183.68 24.9
 4 -16 1 173.78 11.9
 -5 16 -1 126.89 26.5
 -5 16 -1 223.28 26.3
 5 -16 1 163.28 11.4
 -6 16 -1 90.39 21.5
 6 -16 1 111.19 8.9
 -7 -15 1 -1.1 3.1
 -6 -15 1 147.69 13.6
 -5 -15 1 28.2 5.6
 -4 -15 1 92.79 9
 -3 -15 1 41.4 20.3
 -3 -15 1 17.6 10.1
 2 15 -1 51.09 13.8
 2 15 -1 55.49 5.7
 -2 -15 1 52.29 5.6
 -2 -15 1 78.69 21.6
 -2 -15 1 64.89 17.8
 1 15 -1 79.69 20.3
 1 15 -1 78.59 7.6
 -1 -15 1 92.59 22.9
 -1 -15 1 94.89 7.5
 -1 -15 1 75.29 17.9
 0 15 -1 963.1 58.99
 0 15 -1 984.1 77.99
 0 -15 1 1000.6 79.39
 0 -15 1 1048.9 55.89
 -1 15 -1 108.69 9.2
 -1 15 -1 104.69 22.8
 1 -15 1 84.89 20.9
 1 -15 1 91.69 7.4
 -2 15 -1 294.87 31.3
 -2 15 -1 304.97 35.4
 -2 15 -1 321.17 20.3
 2 -15 1 266.77 17.6
 2 -15 1 261.77 34.9
 -3 15 -1 248.48 17
 -3 15 -1 282.27 30.2
 -3 15 -1 211.58 28.8
 3 -15 1 195.08 14.1
 -4 15 -1 114.49 41.7
 -4 15 -1 167.98 24
 4 -15 1 139.49 10.1
 -5 15 -1 116.99 24.3
 5 -15 1 114.29 8.7
 -6 15 -1 123.29 25.1
 6 -15 1 134.69 9.9
 -7 15 -1 -12.8 8.1
 7 -15 1 1.5 1.8
 -6 -14 1 6.6 3
 -5 -14 1 41.7 6.6
 -4 -14 1 88.69 10.5
 -4 -14 1 114.39 24.5
 3 14 -1 12.7 3
 -3 -14 1 18.2 10.2
 -3 -14 1 19.8 3.9
 2 14 -1 83.09 19.9
 2 14 -1 101.79 8.6
 -2 -14 1 142.19 22.5
 -2 -14 1 105.89 21.5
 -2 -14 1 98.59 8.3
 1 14 -1 595.74 56.39
 1 14 -1 716.73 39.4
 -1 -14 1 699.53 38.6
 -1 -14 1 617.44 54.69
 -1 -14 1 678.73 59.09
 0 14 -1 493.15 32.5
 0 14 -1 554.04 50.89
 0 -14 1 584.34 56.89
 0 -14 1 589.04 31.8
 -1 14 -1 349.37 22.5
 -1 14 -1 327.57 37.7
 1 -14 1 346.17 21
 1 -14 1 389.26 41.2
 -2 14 -1 383.66 22.6
 -2 14 -1 321.17 36.8
 -2 14 -1 305.87 33.2
 2 -14 1 332.67 37.1
 2 -14 1 312.97 19.9
 -3 14 -1 146.59 12.5
 -3 14 -1 142.69 23.3
 -3 14 -1 167.48 23.1
 3 -14 1 169.08 25.2
 3 -14 1 157.68 10.7
 -4 14 -1 2.4 6.5
 -4 14 -1 -4.4 4.9
 4 -14 1 3.8 1.5
 4 -14 1 6.7 10.6
 -5 14 -1 77.49 20.8
 5 -14 1 109.89 8.2
 -6 14 -1 1.2 8.5
 6 -14 1 -1.4 1.4
 -7 14 -1 22.7 12
 7 -14 1 10.6 2.7
 -6 -13 1 38.1 6.9
 -5 -13 1 18.9 8.8
 -5 -13 1 9.7 3.7
 4 13 -1 -1.2 3
 -4 -13 1 6.8 2.3
 -4 -13 1 19 9.4
 3 13 -1 51.89 5.5
 -3 -13 1 54.09 5.8
 -3 -13 1 53.99 15.7
 2 13 -1 267.17 17.1
 2 13 -1 291.37 31.9
 -2 -13 1 273.37 32.7
 -2 -13 1 232.38 30.5
 -2 -13 1 255.47 17
 1 13 -1 38.4 4.4
 1 13 -1 30.4 11.3
 -1 -13 1 24.6 12.3
 -1 -13 1 35.1 13.4
 -1 -13 1 37.5 4.1
 0 13 -1 1121.29 63.39
 0 13 -1 1186.88 84.29
 0 -13 1 1157.98 62.29
 0 -13 1 1022 82.19
 0 -13 1 1165.38 79.19
 -1 13 -1 27.1 10.2
 -1 13 -1 33 12.4
 -1 13 -1 30.1 4.7
 1 -13 1 28.8 3.3
 1 -13 1 15.4 9.6
 -2 13 -1 107.39 22.1
 -2 13 -1 109.69 9.4
 -2 13 -1 115.59 17.9
 2 -13 1 111.89 23.7
 2 -13 1 100.59 7.7
 -3 13 -1 60.49 16.6
 -3 13 -1 62.59 6.8
 -3 13 -1 84.89 18
 3 -13 1 54.69 17.3
 3 -13 1 70.49 5.8
 -4 13 -1 140.29 22
 4 -13 1 123.59 9.2
 4 -13 1 147.19 21.5
 -5 13 -1 85.59 21
 5 -13 1 104.99 7.9
 -6 13 -1 84.49 21
 6 -13 1 91.59 7.6
 -7 13 -1 16.2 10.7
 7 -13 1 62.19 5.6
 -6 -12 1 118.99 11.4
 -5 -12 1 4.9 7.9
 4 12 -1 14.4 3.2
 -4 -12 1 17.6 4
 3 12 -1 23.7 4.6
 -3 -12 1 25.2 4.4
 -3 -12 1 27 10.8
 2 12 -1 4.8 5.8
 2 12 -1 -1.2 0.9
 -2 -12 1 4.6 5.7
 -2 -12 1 2.6 1.5
 -2 -12 1 0.7 5.4
 1 12 -1 215.78 26.8
 1 12 -1 188.68 13.5
 -1 -12 1 182.28 25.8
 -1 -12 1 219.28 13.4
 -1 -12 1 188.08 24.8
 0 12 -1 646.04 55.59
 0 12 -1 635.94 37.9
 0 -12 1 633.24 55.29
 0 -12 1 647.94 51.29
 0 -12 1 701.63 37.2
 -1 12 -1 5.4 5.6
 -1 12 -1 14.1 9
 1 -12 1 -0.4 4.8
 -2 12 -1 515.75 41.6
 -2 12 -1 430.06 27.5
 -2 12 -1 405.06 42.2
 2 -12 1 413.06 43.1
 2 -12 1 458.95 26
 -3 12 -1 45 6.2
 -3 12 -1 57.79 14.3
 -3 12 -1 56.09 15.6
 3 -12 1 54.49 16
 3 -12 1 39.8 4.2
 -4 12 -1 161.28 23.3
 4 -12 1 115.99 9
 4 -12 1 144.29 20.9
 -5 12 -1 91.09 20.7
 5 -12 1 86.79 19
 5 -12 1 92.29 7.3
 -6 12 -1 50.79 16.5
 6 -12 1 74.99 6.4
 -7 12 -1 8 10
 7 -12 1 19.1 3.5
 -8 12 -1 6.9 10.7
 -6 -11 1 10.1 3.6
 -6 -11 1 10.5 9.3
 5 11 -1 59.59 9.9
 -5 -11 1 44.6 7
 -5 -11 1 40.5 16.2
 4 11 -1 61.59 5.7
 -4 -11 1 88.49 18.5
 -4 -11 1 45.3 6.8
 3 11 -1 2.5 1.3
 -3 -11 1 2.2 1.7
 -3 -11 1 -0.8 5.9
 2 11 -1 130.29 9.6
 2 11 -1 154.18 21.2
 -2 -11 1 125.99 9.5
 -2 -11 1 100.39 20.9
 1 11 -1 9.6 6.8
 -1 -11 1 4.9 4.8
 -1 -11 1 -1.5 4
 -1 -11 1 0.8 1.1
 0 11 -1 220.68 27.3
 0 11 -1 233.38 14.7
 0 -11 1 196.68 23.2
 0 -11 1 228.78 13.9
 0 -11 1 201.58 26.3
 -1 11 -1 58.49 13.9
 -1 11 -1 64.39 6.1
 -1 11 -1 78.79 18
 1 -11 1 43.9 14.1
 1 -11 1 70.49 5.5
 -2 11 -1 12.3 7.5
 -2 11 -1 17.6 8.3
 -2 11 -1 18.8 3.5
 2 -11 1 2.8 7
 2 -11 1 10.6 2.2
 -3 11 -1 187.68 25.2
 -3 11 -1 161.98 12.4
 3 -11 1 162.38 22.6
 3 -11 1 158.28 10.8
 -4 11 -1 20.8 10.2
 4 -11 1 18.6 6.9
 4 -11 1 13.3 2.6
 -5 11 -1 115.19 22.8
 5 -11 1 67.49 17.7
 5 -11 1 90.59 7.3
 -6 11 -1 10.9 8.8
 6 -11 1 3.4 1.9
 6 -11 1 20.3 10
 -7 11 -1 19.2 10.6
 7 -11 1 20 3.5
 -8 11 -1 -2.3 8.2
 8 -11 1 5 2.2
 -7 -10 1 12.4 11.1
 -6 -10 1 18.7 9.3
 5 10 -1 19.5 3.6
 -5 -10 1 10.9 3.2
 -5 -10 1 16.7 9.6
 4 10 -1 55.89 5.4
 -4 -10 1 59.39 6.6
 -4 -10 1 59.69 15.1
 3 10 -1 32.4 4.3
 -3 -10 1 25.7 4.2
 -3 -10 1 16.8 8.1
 2 10 -1 236.68 14.7
 2 10 -1 250.47 27.4
 -2 -10 1 222.88 14.8
 -2 -10 1 187.08 24.7
 1 10 -1 1046.9 70.99
 1 10 -1 947.71 52.19
 -1 -10 1 933.71 68.49
 -1 -10 1 816.02 67.19
 -1 -10 1 954.5 51.99
 0 10 -1 204.58 13
 0 10 -1 202.98 25.3
 0 -10 1 163.48 25.5
 0 -10 1 193.48 24.7
 -1 10 -1 1228.88 64.39
 -1 10 -1 1312.27 79.69
 -1 10 -1 1081.19 81.39
 1 -10 1 1152.18 63.09
 1 -10 1 995.8 79.49
 -2 10 -1 87.29 8.2
 -2 10 -1 126.49 19.7
 -2 10 -1 140.59 17.9
 2 -10 1 74.89 18.3
 2 -10 1 109.09 7.5
 -3 10 -1 53.39 13.8
 -3 10 -1 50.29 5.5
 3 -10 1 44.5 12.9
 -4 10 -1 35 12.2
 4 -10 1 29.1 10.9
 4 -10 1 37.1 4
 -5 10 -1 174.58 24.1
 5 -10 1 185.88 12.6
 5 -10 1 199.98 26.6
 -6 10 -1 16.7 10.2
 6 -10 1 40.6 5.1
 6 -10 1 27.6 13.1
 -7 10 -1 104.99 23.8
 7 -10 1 166.78 11.6
 -8 10 -1 -3.1 8.7
 8 -10 1 6.1 2.5
 -7 -9 1 -8.3 6.4
 -6 -9 1 69.99 16.6
 5 9 -1 195.28 13.6
 -5 -9 1 188.68 15.3
 -5 -9 1 228.18 25.4
 4 9 -1 23.4 3.8
 -4 -9 1 29.2 5.1
 -4 -9 1 35.4 12
 3 9 -1 628.74 35.3
 -3 -9 1 589.54 36
 -3 -9 1 632.54 49.7
 2 9 -1 593.34 31.4
 2 9 -1 545.65 44.7
 -2 -9 1 507.35 44.3
 -2 -9 1 512.75 31.4
 1 9 -1 276.17 17.1
 1 9 -1 295.17 30.8
 -1 -9 1 266.37 18.2
 -1 -9 1 324.37 45.2
 -1 -9 1 288.87 29.9
 0 9 -1 45.8 16.2
 0 9 -1 73.99 5.8
 0 -9 1 62.19 14.8
 0 -9 1 62.59 13.6
 0 -9 1 63.19 5.1
 -1 9 -1 1.2 1.2
 -1 9 -1 6.1 4.8
 -1 9 -1 1.6 3.8
 1 -9 1 5.9 6.2
 1 -9 1 1.6 1
 -2 9 -1 298.27 30.6
 -2 9 -1 252.97 17.1
 2 -9 1 253.87 28.6
 2 -9 1 266.97 16
 -3 9 -1 73.19 7
 -3 9 -1 56.79 14.1
 3 -9 1 78.09 5.8
 3 -9 1 61.49 15.1
 -4 9 -1 294.77 30.5
 4 -9 1 212.98 26.9
 4 -9 1 245.78 17.2
 -5 9 -1 4.3 5.4
 5 -9 1 4.9 8
 5 -9 1 1.3 1.5
 -6 9 -1 9.9 6.9
 6 -9 1 3.4 7.6
 6 -9 1 9.8 2.6
 -7 9 -1 51.99 14.6
 7 -9 1 105.29 35.2
 7 -9 1 85.79 7.6
 -8 9 -1 -9.1 8
 8 -9 1 1.6 2.1
 -9 -8 1 0.7 6.3
 -8 -8 1 216.78 46.5
 -7 -8 1 177.58 22.4
 6 8 -1 193.98 13.3
 -6 -8 1 172.38 22.5
 5 8 -1 14.8 5
 -5 -8 1 13 3.8
 -5 -8 1 21.9 9
 4 8 -1 35 4
 -4 -8 1 39.6 5.9
 -4 -8 1 36.1 10
 3 8 -1 109.59 7.9
 -3 -8 1 90.29 14.3
 -3 -8 1 97.29 8.4
 2 8 -1 608.14 48.1
 2 8 -1 682.43 36
 -2 -8 1 610.94 48.5
 -2 -8 1 617.24 36.2
 1 8 -1 15.9 2.8
 1 8 -1 15.5 7.1
 -1 -8 1 24.3 8.4
 -1 -8 1 13.9 2.5
 -1 -8 1 14.1 6.8
 0 8 -1 729.03 58.79
 0 8 -1 899.11 45.5
 0 8 -1 895.41 59.19
 0 -8 1 755.92 44.7
 0 -8 1 794.52 60.09
 0 -8 1 823.82 57.19
 -1 8 -1 -0.1 0.8
 -1 8 -1 -1.3 3
 -1 8 -1 -1.6 2.5
 1 -8 1 3.4 4.1
 1 -8 1 1.3 0.8
 -2 8 -1 333.77 52.49
 -2 8 -1 379.76 22.5
 2 -8 1 401.06 21.4
 2 -8 1 299.57 32.3
 -3 8 -1 5.3 5.7
 3 -8 1 3.3 5.3
 -4 8 -1 666.43 54.69
 4 -8 1 707.83 55.29
 4 -8 1 694.43 39.1
 -5 8 -1 -1.3 5.3
 5 -8 1 0.4 1
 5 -8 1 5.3 7.5
 -6 8 -1 104.89 21.7
 6 -8 1 107.79 32.9
 6 -8 1 133.99 10
 -7 8 -1 2.5 8.9
 7 -8 1 16.1 3.6
 7 -8 1 23 11.9
 -8 8 -1 38.9 13.7
 8 -8 1 20.3 4.4
 -9 -7 1 176.78 23.5
 -8 -7 1 1.4 7.8
 -7 -7 1 13.3 8.7
 6 7 -1 222.38 14.8
 -6 -7 1 201.58 23
 5 7 -1 1.2 1.4
 -5 -7 1 1 4.9
 4 7 -1 1.8 1.2
 -4 -7 1 11.2 3
 -4 -7 1 0.1 3.9
 3 7 -1 560.14 31.8
 -3 -7 1 560.44 43.7
 -3 -7 1 539.75 32.7
 2 7 -1 6121.99 347.77
 -2 -7 1 6495.35 349.27
 1 7 -1 1.4 3.8
 1 7 -1 1 0.8
 -1 -7 1 2.8 3
 -1 -7 1 1.5 2.3
 -1 -7 1 3.2 1.3
 0 7 -1 733.23 37.4
 0 7 -1 654.23 48
 0 7 -1 591.24 49.1
 0 -7 1 664.13 47.9
 0 -7 1 728.73 51.39
 0 -7 1 639.24 36.8
 -1 7 -1 1320.97 85.19
 -1 7 -1 1308.37 88.49
 -1 7 -1 1393.46 74.09
 1 -7 1 1410.76 89.19
 1 -7 1 1375.76 73.39
 -2 7 -1 317.87 19.2
 -2 7 -1 272.47 29.3
 2 -7 1 321.57 30.4
 2 -7 1 317.57 18.1
 -3 7 -1 61.89 14.7
 3 -7 1 88.29 16.6
 3 -7 1 79.39 6
 -4 7 -1 2411.86 145.89
 4 -7 1 2234.18 144.99
 4 -7 1 2462.55 127.99
 -5 7 -1 243.98 28.4
 5 -7 1 201.38 26.6
 5 -7 1 285.27 16.9
 -6 7 -1 276.57 31.7
 6 -7 1 299.47 32.4
 6 -7 1 309.97 19.6
 -7 7 -1 6.6 6.3
 7 -7 1 20 4.1
 7 -7 1 19.6 10.6
 8 -7 1 -2.9 2.3
 -9 7 -1 22.2 12.9
 9 -7 1 24.9 5.7
 -9 -6 1 5.4 8.7
 -8 -6 1 92.49 14.9
 -8 -6 1 92.19 18
 -7 -6 1 13 8.4
 6 6 -1 7.2 2.5
 -6 -6 1 -8.7 5.1
 5 6 -1 9.3 2.5
 -5 -6 1 1.2 5
 4 6 -1 25.6 3.8
 -4 -6 1 39.2 10.4
 -4 -6 1 32.4 5.6
 3 6 -1 151.08 10.2
 -3 -6 1 159.08 18
 -3 -6 1 136.79 10.8
 2 6 -1 12 2.2
 2 6 -1 7 4.1
 -2 -6 1 4 3.5
 -2 -6 1 8.6 2
 1 6 -1 1950.5 113.39
 1 6 -1 1892.11 100.59
 -1 -6 1 1792.72 100.59
 -1 -6 1 1896.31 113.09
 0 6 -1 2566.94 145.69
 0 6 -1 2664.83 133.89
 0 6 -1 2291.77 146.49
 0 -6 1 2545.85 147.39
 0 -6 1 2479.45 133.49
 0 -6 1 2506.55 144.89
 -1 6 -1 1679.73 85.19
 -1 6 -1 1536.75 98.19
 -1 6 -1 1477.65 94.89
 1 -6 1 1500.05 97.49
 1 -6 1 1658.33 84.49
 -2 6 -1 251.47 16
 -2 6 -1 244.98 25.5
 2 -6 1 287.07 26.8
 2 -6 1 261.87 15.3
 -3 6 -1 111.89 17.1
 3 -6 1 148.99 19.7
 3 -6 1 156.38 9.8
 -4 6 -1 120.59 17.4
 4 -6 1 128.19 9.1
 4 -6 1 107.19 16.7
 -5 6 -1 452.75 39.8
 5 -6 1 363.26 36.9
 5 -6 1 424.46 32.1
 -6 6 -1 128.69 19.3
 6 -6 1 109.69 9.2
 6 -6 1 75.99 17.1
 -7 6 -1 158.68 22.9
 7 -6 1 165.58 12.9
 -8 6 -1 -3.4 6.3
 8 -6 1 0 2.4
 -9 6 -1 6 9.7
 9 -6 1 10.1 3.2
 -9 -5 1 62.09 15.1
 -8 -5 1 15.9 7.7
 6 5 -1 61.09 6.2
 5 5 -1 96.59 8
 4 5 -1 63.09 5.8
 -4 -5 1 85.79 24
 3 5 -1 551.04 33.2
 -3 -5 1 626.84 43.1
 -3 -5 1 588.54 34.4
 2 5 -1 168.38 10.3
 -2 -5 1 175.68 17.2
 -2 -5 1 133.69 10.4
 1 5 -1 716.33 40.4
 1 5 -1 778.42 50.69
 -1 -5 1 734.53 50.09
 -1 -5 1 739.13 40.6
 0 5 -1 39.9 8.9
 0 5 -1 44.7 10
 0 5 -1 54.89 3.8
 0 -5 1 48.6 3.6
 0 -5 1 43.8 9.3
 0 -5 1 45.1 9.8
 -1 5 -1 1150.08 65.49
 -1 5 -1 1259.47 77.89
 1 -5 1 1293.67 65.09
 1 -5 1 1151.98 76.69
 -2 5 -1 477.25 27.3
 -2 5 -1 436.16 37
 2 -5 1 482.65 37.8
 2 -5 1 487.95 26.6
 -3 5 -1 66.99 14.2
 3 -5 1 70.09 5.7
 3 -5 1 83.99 19.7
 -4 5 -1 1.2 3.8
 4 -5 1 3 1.5
 4 -5 1 5.7 5.3
 -5 5 -1 74.59 16.5
 5 -5 1 71.49 15.6
 -6 5 -1 95.49 19
 6 -5 1 124.39 17.8
 -7 5 -1 -0.5 6.7
 -8 5 -1 3.7 9.3
 8 -5 1 30.9 5
 -9 5 -1 94.59 20.7
 9 -5 1 100.39 9.6
 -9 -4 1 76.29 17.2
 -8 -4 1 -1.8 5.8
 7 4 -1 364.06 23.2
 -7 -4 1 359.36 34.3
 6 4 -1 201.98 14.7
 4 4 -1 74.19 6.5
 3 4 -1 37.3 3.9
 -3 -4 1 29 4.5
 -3 -4 1 35.5 8.4
 2 4 -1 303.37 17.7
 -2 -4 1 273.67 18
 -2 -4 1 323.27 24.6
 1 4 -1 1883.21 98.29
 1 4 -1 1883.31 106.99
 -1 -4 1 1768.02 98.39
 -1 -4 1 1837.42 106.59
 0 4 -1 314.07 18.7
 0 4 -1 395.06 28.7
 0 4 -1 356.76 26.6
 0 -4 1 340.37 26.9
 0 -4 1 323.27 18.6
 0 -4 1 338.77 26
 -1 4 -1 45.6 3.7
 -1 4 -1 43.2 9.5
 1 -4 1 55.29 3.6
 1 -4 1 58.59 8.6
 -2 4 -1 107.49 14.6
 2 -4 1 117.19 15
 2 -4 1 139.69 8.2
 -3 4 -1 45.7 11.5
 3 -4 1 54.29 11.8
 3 -4 1 61.99 5
 -4 4 -1 41 11.9
 4 -4 1 29.7 9.7
 -5 4 -1 12.7 6.1
 5 -4 1 -2.1 3.9
 -6 4 -1 47.2 13.3
 -7 4 -1 47.9 14
 7 -4 1 89.79 7.7
 -8 4 -1 17 11.1
 8 -4 1 28.3 4.7
 -9 4 -1 20.4 11.4
 -9 -3 1 52.49 13.3
 -8 -3 1 198.68 23.9
 7 3 -1 61.39 6.4
 -7 -3 1 30.6 10.4
 6 3 -1 303.87 20.5
 -6 -3 1 335.47 30.4
 5 3 -1 16.1 3.2
 4 3 -1 0.6 1.3
 3 3 -1 408.06 24.2
 2 3 -1 713.03 38.7
 -2 -3 1 763.32 44.9
 -2 -3 1 617.04 38.8
 1 3 -1 442.46 31
 1 3 -1 488.75 25.5
 -1 -3 1 450.35 31
 -1 -3 1 441.06 25.5
 0 3 -1 1995.2 116.99
 0 3 -1 2286.27 118.39
 0 -3 1 2010.8 116.89
 0 -3 1 1988.3 116.59
 -1 3 -1 2286.27 126.19
 -1 3 -1 2082.39 116.69
 1 -3 1 2317.77 126.29
 1 -3 1 2148.69 116.49
 -2 3 -1 453.95 34.7
 2 -3 1 468.45 25.5
 2 -3 1 430.56 34.4
 -3 3 -1 84.19 13.3
 3 -3 1 90.29 13
 -4 3 -1 7.7 5.4
 4 -3 1 10.3 5.9
 -5 3 -1 21.2 8.6
 -6 3 -1 320.07 33.3
 6 -3 1 338.07 21.2
 -7 3 -1 23.6 9.3
 7 -3 1 27.5 5
 -8 3 -1 -2.2 8
 8 -3 1 -2.2 2.4
 -9 3 -1 6.6 10.7
 -8 -2 1 -1.1 6.7
 7 2 -1 0.9 2.2
 -7 -2 1 -1.5 5.4
 6 2 -1 5.9 2.4
 -6 -2 1 -3.4 3.3
 5 2 -1 5.3 2.1
 -5 -2 1 4 4.7
 4 2 -1 233.88 15.5
 3 2 -1 507.85 29.6
 2 2 -1 2427.26 129.89
 1 2 -1 653.53 39.4
 1 2 -1 661.53 35.4
 -1 -2 1 617.94 39
 -1 -2 1 652.93 35.6
 0 2 -1 1906.21 111.19
 0 2 -1 2070.99 111.89
 0 -2 1 1990.1 111.59
 0 -2 1 2023.2 111.19
 -1 2 -1 800.42 48.8
 1 -2 1 788.92 48.7
 1 -2 1 724.83 40.8
 2 -2 1 9054.79 487.75
 -3 2 -1 123.89 15.7
 3 -2 1 117.69 15
 -4 2 -1 20 7.7
 -5 2 -1 242.78 26.7
 5 -2 1 246.68 16
 -6 2 -1 84.19 17.6
 6 -2 1 83.99 7.4
 -7 2 -1 15.6 9.1
 7 -2 1 21.7 3.8
 -8 2 -1 85.69 19.9
 8 -2 1 110.69 9.1
 -9 2 -1 -11.8 6.7
 -9 -1 1 12.1 7.1
 -8 -1 1 107.69 16.8
 7 1 -1 14 3.4
 -7 -1 1 13.5 7.2
 6 1 -1 268.57 18.1
 -6 -1 1 242.28 29.6
 5 1 -1 1763.62 103.69
 -5 -1 1 2038.6 113.69
 4 1 -1 5.6 2
 -4 -1 1 4.4 3.4
 1 1 -1 978.4 56.99
 -1 -1 1 1082.59 57.29
 0 1 -1 57.09 6.4
 0 1 -1 52.79 5.8
 0 -1 1 52.39 6
 0 -1 1 61.39 6.1
 -1 1 -1 6352.26 339.97
 1 -1 1 6277.87 339.47
 -2 1 -1 2820.42 151.38
 2 -1 1 2500.65 149.99
 -3 1 -1 612.84 44.6
 -4 1 -1 1104.79 76.49
 4 -1 1 1214.58 64.19
 -5 1 -1 144.29 19
 5 -1 1 130.39 9.7
 -6 1 -1 181.88 22.9
 6 -1 1 176.18 12.4
 -7 1 -1 323.17 36.1
 7 -1 1 405.76 23.6
 -8 1 -1 6.4 7.9
 8 -1 1 9.4 2.7
 -9 1 -1 42.8 15.5
 -9 0 1 33.9 11.4
 -8 0 1 4.2 5.9
 7 0 -1 264.67 18.1
 -7 0 1 237.48 26.2
 6 0 -1 0 1.9
 -6 0 1 2 4.7
 5 0 -1 4.9 2.5
 -5 0 1 15.3 5.9
 -4 0 1 -0.4 2.3
 -3 0 1 44.6 6.7
 -2 0 1 -1 0.7
 0 0 -1 0 0.4
 0 0 1 -0.3 1.1
 -1 0 -1 1576.74 83.59
 -1 0 -1 1294.37 76.59
 1 0 1 1492.05 76.49
 -2 0 -1 0.6 2.3
 2 0 1 -0.3 0.5
 -3 0 -1 22 7
 3 0 1 23.9 2.6
 -4 0 -1 0.8 3.1
 4 0 1 2.3 1.2
 -5 0 -1 1.9 3
 5 0 1 2.8 1.5
 -6 0 -1 -1.4 4.6
 6 0 1 -3.2 1.1
 -7 0 -1 32 13.1
 7 0 1 65.29 5.9
 -8 0 -1 -2.8 5.8
 8 0 1 -1.3 1.8
 -9 0 -1 1.1 9.6
 -9 1 1 6.7 7.6
 -8 1 1 109.39 16.3
 7 -1 -1 10.1 3.4
 -7 1 1 14 7.1
 6 -1 -1 272.47 19.1
 -6 1 1 284.07 27.1
 -5 1 1 2178.78 128.19
 -4 1 1 6.5 3.4
 -3 1 1 4457.45 242.38
 2 -1 -1 534.35 34.6
 -2 1 1 624.84 35.3
 1 -1 -1 1046.7 59.19
 -1 1 1 1132.49 59.39
 0 -1 -1 52.29 3.7
 0 1 1 62.89 3.8
 -2 -1 -1 2861.61 154.18
 2 1 1 2941.61 153.78
 3 1 1 661.03 36.6
 -4 -1 -1 1117.09 73.39
 4 1 1 1069.39 59.59
 -5 -1 -1 135.09 18.6
 5 1 1 123.39 9.1
 -6 -1 -1 178.48 22.3
 6 1 1 161.78 11.6
 -7 -1 -1 331.07 35.7
 7 1 1 405.66 23.4
 -8 -1 -1 17.9 9.8
 -9 -1 -1 14.7 9.6
 -8 2 1 9.6 7
 7 -2 -1 -1.5 2.4
 -7 2 1 5.9 4.5
 -6 2 1 4 4.3
 -5 2 1 14.5 5.7
 -4 2 1 292.47 24.5
 3 -2 -1 430.66 31.5
 -3 2 1 501.45 32.5
 2 -2 -1 2375.96 134.69
 -2 2 1 2520.95 134.59
 1 -2 -1 570.64 36.9
 1 -2 -1 676.03 34.6
 -1 2 1 607.54 36.6
 -1 -2 -1 627.94 34.7
 1 2 1 657.83 34.7
 -3 -2 -1 100.69 7.9
 3 2 1 111.79 7.3
 4 2 1 33.9 6.1
 -5 -2 -1 250.37 26.8
 5 2 1 244.48 15.5
 -6 -2 -1 60.79 14.8
 6 2 1 70.59 6.1
 -7 -2 -1 16.9 8.2
 7 2 1 12.1 5.4
 -8 -2 -1 76.09 18.3
 8 2 1 107.79 14.7
 -9 -2 -1 1.6 7.5
 -9 3 1 19.8 10.8
 -8 3 1 183.58 21.3
 -7 3 1 70.49 14.8
 -5 3 1 24.2 8.1
 4 -3 -1 1.5 2.5
 -4 3 1 6.2 3.6
 3 -3 -1 399.26 29.7
 -3 3 1 403.96 29.1
 2 -3 -1 646.04 43
 -2 3 1 725.43 43.4
 1 -3 -1 403.66 29.6
 1 -3 -1 465.25 25.4
 -1 3 1 450.55 25.5
 -1 3 1 455.05 29.6
 0 -3 -1 2252.37 114.69
 0 -3 -1 2157.18 120.59
 0 3 1 2056.49 114.59
 -1 -3 -1 1974.7 109.19
 1 3 1 2136.29 109.29
 -2 -3 -1 499.65 27.8
 2 3 1 488.55 27.3
 -3 -3 -1 69.09 6.1
 3 3 1 77.99 5.6
 -4 -3 -1 10.9 2.6
 4 3 1 7.3 1.9
 5 3 1 19.9 3.2
 -6 -3 -1 317.47 32.9
 6 3 1 325.27 19.9
 -7 -3 -1 13.4 8.5
 7 3 1 34.3 4.4
 -8 -3 -1 4.4 6.8
 -9 -3 -1 28.2 10.9
 -9 4 1 64.09 14.5
 -8 4 1 -0.9 5.4
 -7 4 1 363.26 32.5
 -6 4 1 191.58 21.1
 5 -4 -1 -4.3 3.3
 -5 4 1 8.6 4.8
 4 -4 -1 89.59 12.4
 -4 4 1 94.09 12.4
 3 -4 -1 31.5 8.2
 -3 4 1 34.3 7.9
 2 -4 -1 286.77 18.1
 2 -4 -1 258.47 22.7
 -2 4 1 339.47 24.3
 1 -4 -1 1730.23 105.19
 1 -4 -1 1860.21 97.79
 -1 4 1 1786.22 104.29
 -1 4 1 1888.41 98.19
 0 -4 -1 353.86 26.1
 0 4 1 304.27 24.3
 0 4 1 348.97 19.3
 -1 -4 -1 53.19 3.8
 1 4 1 42.8 3.6
 -2 -4 -1 138.09 8.8
 2 4 1 128.39 8.4
 -3 -4 -1 53.19 5
 -4 -4 -1 46.7 10
 4 4 1 44 4.2
 5 4 1 3.7 1.4
 6 4 1 46.8 4.8
 -7 -4 -1 49.3 13.9
 7 4 1 70.79 6.1
 -8 -4 -1 52.89 15.1
 -9 -4 -1 4 8.5
 -9 5 1 50.49 12.1
 -8 5 1 9.7 7.4
 -7 5 1 42.3 11
 -6 5 1 73.79 14.5
 5 -5 -1 116.19 15.8
 -5 5 1 129.89 16
 4 -5 -1 70.09 7.3
 4 -5 -1 66.49 10.6
 -4 5 1 65.09 13.1
 3 -5 -1 600.94 41.9
 3 -5 -1 529.85 33.5
 -3 5 1 599.54 41.4
 2 -5 -1 160.18 16.8
 2 -5 -1 155.68 11
 -2 5 1 171.68 17.4
 1 -5 -1 684.53 49.8
 1 -5 -1 766.22 41.5
 -1 5 1 784.72 42.1
 -1 5 1 736.83 49.3
 0 -5 -1 53.19 10.2
 0 -5 -1 50.89 4
 0 -5 -1 37.7 5.9
 0 5 1 51.09 4.1
 0 5 1 41.1 8.6
 -1 -5 -1 1112.79 72.19
 -1 -5 -1 1256.77 62.89
 1 5 1 1107.89 62.79
 -2 -5 -1 473.25 26.4
 2 5 1 450.15 26
 -3 -5 -1 61.29 5.5
 3 5 1 63.29 5.1
 -4 -5 -1 3.5 1.6
 4 5 1 2.7 1.4
 -5 -5 -1 69.69 6.8
 5 5 1 50.69 5
 6 5 1 129.49 9.5
 -7 -5 -1 7.2 7.5
 7 5 1 5.4 2
 -8 -5 -1 42.3 28.3
 -9 -5 -1 74.59 17.4
 9 -6 -1 14.5 4.4
 -9 6 1 11.2 8.6
 8 -6 -1 84.29 11.9
 -8 6 1 90.69 17.7
 -7 6 1 13.9 6.5
 6 -6 -1 18.6 7.4
 6 -6 -1 0 2.1
 -6 6 1 5.4 5.4
 5 -6 -1 14 3.6
 5 -6 -1 8.6 6.6
 -5 6 1 22.2 7
 4 -6 -1 27.9 8.6
 4 -6 -1 32.4 4.9
 -4 6 1 30.2 9.1
 3 -6 -1 180.48 19
 3 -6 -1 144.89 11.4
 -3 6 1 174.28 18.4
 2 -6 -1 9.3 4.8
 2 -6 -1 5.2 1.9
 -2 6 1 6.5 2.1
 -2 6 1 11.2 4.9
 1 -6 -1 1824.22 99.19
 1 -6 -1 1863.11 111.69
 -1 6 1 1909.31 103.09
 -1 6 1 1858.31 99.89
 -1 6 1 1753.52 109.19
 0 -6 -1 2437.06 140.19
 0 -6 -1 2206.38 127.59
 0 -6 -1 2336.47 133.09
 0 6 1 2534.25 139.29
 0 6 1 2466.05 127.99
 -1 -6 -1 1346.47 76.49
 -1 -6 -1 1484.15 89.39
 1 6 1 1446.56 76.79
 -2 -6 -1 232.78 14.4
 -2 -6 -1 227.38 28.1
 2 6 1 236.88 14.3
 -3 -6 -1 129.99 10.9
 3 6 1 139.89 9.2
 -4 -6 -1 114.79 9.4
 4 6 1 110.49 8.1
 -5 -6 -1 415.26 26.2
 5 6 1 396.06 23.9
 7 6 1 178.58 12.4
 -8 -6 -1 -2.4 5.6
 -9 -6 -1 3.3 6.3
 9 -7 -1 158.28 14.2
 -9 7 1 167.48 21.5
 -8 7 1 10.7 7.1
 7 -7 -1 18.6 4.2
 -7 7 1 17.4 7.2
 6 -7 -1 170.78 13.9
 6 -7 -1 179.38 21.7
 -6 7 1 197.28 22.6
 5 -7 -1 0.2 1.5
 5 -7 -1 11.8 6.8
 -5 7 1 4.7 4.4
 4 -7 -1 8.5 4.7
 4 -7 -1 2.5 1.8
 -4 7 1 -2.3 4.7
 3 -7 -1 600.54 36.6
 3 -7 -1 620.34 47.5
 -3 7 1 692.53 48
 2 -7 -1 7378.06 369.66
 2 -7 -1 6353.16 353.76
 -2 7 1 6544.15 366.46
 -2 7 1 6456.65 357.86
 1 -7 -1 6.1 3.5
 1 -7 -1 0.7 0.9
 -1 7 1 -2.3 2.5
 -1 7 1 0 1
 -1 7 1 -0.3 2.1
 0 -7 -1 643.44 41.6
 0 -7 -1 591.74 35.3
 0 -7 -1 614.24 47.1
 0 7 1 683.53 35.9
 0 7 1 611.64 45.7
 -1 -7 -1 1282.97 79.39
 -1 -7 -1 1099.69 64.69
 1 7 1 1223.78 65.09
 -2 -7 -1 264.37 16.7
 -2 -7 -1 291.17 27.2
 2 7 1 277.17 16.7
 -3 -7 -1 78.59 6.7
 3 7 1 75.99 6.1
 -4 -7 -1 2261.67 119.19
 4 7 1 2113.49 117.39
 -5 -7 -1 257.97 19
 5 7 1 295.17 17.5
 6 7 1 340.57 20.8
 -8 -7 -1 -1.6 5.2
 -9 -7 -1 30.4 12.2
 9 -8 -1 0.2 3.1
 -9 8 1 -3.1 7.6
 8 -8 -1 220.28 18
 -8 8 1 285.17 29.2
 7 -8 -1 162.28 22.8
 7 -8 -1 142.69 12.9
 -7 8 1 177.58 22
 6 -8 -1 141.29 11.6
 6 -8 -1 140.99 19.6
 -6 8 1 136.89 18.9
 5 -8 -1 13.2 8
 5 -8 -1 16.4 4.1
 -5 8 1 16.8 6.9
 4 -8 -1 47.5 11.3
 4 -8 -1 43.6 4.9
 -4 8 1 42.4 14.4
 3 -8 -1 105.09 8.4
 3 -8 -1 102.29 15
 -3 8 1 98.79 15.2
 2 -8 -1 628.24 38.6
 -2 8 1 674.43 50.49
 -2 8 1 754.82 40.5
 1 -8 -1 18 8.5
 1 -8 -1 11.3 2.4
 -1 8 1 14.2 2.8
 -1 8 1 16.9 5.2
 -1 8 1 13.3 6.5
 0 -8 -1 891.41 68.79
 0 -8 -1 718.83 43.7
 0 -8 -1 763.42 50.89
 0 8 1 815.42 44.4
 0 8 1 820.52 56.89
 -1 -8 -1 1 0.9
 -1 -8 -1 1 4.7
 1 8 1 0.1 0.7
 -2 -8 -1 305.47 19.5
 -2 -8 -1 346.67 32.6
 2 8 1 335.47 19.6
 -3 -8 -1 14.6 3
 -3 -8 -1 10.7 7.1
 3 8 1 11 2.4
 -4 -8 -1 612.24 50.09
 -4 -8 -1 643.54 37.3
 4 8 1 626.24 35.9
 5 8 1 3.3 1.4
 -6 -8 -1 165.48 13.5
 6 8 1 160.98 11.4
 8 -9 -1 7.3 3.1
 -8 9 1 -9.8 6.8
 7 -9 -1 -1.7 7.7
 7 -9 -1 7.9 2.7
 -7 9 1 0.4 7.4
 6 -9 -1 42.4 14.4
 6 -9 -1 62.29 6.6
 -6 9 1 62.09 14.7
 5 -9 -1 198.18 23.5
 5 -9 -1 172.88 13.6
 -5 9 1 205.78 23.9
 4 -9 -1 48.1 5.2
 4 -9 -1 20.6 8.7
 -4 9 1 52.29 12.6
 3 -9 -1 628.44 35.9
 3 -9 -1 580.64 48.6
 -3 9 1 629.34 48.7
 2 -9 -1 547.55 32.6
 2 -9 -1 590.84 47.3
 -2 9 1 563.04 34.1
 -2 9 1 571.84 45.7
 1 -9 -1 308.47 31.9
 1 -9 -1 266.07 22.2
 -1 9 1 333.67 24.9
 -1 9 1 291.47 19.2
 -1 9 1 292.17 28.8
 0 -9 -1 61.19 9.5
 0 -9 -1 59.79 14.3
 0 9 1 53.89 15.7
 0 9 1 62.89 5.6
 -1 -9 -1 -0.1 4.3
 -1 -9 -1 2.5 1.3
 -2 -9 -1 253.97 15.9
 -2 -9 -1 245.68 27.3
 2 9 1 253.57 15.9
 -3 -9 -1 70.59 6
 -3 -9 -1 53.69 14
 3 9 1 53.49 5.2
 -4 -9 -1 235.78 16.5
 -4 -9 -1 248.28 27.2
 4 9 1 243.58 15.5
 -5 -9 -1 6.4 12.9
 -5 -9 -1 2.9 1.5
 5 9 1 3.9 1.8
 -6 -9 -1 12.2 8.4
 -6 -9 -1 9.4 3.4
 6 9 1 6.7 2.7
 8 -10 -1 2 7.6
 8 -10 -1 0.5 2.2
 7 -10 -1 21.7 10.8
 7 -10 -1 15.8 3.9
 -7 10 1 21.5 10.2
 6 -10 -1 8.6 8.5
 -6 10 1 6.6 7.6
 5 -10 -1 12.5 3.3
 5 -10 -1 4.3 7.1
 -5 10 1 10.5 6.7
 4 -10 -1 39.8 12.3
 -4 10 1 28.2 10.3
 3 -10 -1 28.6 4.3
 3 -10 -1 33.4 11.4
 -3 10 1 28.4 5.2
 -3 10 1 20.8 9.4
 2 -10 -1 243.48 16.5
 2 -10 -1 274.97 29.8
 -2 10 1 296.77 24
 -2 10 1 250.57 17.9
 -2 10 1 271.67 28.1
 1 -10 -1 985.6 72.49
 1 -10 -1 997.1 54.59
 -1 10 1 957.6 68.89
 -1 10 1 983.3 55.69
 0 -10 -1 187.68 18.9
 0 -10 -1 168.38 12
 0 -10 -1 190.88 24
 0 10 1 188.38 22.5
 0 10 1 198.58 13
 -1 -10 -1 1050.99 61.79
 -1 -10 -1 1215.18 81.39
 1 10 1 1122.49 77.59
 1 10 1 1146.59 62.39
 -2 -10 -1 129.59 18.8
 -2 -10 -1 100.69 7.9
 2 10 1 100.29 8
 -3 -10 -1 46.5 5
 -3 -10 -1 45.5 13.8
 3 10 1 45.9 4.7
 -4 -10 -1 40.6 12.2
 -4 -10 -1 28.4 4.7
 4 10 1 36.7 4.1
 -5 -10 -1 189.78 24.2
 -5 -10 -1 176.58 14.6
 5 10 1 223.68 13.8
 -6 -10 -1 36.5 7.7
 8 -11 -1 90.39 8.6
 -8 11 1 73.39 16
 7 -11 -1 -0.8 7.2
 -7 11 1 12 8.3
 6 -11 -1 15.3 3.5
 6 -11 -1 16.4 9.6
 -6 11 1 -1.4 6.2
 5 -11 -1 28.6 4.6
 5 -11 -1 30.2 10
 -5 11 1 27.6 11.2
 4 -11 -1 48.4 5.3
 4 -11 -1 40.9 11.9
 -4 11 1 45.4 12.4
 3 -11 -1 4 1.7
 3 -11 -1 10.9 6.1
 -3 11 1 0.1 2
 -3 11 1 -3.1 3.7
 2 -11 -1 155.78 11
 2 -11 -1 150.78 21.6
 -2 11 1 136.09 11.9
 -2 11 1 178.18 17.6
 -2 11 1 160.08 21
 1 -11 -1 1.4 1.1
 -1 11 1 -0.4 1.1
 -1 11 1 -1.2 2.2
 0 -11 -1 247.88 22
 0 -11 -1 179.38 25.7
 0 -11 -1 210.78 13.7
 0 11 1 199.38 14.2
 0 11 1 200.68 24.5
 -1 -11 -1 61.69 13.7
 -1 -11 -1 81.39 18.2
 -1 -11 -1 64.09 5.8
 1 11 1 53.29 13.6
 1 11 1 67.29 6.1
 -2 -11 -1 8 7.8
 -2 -11 -1 11.9 2.7
 2 11 1 7.2 2.5
 -3 -11 -1 127.89 21.2
 -3 -11 -1 195.18 12.4
 3 11 1 152.08 11.4
 -4 -11 -1 13.9 9.6
 -4 -11 -1 16.5 3.5
 4 11 1 9.8 2.7
 -5 -11 -1 96.79 9.2
 -5 -11 -1 106.89 22.4
 5 11 1 95.59 8
 -6 -11 -1 1.5 2
 -7 -11 -1 8 3.8
 8 -12 -1 8 3
 -8 12 1 1.8 6.9
 7 -12 -1 10.1 3
 7 -12 -1 -11 10.8
 -7 12 1 0.8 8.1
 6 -12 -1 101.39 9.2
 6 -12 -1 100.69 21
 -6 12 1 127.29 19.4
 5 -12 -1 -0.3 6
 5 -12 -1 2.6 1.7
 -5 12 1 1.1 5.7
 4 -12 -1 13.1 8.9
 4 -12 -1 14.5 3
 -4 12 1 18.6 8.7
 3 -12 -1 21.5 10
 3 -12 -1 19.2 3.5
 -3 12 1 14.1 3.7
 -3 12 1 30.7 8.7
 -3 12 1 30.7 10.4
 2 -12 -1 -0.7 0.9
 2 -12 -1 3.6 7.4
 -2 12 1 3.1 5.6
 -2 12 1 -1.5 0.9
 -2 12 1 1.2 3
 1 -12 -1 237.98 14.3
 1 -12 -1 194.98 26.9
 -1 12 1 188.28 14.8
 -1 12 1 197.48 25
 0 -12 -1 588.84 34.5
 0 -12 -1 571.74 52.29
 0 -12 -1 629.24 44.6
 0 12 1 595.74 35.4
 0 12 1 598.74 50.49
 -1 -12 -1 2.1 1.4
 -1 -12 -1 -0.2 7.3
 1 12 1 3 1.7
 1 12 1 4.2 5.3
 -2 -12 -1 466.45 25.9
 -2 -12 -1 363.56 40.1
 2 12 1 418.26 25.9
 -3 -12 -1 20.5 17.3
 -3 -12 -1 57.79 5.9
 3 12 1 57.69 10.6
 -4 -12 -1 117.49 10.6
 -4 -12 -1 145.99 22.4
 4 12 1 157.38 10.7
 -5 -12 -1 97.29 9.9
 -6 -12 -1 69.29 8
 -7 -12 -1 4.7 3.3
 8 -13 -1 54.39 6.2
 -8 13 1 31.8 11.6
 7 -13 -1 47 6.5
 -7 13 1 81.29 17.4
 6 -13 -1 27.6 13.3
 6 -13 -1 30.6 4.7
 -6 13 1 23.9 10.9
 5 -13 -1 3.4 1.7
 5 -13 -1 6.8 9.2
 -5 13 1 13.7 7.9
 4 -13 -1 -3.4 6.7
 4 -13 -1 2.4 1.5
 -4 13 1 5.7 5.9
 3 -13 -1 58.69 5.6
 3 -13 -1 60.19 16.2
 -3 13 1 38.2 12.8
 -3 13 1 57.19 12.6
 -3 13 1 44.1 6.9
 2 -13 -1 296.87 18.4
 2 -13 -1 251.47 32
 -2 13 1 281.07 20
 -2 13 1 279.47 30.9
 -2 13 1 319.77 27.3
 1 -13 -1 49.99 5
 1 -13 -1 40.9 15.9
 -1 13 1 56.39 13.7
 -1 13 1 40.1 6.3
 0 -13 -1 1040.2 61.99
 0 -13 -1 1213.18 86.19
 0 -13 -1 1074.79 72.69
 0 13 1 1140.29 63.39
 0 13 1 1194.18 82.19
 -1 -13 -1 35.2 11.8
 -1 -13 -1 22 10.4
 -1 -13 -1 27.7 4.1
 1 13 1 24.6 11.1
 1 13 1 19.5 3.9
 -2 -13 -1 116.79 9.2
 -3 -13 -1 85.89 7.6
 -3 -13 -1 89.69 19.7
 3 13 1 77.49 7.2
 -4 -13 -1 205.78 26.3
 -4 -13 -1 151.28 12.4
 -5 -13 -1 96.89 9.2
 -6 -13 -1 85.59 9
 -7 -13 -1 39.7 7
 7 -14 -1 3.3 2.2
 -7 14 1 -7.3 7.3
 6 -14 -1 6.3 2.6
 -6 14 1 11.6 7.7
 5 -14 -1 21.6 3.8
 5 -14 -1 31.3 13.4
 -5 14 1 41.5 13.7
 4 -14 -1 56.39 15.5
 4 -14 -1 80.39 7.1
 -4 14 1 107.79 15.4
 -4 14 1 63.49 16
 3 -14 -1 18.9 3.4
 3 -14 -1 18.9 12.9
 -3 14 1 18.8 4.6
 -3 14 1 15.3 6.9
 -3 14 1 23.3 10.2
 2 -14 -1 109.79 8.6
 2 -14 -1 97.69 21.8
 -2 14 1 93.89 10.1
 -2 14 1 115.59 15.6
 -2 14 1 103.19 21.2
 1 -14 -1 629.74 35.7
 1 -14 -1 626.94 57.39
 -1 14 1 555.64 51.09
 -1 14 1 635.74 37.5
 0 -14 -1 547.35 45.7
 0 -14 -1 572.24 76.99
 0 -14 -1 473.25 29.2
 0 14 1 483.65 45.1
 0 14 1 481.45 30.5
 -1 -14 -1 325.07 21.9
 -1 -14 -1 351.96 34.4
 -1 -14 -1 358.56 40.2
 1 14 1 382.36 23.3
 1 14 1 425.86 40.4
 -2 -14 -1 351.96 38.7
 -2 -14 -1 299.27 20.4
 2 14 1 346.47 21.3
 -3 -14 -1 184.28 13.1
 -3 -14 -1 165.68 26.7
 3 14 1 166.98 12.8
 -4 -14 -1 4.4 2.3
 -5 -14 -1 127.39 11.3
 -6 -14 -1 6.3 2.7
 -7 -14 -1 13.8 3.7
 -7 15 1 17.3 10.3
 6 -15 -1 148.59 11.3
 -6 15 1 147.19 21.5
 5 -15 -1 26.7 5.2
 -5 15 1 12.2 8
 4 -15 -1 68.59 6.7
 4 -15 -1 66.19 17.5
 -4 15 1 111.59 15.2
 -4 15 1 72.59 17
 3 -15 -1 2.7 1.7
 3 -15 -1 -12.3 9
 -3 15 1 -1.2 5.6
 -3 15 1 16.6 22
 -3 15 1 -5.2 2.2
 2 -15 -1 59.99 5.8
 2 -15 -1 51.09 16.3
 -2 15 1 74.09 16.8
 -2 15 1 46.9 7.3
 1 -15 -1 76.29 7
 1 -15 -1 94.09 21.8
 -1 15 1 82.49 8.1
 -1 15 1 91.99 20.2
 0 -15 -1 1042.2 54.89
 0 -15 -1 1004.1 79.19
 0 15 1 837.22 71.39
 0 15 1 983.9 56.19
 -1 -15 -1 96.69 8.3
 -1 -15 -1 115.99 25.4
 -1 -15 -1 118.39 17.6
 1 15 1 91.99 20.8
 1 15 1 105.79 9.1
 -2 -15 -1 282.77 31.4
 -2 -15 -1 276.37 35.5
 -2 -15 -1 297.87 19.1
 2 15 1 299.47 19.8
 -4 -15 -1 176.68 13.7
 -5 -15 -1 137.69 12.1
 -6 -15 -1 130.19 12.1
 -7 -15 -1 4.8 2.7
 6 -16 -1 3 1.9
 -6 16 1 -0.8 8.4
 5 -16 -1 8.3 2.3
 -5 16 1 0.3 7.1
 -5 16 1 5.6 6.1
 4 -16 -1 79.29 7.8
 -4 16 1 63.49 18.1
 -4 16 1 116.89 17.4
 3 -16 -1 100.19 8.5
 -3 16 1 124.29 16.7
 -3 16 1 106.99 21.7
 -3 16 1 101.19 14.2
 2 -16 -1 108.19 26
 2 -16 -1 125.69 9.9
 -2 16 1 163.48 23.2
 -2 16 1 134.49 11.8
 1 -16 -1 184.08 27.7
 1 -16 -1 159.28 11.9
 -1 16 1 175.68 13.5
 -1 16 1 163.18 23.6
 0 -16 -1 875.81 78.79
 0 -16 -1 888.61 51.29
 0 16 1 1008.2 72.69
 0 16 1 887.01 52.79
 -1 -16 -1 3.7 6.3
 -1 -16 -1 4.5 2
 -2 -16 -1 1146.19 79.09
 -2 -16 -1 970.6 70.99
 -3 -16 -1 39.9 5.8
 -4 -16 -1 189.98 14.5
 -5 -16 -1 209.08 16
 -6 -16 -1 149.99 13.4
 -6 17 1 163.18 22.1
 -6 17 1 139.69 21.3
 5 -17 -1 44.3 5.2
 -5 17 1 60.39 13.5
 -5 17 1 39.8 12.5
 4 -17 -1 0.2 1.2
 -4 17 1 5.9 7.4
 -4 17 1 -4.4 7.3
 3 -17 -1 112.79 10.3
 -3 17 1 116.79 22.5
 2 -17 -1 99.29 8.5
 -2 17 1 80.69 22.9
 1 -17 -1 0.4 1.5
 0 -17 -1 41.2 7.7
 0 17 1 26.6 13.7
 -1 -17 -1 0.4 1
 -1 -17 -1 3.6 5.7
 -2 -17 -1 14.3 10.2
 -2 -17 -1 12.2 3.3
 -3 -17 -1 5.9 2.4
 -3 -17 -1 -9.3 8.6
 -4 -17 -1 38.4 6.1
 -5 -17 -1 38.2 6.7
 -6 -17 -1 79.69 9.3
 6 -18 -1 5.4 2.2
 -6 18 1 -1.5 8.6
 -6 18 1 12 9.8
 5 -18 -1 1 1.5
 -5 18 1 1 7.4
 -5 18 1 -13.3 6.3
 4 -18 -1 16.9 3.5
 -4 18 1 23.4 8.7
 -4 18 1 8.2 7.5
 3 -18 -1 19.9 3.7
 -3 18 1 12.3 8
 2 -18 -1 9.6 2.3
 -2 18 1 2 5.4
 1 -18 -1 63.39 6.1
 -1 18 1 68.89 18.8
 0 -18 -1 5.8 2.1
 0 18 1 7.4 7.5
 -1 -18 -1 15.3 9.4
 -1 -18 -1 10.5 2.5
 -2 -18 -1 42.2 14.4
 -2 -18 -1 37.6 5.4
 -3 -18 -1 26.5 4.9
 -3 -18 -1 32.6 13.6
 -4 -18 -1 42.4 6.3
 -5 -18 -1 1.3 2.6
 5 -19 -1 3.7 1.9
 -5 19 1 -2.6 9.5
 -5 19 1 -8 7
 4 -19 -1 1.7 2
 -4 19 1 4 7.4
 -4 19 1 -5.2 7.3
 3 -19 -1 2.4 1.7
 -3 19 1 -0.3 6.8
 2 -19 -1 26.5 4.4
 -2 19 1 38.4 13.2
 1 -19 -1 17.3 3.2
 -1 19 1 18.1 11.3
 0 -19 -1 91.39 7.9
 0 19 1 118.59 23.4
 -1 -19 -1 110.59 9
 -1 -19 -1 108.69 20.2
 -2 -19 -1 -1.8 1.4
 -3 -19 -1 95.79 22.3
 -3 -19 -1 101.79 9.1
 -4 -19 -1 49 7.2
 -5 -19 -1 16.5 5
 4 -20 -1 11.1 2.7
 -4 20 1 17.4 9.5
 3 -20 -1 2.3 1.5
 -3 20 1 -6.6 8.1
 2 -20 -1 36.4 5
 -2 20 1 26.3 11.6
 1 -20 -1 35.6 5
 -1 20 1 30 14.1
 0 -20 -1 17.2 3.6
 0 20 1 18.4 10.1
 -1 -20 -1 3.2 1.9
 -2 -20 -1 30.4 12.3
 -2 -20 -1 19.5 4.1
 -3 -20 -1 2 2.5
 -4 -20 -1 8.4 3.9
 3 -21 -1 -2.7 1.5
 -3 21 1 -7.2 5.5
 2 -21 -1 0.3 1.6
 -2 21 1 -2.3 9.8
 -1 21 1 24.7 10.4
 0 -21 -1 23.4 3.9
 0 21 1 9.7 7.6
 -1 -21 -1 43.5 5.9
 -2 -21 -1 -10 6.8
 -2 -21 -1 0.7 1.9
 -3 -21 -1 -3.2 1.9
 2 -22 -1 10.2 2.8
 -2 22 1 4.5 9.6
 1 -22 -1 85.19 7.9
 -1 22 1 87.09 21.9
 0 -22 -1 0.1 1.7
 0 22 1 3.6 8.8
 -1 -22 -1 9.6 2.8
 -2 -22 -1 41.9 7.4
 2 22 -2 76.49 20.9
 -2 -22 2 62.49 6.7
 -1 -22 2 7.6 2.4
 0 22 -2 -17.2 15.7
 0 -22 2 3.7 1.9
 -1 22 -2 33.3 20.5
 1 -22 2 23.7 3.8
 -2 22 -2 -9.6 10.1
 2 -22 2 0.8 1.5
 -3 -21 2 7.6 2.8
 2 21 -2 -4.1 5.9
 -2 -21 2 5 2.4
 1 21 -2 38.6 17.3
 -1 -21 2 46.6 5.3
 0 21 -2 12.8 10
 0 -21 2 12.7 2.9
 -1 21 -2 17.2 12.7
 -2 21 -2 16.8 8.5
 -3 21 -2 25.8 25.3
 -4 -20 2 38.7 6.2
 -3 -20 2 0.7 1.8
 2 20 -2 88.79 23.2
 -2 -20 2 86.09 8
 1 20 -2 9.6 11.7
 0 20 -2 25 14.5
 0 -20 2 16 3.2
 -1 20 -2 5.4 7.2
 1 -20 2 4.2 1.7
 -2 20 -2 9.9 8.6
 2 -20 2 6.2 2.3
 -3 20 -2 5.8 11.1
 -3 20 -2 20.9 13.2
 3 -20 2 3.7 1.7
 -4 20 -2 30.2 13.4
 4 -20 2 22.9 3.5
 -4 -19 2 52.19 7.5
 -3 -19 2 16.5 3.8
 -2 -19 2 6 2.5
 1 19 -2 136.79 28.2
 -1 -19 2 123.69 9.8
 0 19 -2 0.7 5.8
 0 -19 2 4.2 1.6
 -1 19 -2 0.3 5.4
 1 -19 2 0.8 1.1
 -2 19 -2 67.29 19.3
 2 -19 2 46.9 8.2
 -3 19 -2 87.29 21.7
 -3 19 -2 113.99 24.1
 3 -19 2 53.09 10.3
 -4 19 -2 29.7 12
 -4 19 -2 9.8 12.7
 4 -19 2 15.6 2.9
 -5 19 -2 1.7 12.9
 -5 19 -2 -10.6 10.4
 5 -19 2 12.6 2.9
 -5 -18 2 21.1 4.7
 -4 -18 2 7.7 3.1
 -3 -18 2 10.4 3.1
 2 18 -2 -6.6 3.9
 -2 -18 2 -0.9 1.4
 1 18 -2 19.2 10.7
 -1 -18 2 23.9 10.3
 -1 -18 2 19.2 3.5
 0 18 -2 5.4 9.4
 -1 18 -2 68.29 21.6
 -1 18 -2 100.19 16.2
 1 -18 2 76.09 6.5
 -2 18 -2 -2.8 2.1
 -2 18 -2 10.7 10.9
 -2 18 -2 1.9 5.2
 2 -18 2 1.2 1.3
 -3 18 -2 22.9 12.5
 -3 18 -2 26.5 13.1
 -3 18 -2 45.6 6.4
 3 -18 2 33.2 3.6
 -4 18 -2 18 11.6
 -4 18 -2 2.9 17.6
 4 -18 2 7.4 2
 -5 18 -2 4 11.2
 -5 18 -2 11.3 11.6
 5 -18 2 5.3 1.7
 -6 -17 2 2.4 3.3
 -5 -17 2 9.5 3.3
 -4 -17 2 12.8 3.3
 -3 -17 2 110.79 9.6
 2 17 -2 -1.1 3.9
 -2 -17 2 1.4 1.7
 1 17 -2 297.77 35
 -1 -17 2 240.88 16.4
 -1 -17 2 246.68 30.2
 0 17 -2 -5 6.5
 0 17 -2 0.1 2
 0 -17 2 2.7 1.6
 -1 17 -2 208.18 30.4
 -1 17 -2 231.08 15.6
 1 -17 2 188.58 13.3
 -2 17 -2 -4.1 8.1
 -2 17 -2 8 7.7
 -2 17 -2 7 2.6
 -3 17 -2 183.08 28.6
 -3 17 -2 235.68 16.4
 -3 17 -2 226.48 29.2
 3 -17 2 209.68 13.7
 -4 17 -2 36.5 12.8
 -4 17 -2 37.3 13.3
 4 -17 2 47.9 4.6
 -5 17 -2 20.9 11.1
 -5 17 -2 -6 9.5
 5 -17 2 10.1 2.2
 -6 17 -2 9.4 9.8
 -6 17 -2 -4 8.2
 6 -17 2 4.6 1.8
 -6 -16 2 -1.7 1.8
 -5 -16 2 7.7 3.1
 -4 -16 2 33.7 5.7
 -3 -16 2 -3.9 1.6
 2 16 -2 116.99 24.3
 -2 -16 2 118.89 24.2
 -2 -16 2 96.69 8.6
 1 16 -2 25.2 4.4
 1 16 -2 37.5 13.9
 -1 -16 2 24.1 4
 0 16 -2 516.15 31
 0 16 -2 497.75 49.8
 0 -16 2 510.15 29.7
 -1 16 -2 881.91 74.19
 -1 16 -2 800.52 52.69
 1 -16 2 766.52 44.6
 -2 16 -2 -1.3 2.2
 -2 16 -2 -0.1 8.4
 -2 16 -2 2.3 9.4
 2 -16 2 2 1.5
 -3 16 -2 -2.1 1.5
 -3 16 -2 -16.3 8
 -3 16 -2 -0.8 5.3
 3 -16 2 0 1
 -4 16 -2 -3.8 6.9
 -4 16 -2 0.7 8.1
 4 -16 2 1.9 1.5
 -5 16 -2 7.6 8.4
 -5 16 -2 7.3 7.4
 5 -16 2 14 2.9
 -6 16 -2 83.69 22.4
 6 -16 2 95.39 7.3
 -6 -15 2 60.39 8.8
 -5 -15 2 15.4 4
 -4 -15 2 182.88 14.3
 3 15 -2 44.1 14.9
 -3 -15 2 53.39 19.2
 -3 -15 2 25.7 10.1
 -3 -15 2 25 4.7
 2 15 -2 18.8 8.8
 2 15 -2 5.1 1.6
 -2 -15 2 4.7 8.5
 -2 -15 2 16 10.5
 -2 -15 2 1.2 1.3
 1 15 -2 145.69 11.1
 1 15 -2 126.09 26
 -1 -15 2 138.69 22.9
 -1 -15 2 155.58 11
 -1 -15 2 182.48 25.3
 0 15 -2 111.49 24.9
 0 15 -2 141.69 10.4
 0 -15 2 113.29 24.8
 0 -15 2 118.99 9
 -1 15 -2 100.99 22
 -1 15 -2 109.79 9.2
 -1 15 -2 111.59 24.3
 1 -15 2 108.59 8
 1 -15 2 93.29 22.2
 -2 15 -2 130.49 11
 -2 15 -2 167.78 25.7
 -2 15 -2 136.59 22.2
 2 -15 2 136.29 9.5
 -3 15 -2 584.44 51.89
 -3 15 -2 532.35 70.99
 -3 15 -2 604.94 35.7
 3 -15 2 576.34 33
 -4 15 -2 21.7 11.3
 -4 15 -2 22.9 11.5
 4 -15 2 24.8 3.5
 -5 15 -2 32.7 14.3
 5 -15 2 18.4 3
 -6 15 -2 -10.6 7.5
 -7 15 -2 10.8 9.3
 -6 -14 2 0.2 1.5
 -5 -14 2 209.78 16.5
 -4 -14 2 1.3 1.9
 -4 -14 2 0.9 7.2
 3 14 -2 60.09 17.2
 3 14 -2 62.19 6.1
 -3 -14 2 78.99 20.4
 -3 -14 2 55.59 6.3
 -3 -14 2 69.09 18.5
 2 14 -2 122.79 24.3
 2 14 -2 87.49 7.8
 -2 -14 2 98.79 8.2
 -2 -14 2 90.29 21.1
 -2 -14 2 89.89 21.4
 1 14 -2 143.79 11.3
 1 14 -2 187.18 26.3
 -1 -14 2 153.38 11.1
 -1 -14 2 160.88 22.8
 -1 -14 2 178.08 25.6
 0 14 -2 238.48 15.6
 0 14 -2 154.48 30.4
 0 -14 2 228.48 14.5
 0 -14 2 283.97 33.2
 -1 14 -2 116.59 18.3
 -1 14 -2 109.39 23.5
 -1 14 -2 99.99 8.7
 1 -14 2 105.19 7.6
 1 -14 2 98.59 21.7
 -2 14 -2 261.87 30.7
 -2 14 -2 187.18 28.2
 -2 14 -2 187.68 13.6
 2 -14 2 176.28 11.7
 2 -14 2 135.69 27.7
 -3 14 -2 114.09 23.5
 -3 14 -2 121.49 10.1
 -3 14 -2 107.99 24.3
 3 -14 2 103.59 22.9
 3 -14 2 113.29 8.1
 -4 14 -2 69.69 17.1
 -4 14 -2 71.89 31.3
 4 -14 2 66.19 5.7
 -5 14 -2 23.4 12.7
 5 -14 2 29.4 3.8
 -6 14 -2 -16.7 8.6
 6 -14 2 0.3 1.5
 -7 14 -2 16.2 13.5
 7 -14 2 26.5 3.9
 -6 -13 2 18.8 5.1
 -5 -13 2 8.8 8.3
 -4 -13 2 43.2 15
 -4 -13 2 31.3 5.7
 3 13 -2 86.29 20.3
 3 13 -2 92.59 8
 -3 -13 2 118.39 42.9
 -3 -13 2 99.89 8.7
 2 13 -2 20.6 3.5
 2 13 -2 22.5 11.6
 -2 -13 2 23.7 4
 -2 -13 2 28.7 11.7
 -2 -13 2 12.1 9.5
 1 13 -2 78.99 18.8
 1 13 -2 75.99 7.1
 -1 -13 2 70.59 18
 -1 -13 2 92.59 20
 -1 -13 2 93.89 7.2
 0 13 -2 191.68 27.4
 0 13 -2 177.28 13
 0 -13 2 199.68 12.4
 0 -13 2 189.68 26.4
 -1 13 -2 108.19 8.7
 -1 13 -2 102.19 22.6
 -1 13 -2 119.99 18.9
 1 -13 2 99.69 7.5
 1 -13 2 101.29 23.1
 -2 13 -2 76.29 19.5
 -2 13 -2 58.19 6.4
 -2 13 -2 80.69 19.3
 2 -13 2 73.49 18.6
 2 -13 2 75.19 5.7
 -3 13 -2 19.6 3.5
 -3 13 -2 27.7 11.6
 -3 13 -2 13 8.8
 3 -13 2 10.1 8.3
 3 -13 2 10.6 2.1
 -4 13 -2 143.39 28.6
 4 -13 2 201.38 12
 4 -13 2 142.49 27.4
 -5 13 -2 108.89 24.5
 5 -13 2 186.98 11.4
 -6 13 -2 10 9.2
 -7 13 -2 20 14.1
 7 -13 2 55.79 5.1
 -6 -12 2 36 12.2
 -5 -12 2 192.98 26.9
 -5 -12 2 192.28 15.3
 4 12 -2 88.99 7.8
 -4 -12 2 94.99 9.2
 -4 -12 2 141.09 24.9
 3 12 -2 68.49 16.7
 -3 -12 2 40.2 13.9
 -3 -12 2 37.6 5.7
 2 12 -2 238.78 16.4
 2 12 -2 250.57 29.9
 -2 -12 2 240.28 29.9
 -2 -12 2 269.67 16.9
 -2 -12 2 292.67 30.7
 1 12 -2 3.3 1.2
 1 12 -2 2.4 4.3
 -1 -12 2 -2.2 4.2
 -1 -12 2 1.3 0.9
 -1 -12 2 12 7
 0 12 -2 126.49 9.5
 0 12 -2 140.29 22.4
 0 -12 2 118.39 19.1
 0 -12 2 124.79 24.3
 0 -12 2 131.79 9
 -1 12 -2 93.79 21.5
 -1 12 -2 83.59 18.2
 -1 12 -2 81.59 7.1
 1 -12 2 87.29 6.3
 1 -12 2 64.79 17.6
 -2 12 -2 36 12.2
 -2 12 -2 33.1 12.4
 -2 12 -2 27.9 4.2
 2 -12 2 31.2 11.3
 2 -12 2 35.4 3.5
 -3 12 -2 364.86 36.8
 -3 12 -2 326.37 37.9
 -3 12 -2 346.47 22.1
 3 -12 2 347.77 20.1
 3 -12 2 308.37 38.7
 -4 12 -2 22 11
 4 -12 2 31.3 3.3
 4 -12 2 22.6 10.5
 -5 12 -2 15.9 9.7
 5 -12 2 10.2 2.2
 -6 12 -2 37.6 15.2
 6 -12 2 51.89 4.7
 -7 12 -2 5.7 9.2
 7 -12 2 19.4 3.2
 -7 -11 2 15.1 13.4
 -6 -11 2 142.49 25.7
 -5 -11 2 28.2 10.9
 4 11 -2 229.88 15.3
 -4 -11 2 226.28 16.6
 -4 -11 2 232.28 27.9
 3 11 -2 229.08 14.9
 3 11 -2 234.98 27.7
 -3 -11 2 214.58 26
 -3 -11 2 225.28 15.8
 2 11 -2 50.79 4.9
 2 11 -2 38.6 12.9
 -2 -11 2 42.3 13.1
 -2 -11 2 47.6 5
 -2 -11 2 70.29 17
 1 11 -2 51.59 5.1
 1 11 -2 71.09 16.5
 -1 -11 2 53.29 15.3
 -1 -11 2 71.59 5.6
 -1 -11 2 48.6 14.6
 0 11 -2 172.28 23.7
 0 11 -2 140.89 10.3
 0 -11 2 145.59 20.3
 0 -11 2 150.28 9.9
 0 -11 2 155.48 22.3
 -1 11 -2 27.2 9.6
 -1 11 -2 31.3 3.6
 -1 11 -2 40.3 13
 1 -11 2 25.3 12.1
 -2 11 -2 365.36 33.9
 -2 11 -2 290.87 19.1
 -2 11 -2 295.37 34.1
 2 -11 2 268.67 32.5
 2 -11 2 299.87 17.7
 -3 11 -2 -1.4 4
 -3 11 -2 5.5 2
 3 -11 2 4.8 7.6
 3 -11 2 7.9 2.1
 -4 11 -2 114.49 23.7
 4 -11 2 82.49 19.1
 4 -11 2 82.09 6.3
 -5 11 -2 101.49 22.4
 5 -11 2 110.79 7.8
 5 -11 2 91.59 19.7
 -6 11 -2 15.7 12.7
 -7 11 -2 4.9 10.2
 -8 11 -2 11.6 11.4
 8 -11 2 12.7 2.8
 -7 -10 2 89.99 18.8
 -6 -10 2 253.67 30.8
 5 10 -2 2.3 2
 -5 -10 2 8.2 7.3
 -5 -10 2 0.6 1.5
 -4 -10 2 -0.5 1.6
 -4 -10 2 6.6 6.4
 3 10 -2 127.09 18.4
 3 10 -2 93.29 7.9
 -3 -10 2 105.49 20
 -3 -10 2 113.19 9.3
 2 10 -2 318.27 32.3
 2 10 -2 269.77 17.6
 -2 -10 2 298.97 18.2
 -2 -10 2 288.67 31.7
 -2 -10 2 263.87 29.6
 1 10 -2 153.58 21.3
 1 10 -2 164.38 10.9
 -1 -10 2 161.28 10.7
 -1 -10 2 148.69 21.1
 -1 -10 2 150.08 21.7
 0 10 -2 137.19 10
 0 10 -2 145.39 21.4
 0 10 -2 153.08 21.9
 0 -10 2 156.28 21.5
 0 -10 2 144.59 19.5
 0 -10 2 149.69 9.6
 -1 10 -2 66.79 14.8
 -1 10 -2 48.9 14.5
 -1 10 -2 42.1 4.4
 1 -10 2 50.39 4.1
 1 -10 2 44.6 12
 -2 10 -2 4.9 3.3
 -2 10 -2 6.8 6.5
 -2 10 -2 2.3 5.4
 2 -10 2 19.2 8.4
 2 -10 2 12.2 2
 -3 10 -2 43.1 5.1
 -3 10 -2 40.8 13.7
 3 -10 2 47.6 4
 3 -10 2 33.5 11.6
 -4 10 -2 372.06 37
 4 -10 2 294.17 33.7
 4 -10 2 301.97 18.4
 -5 10 -2 30.4 12.5
 5 -10 2 9.6 9.6
 5 -10 2 31 3.3
 -6 10 -2 36.7 14.3
 6 -10 2 60.39 5.3
 -7 10 -2 19.3 11.6
 7 -10 2 15.9 3.3
 -8 10 -2 5.4 9.4
 8 -10 2 4.6 2.4
 -8 -9 2 0.8 11
 -7 -9 2 -10.6 9.5
 -6 -9 2 9.5 7
 5 9 -2 74.49 6.7
 -5 -9 2 59.09 8.4
 -5 -9 2 81.79 17.4
 4 9 -2 89.49 8.2
 -4 -9 2 149.59 18.8
 -4 -9 2 113.99 10
 3 9 -2 777.02 44
 -3 -9 2 830.02 58.99
 -3 -9 2 749.92 45.1
 2 9 -2 111.89 17
 2 9 -2 94.89 7.7
 -2 -9 2 116.49 8.6
 -2 -9 2 108.09 16.8
 -2 -9 2 143.89 19.6
 1 9 -2 1036 74.89
 1 9 -2 1144.59 57.99
 -1 -9 2 991.2 57.89
 -1 -9 2 1045.9 74.29
 -1 -9 2 1034.2 75.49
 0 9 -2 2712.73 156.08
 0 9 -2 2861.11 174.78
 0 9 -2 2937.11 172.68
 0 -9 2 2948.61 173.38
 0 -9 2 3027.9 172.28
 0 -9 2 2901.31 153.98
 -1 9 -2 11 7
 -1 9 -2 15.9 6.8
 -1 9 -2 15.2 2.5
 1 -9 2 5.5 4.5
 1 -9 2 10.2 1.8
 -2 9 -2 534.55 30.3
 -2 9 -2 464.35 44.8
 2 -9 2 555.44 29
 2 -9 2 463.75 44
 -3 9 -2 34.6 12.5
 3 -9 2 54.49 14.6
 3 -9 2 70.29 5
 -4 9 -2 3.7 5.8
 4 -9 2 2.6 6.2
 -5 9 -2 57.09 16.5
 5 -9 2 39.2 13.4
 5 -9 2 55.69 5.7
 -6 9 -2 206.78 28.1
 6 -9 2 215.38 27.5
 6 -9 2 245.28 15
 -7 9 -2 2.8 8.2
 7 -9 2 2.5 2
 -8 9 -2 25.2 12.1
 8 -9 2 30.3 4.4
 -9 -8 2 149.99 39.4
 -8 -8 2 336.67 33.9
 -7 -8 2 269.17 28.7
 -6 -8 2 83.19 16.2
 5 8 -2 65.99 6.4
 -5 -8 2 88.99 16.7
 4 8 -2 298.07 20.8
 -4 -8 2 371.66 32.8
 -4 -8 2 376.36 23.1
 3 8 -2 0.3 1
 -3 -8 2 0.4 1
 -3 -8 2 1 5.1
 2 8 -2 1767.42 94.09
 2 8 -2 1670.83 109.29
 -2 -8 2 1651.63 108.39
 -2 -8 2 1837.22 94.89
 1 8 -2 1838.62 98.19
 1 8 -2 1665.23 112.19
 -1 -8 2 1983.4 116.29
 -1 -8 2 1794.92 112.79
 -1 -8 2 1696.23 96.39
 0 8 -2 -0.7 0.6
 0 8 -2 0.9 3.2
 0 8 -2 -5.1 2.5
 0 -8 2 1.2 0.9
 0 -8 2 -0.7 1.4
 -1 8 -2 419.36 49.6
 -1 8 -2 440.26 39.4
 -1 8 -2 517.55 27.5
 1 -8 2 482.05 26.7
 1 -8 2 484.95 42.1
 -2 8 -2 49.1 13.7
 -2 8 -2 48.4 4.9
 2 -8 2 70.59 15.6
 2 -8 2 62.59 4.4
 -3 8 -2 -2.4 3.8
 3 -8 2 -4.9 3.8
 3 -8 2 0.4 0.7
 -4 8 -2 12.7 8.5
 4 -8 2 29.1 3.2
 4 -8 2 55.89 14.6
 -5 8 -2 600.34 51.69
 5 -8 2 475.65 47
 5 -8 2 595.74 32.4
 -6 8 -2 191.68 26.9
 6 -8 2 148.89 23.7
 6 -8 2 237.18 14
 -7 8 -2 13.7 12.4
 8 -8 2 203.38 13.9
 8 -8 2 186.48 15.9
 -9 -7 2 38.6 11.7
 -9 -7 2 10.6 9.9
 -8 -7 2 -4.8 7
 -7 -7 2 11.5 8.4
 6 7 -2 192.48 14.1
 -6 -7 2 195.08 21.9
 5 7 -2 48.5 6.5
 -5 -7 2 55.09 12.7
 4 7 -2 48 5.1
 -4 -7 2 46 6.6
 -4 -7 2 54.39 12.5
 3 7 -2 812.72 48.6
 -3 -7 2 943.31 62.09
 -3 -7 2 885.61 50.09
 2 7 -2 367.66 34.1
 2 7 -2 416.66 23.7
 -2 -7 2 426.46 35
 -2 -7 2 398.86 24.2
 1 7 -2 3804.72 237.18
 1 7 -2 4636.94 222.58
 -1 -7 2 3825.82 222.48
 -1 -7 2 4455.85 242.28
 -1 -7 2 4240.48 238.28
 0 7 -2 -4.5 2.3
 0 7 -2 6.7 4.6
 0 7 -2 2.3 1.1
 0 -7 2 2.7 4.2
 0 -7 2 4.3 1.2
 0 -7 2 2.1 4.3
 -1 7 -2 111.29 7.4
 -1 7 -2 119.19 17.3
 -1 7 -2 98.49 15.1
 1 -7 2 111.49 6.9
 1 -7 2 90.19 14.8
 -2 7 -2 191.98 12.5
 -2 7 -2 221.78 27.3
 2 -7 2 199.88 11.6
 2 -7 2 182.08 22.7
 -3 7 -2 444.96 40.2
 3 -7 2 424.76 24
 3 -7 2 408.16 38.2
 -4 7 -2 226.68 27.3
 4 -7 2 192.78 25.5
 4 -7 2 234.48 13.9
 -5 7 -2 351.96 35.2
 5 -7 2 225.48 29.2
 5 -7 2 310.57 18.2
 -6 7 -2 45.7 13.8
 6 -7 2 31.8 13.9
 6 -7 2 49.1 5
 -7 7 -2 24.5 10
 7 -7 2 15.5 3.1
 -8 7 -2 4.5 8.7
 8 -7 2 4.1 2.4
 8 -7 2 -0.7 2.6
 -9 -6 2 256.17 28.8
 -9 -6 2 337.17 30.6
 -8 -6 2 34.7 11.5
 -8 -6 2 67.99 14.5
 -7 -6 2 92.89 18
 6 6 -2 284.77 18.6
 -6 -6 2 263.07 27
 5 6 -2 29.9 4.6
 -5 -6 2 39.3 9.9
 4 6 -2 95.29 8
 -4 -6 2 103.49 20
 3 6 -2 63.49 5.7
 -3 -6 2 64.49 12.6
 -3 -6 2 64.19 6.5
 2 6 -2 2645.74 137.99
 2 6 -2 2367.26 148.09
 -2 -6 2 2539.45 137.29
 -2 -6 2 2647.04 149.09
 1 6 -2 55.69 12.4
 1 6 -2 72.59 5
 -1 -6 2 57.39 13.5
 -1 -6 2 51.99 4.7
 -1 -6 2 56.69 12.2
 0 6 -2 368.56 33
 0 6 -2 370.66 33.7
 0 6 -2 399.86 22
 0 -6 2 352.36 31.9
 0 -6 2 422.66 21.9
 0 -6 2 376.66 32.6
 -1 6 -2 1406.06 89.09
 -1 6 -2 1335.77 74.69
 -1 6 -2 1363.66 89.89
 1 -6 2 1461.85 89.89
 1 -6 2 1410.86 74.29
 -2 6 -2 415.46 38.4
 -2 6 -2 417.46 25.6
 2 -6 2 481.35 24.9
 2 -6 2 478.95 39.3
 -3 6 -2 14.4 7.3
 3 -6 2 5.9 1.3
 3 -6 2 -4.7 4.7
 -4 6 -2 684.73 54.49
 4 -6 2 669.73 36.8
 4 -6 2 611.14 51.79
 -5 6 -2 -3.7 5.4
 5 -6 2 -2.9 6.2
 5 -6 2 5.8 1.8
 -6 6 -2 11.5 6.7
 6 -6 2 12.5 7.7
 6 -6 2 18 3.5
 -7 6 -2 11.2 7.7
 7 -6 2 31.3 4.4
 7 -6 2 34.5 5
 -8 6 -2 1.7 7.6
 8 -6 2 5.9 2.4
 8 -6 2 8.9 3
 -9 6 -2 58.59 16.4
 9 -6 2 90.19 8.8
 9 -6 2 88.89 7.9
 -9 -5 2 -6.6 7.6
 -8 -5 2 5.2 7.1
 -8 -5 2 15.3 7.6
 -7 -5 2 2.4 6.2
 6 5 -2 302.07 19.1
 -6 -5 2 258.07 24.8
 5 5 -2 119.19 10.1
 -5 -5 2 157.78 17.7
 4 5 -2 368.06 23.1
 -4 -5 2 384.46 31.1
 3 5 -2 800.82 44.3
 -3 -5 2 703.53 52.29
 -3 -5 2 817.42 52.79
 2 5 -2 251.87 23.7
 2 5 -2 296.77 17.1
 -2 -5 2 263.87 17.4
 -2 -5 2 293.57 24.6
 1 5 -2 488.65 36.3
 1 5 -2 456.15 25.6
 -1 -5 2 396.56 36.4
 -1 -5 2 478.95 35.3
 -1 -5 2 451.85 26
 0 5 -2 726.13 43.6
 0 5 -2 782.02 55.79
 0 5 -2 833.32 56.29
 0 -5 2 801.22 55.19
 0 -5 2 825.12 55.19
 0 -5 2 889.51 43.9
 -1 5 -2 56.99 4.1
 -1 5 -2 57.59 12.7
 1 -5 2 52.39 11.6
 1 -5 2 62.29 3.9
 -2 5 -2 442.06 37
 2 -5 2 378.76 41.5
 2 -5 2 424.56 23.1
 -3 5 -2 13.2 8.9
 3 -5 2 21.5 8.1
 3 -5 2 20.7 2.2
 -4 5 -2 124.19 19
 4 -5 2 128.99 9
 4 -5 2 132.89 18.6
 -5 5 -2 50.79 14.1
 5 -5 2 46.6 4.6
 5 -5 2 27.4 10.5
 -6 5 -2 48.9 13.8
 6 -5 2 38.5 11.8
 -7 5 -2 35.4 12.1
 7 -5 2 30.4 4.6
 -8 5 -2 65.09 16.5
 8 -5 2 70.89 6.7
 8 -5 2 60.19 6.8
 -9 5 -2 -1.6 9.3
 9 -5 2 1.1 2.8
 9 -5 2 1.3 2.8
 -9 -4 2 -1.8 6.7
 -8 -4 2 33.9 9.9
 -8 -4 2 63.69 13.2
 -7 -4 2 30.7 9.2
 -7 -4 2 39.5 10.5
 6 4 -2 339.97 21.9
 -6 -4 2 321.17 28.1
 5 4 -2 374.76 25.2
 -5 -4 2 449.66 32.8
 4 4 -2 0 1.1
 -4 -4 2 -2.1 2.8
 3 4 -2 42.3 4.5
 -3 -4 2 44.8 8.7
 2 4 -2 5.9 1.7
 -2 -4 2 4.8 3.1
 -2 -4 2 5.1 1.8
 1 4 -2 282.67 17.1
 1 4 -2 288.87 24.8
 -1 -4 2 321.27 24.9
 -1 -4 2 291.47 17.4
 -1 -4 2 303.87 27.3
 0 4 -2 9 1.2
 0 4 -2 4.1 3.3
 0 4 -2 3.9 3.2
 0 -4 2 9.4 1.4
 0 -4 2 9.1 4.3
 0 -4 2 7.4 3.3
 -1 4 -2 302.07 28
 -1 4 -2 330.97 18.1
 1 -4 2 312.87 27.6
 1 -4 2 338.87 17.8
 -2 4 -2 467.45 39.3
 2 -4 2 494.85 39.4
 2 -4 2 498.25 26.6
 -3 4 -2 64.09 14.2
 3 -4 2 69.49 14.6
 3 -4 2 54.19 4.4
 -4 4 -2 1469.25 95.09
 4 -4 2 1343.87 92.09
 -5 4 -2 60.99 15.3
 5 -4 2 46.8 12.8
 -6 4 -2 351.56 38.8
 6 -4 2 444.76 25
 -7 4 -2 12.4 9.5
 7 -4 2 18.8 3.4
 -8 4 -2 12 8.3
 8 -4 2 5.8 2.7
 -9 4 -2 11.7 10.8
 9 -4 2 0.5 2.7
 -9 -3 2 19.6 8.9
 -8 -3 2 -1.1 5.5
 -7 -3 2 455.65 36.9
 6 3 -2 15.9 4.4
 -6 -3 2 16.7 6.3
 5 3 -2 367.06 23.5
 4 3 -2 52.09 5.8
 -4 -3 2 66.49 9.3
 3 3 -2 267.07 18
 -3 -3 2 306.87 22.6
 2 3 -2 614.44 36
 2 3 -2 647.64 41
 -2 -3 2 654.63 41.1
 1 3 -2 751.12 45.2
 1 3 -2 895.51 53.09
 -1 -3 2 928.21 52.49
 -1 -3 2 795.82 45.5
 -1 -3 2 805.42 55.49
 0 3 -2 2915.31 188.48
 0 3 -2 3879.41 190.48
 0 -3 2 3314.67 189.08
 0 -3 2 3469.45 188.28
 -1 3 -2 43.2 9.8
 -1 3 -2 37.9 2.5
 1 -3 2 40.4 2.4
 1 -3 2 33 8.2
 -2 3 -2 8.4 5.3
 2 -3 2 10.1 4.5
 2 -3 2 8.8 1.2
 -3 3 -2 1617.84 103.69
 3 -3 2 1637.24 102.39
 -4 3 -2 619.04 50.79
 4 -3 2 647.84 50.89
 -5 3 -2 1313.27 91.09
 5 -3 2 1331.07 72.29
 -6 3 -2 22 10.4
 6 -3 2 36.8 4.6
 -7 3 -2 0.8 7.1
 7 -3 2 9.9 2.5
 -8 3 -2 0.2 7.6
 8 -3 2 11.5 3.2
 -9 3 -2 12.7 12
 -9 -2 2 7.3 6.8
 -8 -2 2 69.19 14.5
 7 2 -2 269.87 18.8
 -7 -2 2 247.28 24.3
 6 2 -2 4.5 2.7
 -6 -2 2 4.4 3.8
 5 2 -2 231.38 17.4
 -5 -2 2 285.57 23.4
 4 2 -2 311.97 20.4
 -3 -2 2 119.89 11.3
 2 2 -2 52.09 5
 -2 -2 2 60.79 6.9
 1 2 -2 1036.8 58.69
 1 2 -2 966.1 53.39
 -1 -2 2 997.9 57.49
 -1 -2 2 909.01 62.39
 0 2 -2 394.16 29.2
 0 2 -2 385.16 22.6
 0 2 -2 440.26 31
 0 -2 2 453.95 29.5
 1 -2 2 1998.8 116.09
 -2 2 -2 2884.61 166.38
 2 -2 2 2924.01 151.98
 2 -2 2 2814.32 165.18
 -3 2 -2 2238.48 132.99
 3 -2 2 2180.48 134.99
 3 -2 2 2153.08 116.49
 -4 2 -2 314.67 31.2
 4 -2 2 288.67 17.5
 -5 2 -2 34.6 12.4
 5 -2 2 38.6 4.2
 -6 2 -2 49.8 15
 6 -2 2 81.09 6.4
 -7 2 -2 7.5 6.6
 7 -2 2 1.8 1.2
 -8 2 -2 51.49 17.3
 8 -2 2 37.5 7.8
 -9 2 -2 168.98 27.2
 -9 -1 2 3.7 7.3
 -8 -1 2 198.68 22
 7 1 -2 808.22 47.1
 -7 -1 2 761.62 54.89
 6 1 -2 900.81 52.59
 -6 -1 2 893.11 59.09
 5 1 -2 538.25 36.2
 -5 -1 2 679.83 42.4
 -4 -1 2 1186.38 70.49
 -2 -1 2 397.66 24.3
 1 1 -2 273.67 19.4
 -1 -1 2 319.57 19.4
 0 1 -2 5570.94 298.57
 0 1 -2 5071.29 298.87
 0 -1 2 5949.3 298.07
 -1 1 -2 1111.19 67.39
 1 -1 2 1063.99 66.39
 -2 1 -2 595.64 44
 2 -1 2 606.04 32.3
 2 -1 2 602.14 43.7
 -3 1 -2 993.6 65.39
 3 -1 2 895.41 50.29
 -4 1 -2 2991.8 173.98
 4 -1 2 2868.21 155.58
 -5 1 -2 405.46 37.7
 5 -1 2 382.06 24
 -6 1 -2 255.37 31.4
 6 -1 2 333.77 19
 -7 1 -2 32.1 12
 7 -1 2 26.5 3.8
 -8 1 -2 21.4 13.5
 8 -1 2 30.8 4.3
 -9 1 -2 17.8 10.6
 -9 0 2 4.2 6.8
 -8 0 2 203.68 22.2
 7 0 -2 0.6 2.7
 6 0 -2 98.49 9.2
 -6 0 2 77.79 11.9
 -5 0 2 1.9 2.9
 -4 0 2 1650.73 94.39
 -3 0 2 2 1.4
 -2 0 2 618.24 31.7
 -2 0 2 533.85 31.8
 1 0 -2 0.4 0.7
 -1 0 2 1.2 0.8
 0 0 -2 14.5 3.9
 0 0 2 14.4 3.8
 -1 0 -2 0 0.9
 -1 0 -2 0.5 0.3
 1 0 2 0.2 0.2
 -3 0 -2 -3.5 1.9
 3 0 2 1.4 0.8
 -4 0 -2 7698.83 425.16
 -5 0 -2 1.7 4.2
 5 0 2 1.6 1.1
 -6 0 -2 704.43 58.29
 6 0 2 742.13 40.9
 -7 0 -2 0.1 5.6
 -8 0 -2 56.19 16.6
 8 0 2 67.09 6.1
 -9 0 -2 -6.1 7.3
 -9 1 2 9.8 8.2
 -8 1 2 185.48 20.5
 7 -1 -2 807.42 45.2
 -7 1 2 646.94 56.59
 -6 1 2 835.82 55.39
 -5 1 2 695.73 46
 -4 1 2 1119.09 66.29
 -3 1 2 5.3 2.1
 -1 -1 -2 1041.3 56.09
 1 1 2 1062.79 56.09
 -2 -1 -2 587.14 32.8
 2 1 2 611.14 32.4
 -3 -1 -2 955.1 52.39
 -3 -1 -2 985.8 65.49
 3 1 2 928.61 51.39
 -4 -1 -2 2920.41 173.98
 4 1 2 2949.21 156.28
 -5 -1 -2 422.36 38.6
 5 1 2 407.66 23.9
 -6 -1 -2 281.77 31.9
 6 1 2 329.97 19.2
 -7 -1 -2 17.5 9.7
 7 1 2 28 3.8
 -8 -1 -2 15.9 11.3
 8 1 2 36.6 4
 -9 -1 -2 26.5 13.9
 -9 2 2 13.8 8.6
 -8 2 2 57.79 12.2
 -7 2 2 226.48 27.3
 -6 2 2 3 3.7
 -5 2 2 300.17 24.1
 -4 2 2 304.87 22.5
 3 -2 -2 121.49 10.5
 -3 2 2 114.19 10.1
 2 -2 -2 50.19 5.4
 -2 2 2 59.59 5.5
 1 -2 -2 814.02 50.69
 1 -2 -2 965 49.4
 0 -2 -2 387.86 23.2
 0 2 2 441.46 23.5
 -1 -2 -2 1952.2 105.29
 1 2 2 2015.3 105.39
 -2 -2 -2 2889.61 151.78
 2 2 2 2831.22 151.48
 -3 -2 -2 1967.4 109.79
 3 2 2 2119.69 108.99
 -4 -2 -2 280.47 29.6
 4 2 2 295.57 17.2
 -5 -2 -2 48.4 13.1
 5 2 2 38.8 3.9
 -6 -2 -2 82.19 18.2
 6 2 2 70.09 5.9
 -7 -2 -2 -5.5 5.1
 7 2 2 0.4 1.5
 -8 -2 -2 54.59 16.6
 8 2 2 51.09 5
 -9 -2 -2 164.68 26.4
 -9 3 2 19 9.4
 -8 3 2 -4.5 4.2
 -6 3 2 4.8 5.3
 -5 3 2 452.25 32.7
 4 -3 -2 66.59 8.9
 -4 3 2 56.99 8.1
 3 -3 -2 318.27 21.7
 -3 3 2 246.68 20.1
 2 -3 -2 613.24 38.8
 -2 3 2 640.84 38.2
 1 -3 -2 773.42 48.2
 1 -3 -2 788.62 44.3
 -1 3 2 821.02 44.6
 0 3 2 3496.55 185.68
 -1 -3 -2 41.6 3.3
 1 3 2 40 3.3
 2 3 2 6.1 1.3
 -3 -3 -2 1466.15 81.09
 3 3 2 1522.85 80.19
 -4 -3 -2 618.74 37
 4 3 2 659.33 35.7
 -5 -3 -2 1295.37 88.59
 5 3 2 1293.87 70.29
 -6 -3 -2 23.8 8.9
 6 3 2 35.2 3.7
 -7 -3 -2 -6.9 5.3
 7 3 2 6.7 2.1
 -8 -3 -2 6.8 8.3
 8 3 2 7 2.1
 -9 -3 -2 4.8 8.7
 -9 4 2 -0.3 6.7
 -8 4 2 59.29 12.3
 -7 4 2 41.9 9.9
 -6 4 2 299.47 25.9
 5 -4 -2 397.26 31.6
 -5 4 2 439.16 31.9
 4 -4 -2 4.6 3.3
 -4 4 2 1.7 2.5
 3 -4 -2 50.59 7.9
 -3 4 2 47 7.6
 2 -4 -2 3.9 1.5
 2 -4 -2 -1.3 1.9
 -2 4 2 7.2 3.2
 1 -4 -2 266.07 22.2
 1 -4 -2 273.97 17.4
 -1 4 2 287.37 17.9
 -1 4 2 318.77 21.9
 0 -4 -2 11.1 1.9
 0 4 2 7.8 1.7
 -1 -4 -2 339.47 19.3
 1 4 2 333.67 19.3
 -2 -4 -2 473.85 26.9
 2 4 2 484.45 26.8
 -3 -4 -2 60.09 5.3
 3 4 2 66.99 5
 -4 -4 -2 1463.65 80.79
 4 4 2 1475.05 79.29
 5 4 2 43.7 4.3
 -6 -4 -2 400.56 39
 6 4 2 389.36 23.1
 -7 -4 -2 13.3 7.3
 7 4 2 17.4 3
 -8 -4 -2 27.5 10.2
 -9 -4 -2 3.2 7.7
 -9 5 2 9.4 7.7
 -8 5 2 -0.1 5.3
 -7 5 2 9.3 5.7
 -6 5 2 274.77 24.8
 5 -5 -2 138.29 16
 -5 5 2 136.49 15
 4 -5 -2 368.26 25.1
 4 -5 -2 425.06 31.4
 -4 5 2 375.26 29.5
 3 -5 -2 739.33 51.09
 3 -5 -2 824.52 46.2
 -3 5 2 812.02 51.49
 2 -5 -2 265.87 17.4
 2 -5 -2 269.37 23
 -2 5 2 273.57 22.1
 1 -5 -2 372.86 24.1
 1 -5 -2 463.45 32.6
 -1 5 2 419.96 24.8
 -1 5 2 414.56 29.8
 0 -5 -2 839.62 54.59
 0 -5 -2 831.32 45.6
 0 5 2 810.12 45.8
 -1 -5 -2 71.19 5.3
 1 5 2 67.29 5.3
 -2 -5 -2 387.96 23.1
 2 5 2 420.96 23.1
 -3 -5 -2 27.1 3.7
 3 5 2 21 2.5
 -4 -5 -2 122.99 9.6
 4 5 2 124.09 8.5
 -5 -5 -2 39.7 5.9
 5 5 2 43 4.1
 6 5 2 50.79 4.8
 -7 -5 -2 23.2 10.2
 7 5 2 28.3 4
 -8 -5 -2 61.49 16
 -9 -5 -2 6 8.6
 9 -6 -2 263.77 20.9
 -9 6 2 290.67 28.3
 8 -6 -2 43.4 7.1
 -8 6 2 34 10.2
 7 -6 -2 87.89 9.4
 -7 6 2 92.29 14.1
 6 -6 -2 287.27 19.2
 6 -6 -2 237.68 24.3
 -6 6 2 215.38 22.5
 5 -6 -2 23.5 4.8
 5 -6 -2 26.2 8.4
 -5 6 2 33.9 8.6
 4 -6 -2 95.89 8.8
 4 -6 -2 103.59 13.7
 -4 6 2 73.19 11.4
 3 -6 -2 52.29 10.8
 3 -6 -2 69.49 7
 -3 6 2 71.59 10.1
 2 -6 -2 2166.08 131.29
 2 -6 -2 2538.05 142.39
 -2 6 2 2574.34 133.49
 -2 6 2 2498.25 139.69
 1 -6 -2 50.59 4.9
 1 -6 -2 77.29 11.5
 -1 6 2 46.3 9.6
 -1 6 2 55.09 5.4
 0 -6 -2 357.06 22.3
 0 -6 -2 375.66 31.5
 0 6 2 410.96 22.8
 -1 -6 -2 1559.44 94.39
 -1 -6 -2 1523.65 81.39
 1 6 2 1449.06 81.39
 -2 -6 -2 462.25 26.5
 -3 -6 -2 7.5 2.5
 3 6 2 9.5 2
 -4 -6 -2 651.83 37
 4 6 2 613.74 35.5
 -5 -6 -2 5.5 2.3
 5 6 2 11.8 2.5
 6 6 2 17.6 2.8
 -7 -6 -2 31.6 11
 7 6 2 22.9 3.6
 -8 -6 -2 5.2 8.7
 -9 -6 -2 41.5 13.2
 9 -7 -2 18.4 4.9
 -9 7 2 16 9.4
 8 -7 -2 -3.9 2
 -8 7 2 -0.2 5.5
 7 -7 -2 29.4 5.7
 -7 7 2 32.3 10.2
 6 -7 -2 158.48 13.1
 6 -7 -2 135.79 17.9
 -6 7 2 144.59 17.3
 5 -7 -2 51.09 7.1
 5 -7 -2 34.7 9.9
 -5 7 2 55.89 12
 4 -7 -2 45.4 10.5
 4 -7 -2 46.2 5.4
 -4 7 2 50.49 11.1
 3 -7 -2 832.82 62.29
 3 -7 -2 1050.49 54.39
 -3 7 2 944.11 62.39
 2 -7 -2 405.36 33.8
 2 -7 -2 375.46 23.8
 -2 7 2 377.56 24.7
 -2 7 2 419.96 31.9
 1 -7 -2 3876.21 215.48
 1 -7 -2 4524.35 231.18
 -1 7 2 3701.83 224.98
 -1 7 2 4111.09 217.08
 0 -7 -2 2.4 1.2
 0 -7 -2 2.1 3.8
 0 7 2 5.3 2
 -1 -7 -2 92.19 7.2
 -1 -7 -2 106.29 14.4
 1 7 2 101.49 7.5
 -2 -7 -2 180.48 12.1
 2 7 2 194.28 12.2
 -3 -7 -2 394.66 23.8
 3 7 2 403.26 23.5
 -4 -7 -2 198.68 13.8
 4 7 2 194.88 12.7
 -5 -7 -2 353.06 22.4
 5 7 2 330.57 20.5
 -6 -7 -2 44.1 6.7
 6 7 2 43.7 4.5
 -8 -7 -2 -0.6 7.1
 9 -8 -2 88.49 9.9
 -9 8 2 74.59 15.9
 8 -8 -2 398.36 26.8
 -8 8 2 372.76 33.7
 7 -8 -2 199.58 16.2
 7 -8 -2 207.98 23.6
 -7 8 2 198.98 22.2
 6 -8 -2 84.39 17.1
 6 -8 -2 105.49 9.9
 -6 8 2 92.29 13.9
 5 -8 -2 78.39 7.7
 5 -8 -2 56.39 14
 -5 8 2 71.19 25
 4 -8 -2 321.87 30
 4 -8 -2 353.66 22.6
 -4 8 2 352.86 30.3
 3 -8 -2 2.6 1.4
 3 -8 -2 0.9 3.3
 -3 8 2 0.6 3
 2 -8 -2 1832.42 110.59
 2 -8 -2 1719.93 95.69
 -2 8 2 1719.73 105.99
 -2 8 2 1750.92 96.99
 1 -8 -2 1592.34 95.99
 1 -8 -2 1958.9 113.49
 -1 8 2 1738.43 107.19
 -1 8 2 1809.32 96.79
 0 -8 -2 -1.6 1.8
 0 -8 -2 1 3.4
 0 -8 -2 0.5 1.1
 0 8 2 0 0.9
 -1 -8 -2 436.86 29.8
 -1 -8 -2 458.55 39
 1 8 2 438.66 26
 -2 -8 -2 62.69 14.7
 -2 -8 -2 57.29 5.1
 2 8 2 58.39 5.2
 -3 -8 -2 -2 0.9
 3 8 2 0.6 0.9
 -4 -8 -2 38.3 5.1
 4 8 2 26.4 3.8
 -5 -8 -2 540.25 34.4
 5 8 2 592.04 32.8
 -6 -8 -2 221.88 16.8
 6 8 2 222.68 14.5
 -8 -8 -2 205.88 28.3
 8 -9 -2 -0.3 2.7
 -8 9 2 13.5 6.7
 7 -9 -2 3 4.8
 7 -9 -2 15.3 7.9
 -7 9 2 -0.5 4.9
 6 -9 -2 9 2.9
 6 -9 -2 11.8 7.1
 -6 9 2 -3.2 5.3
 5 -9 -2 106.79 16.6
 5 -9 -2 87.49 8.5
 -5 9 2 80.79 15.5
 4 -9 -2 97.49 14.3
 4 -9 -2 100.09 8.9
 -4 9 2 100.99 16
 3 -9 -2 921.61 50.19
 3 -9 -2 811.82 62.09
 -3 9 2 875.81 61.09
 2 -9 -2 96.69 18.8
 2 -9 -2 106.29 8.6
 -2 9 2 97.89 9.3
 -2 9 2 122.79 15.8
 -2 9 2 111.79 11.1
 1 -9 -2 1114.49 74.49
 1 -9 -2 928.11 56.69
 -1 9 2 1020.4 69.19
 -1 9 2 1064.89 58.19
 0 -9 -2 2877.01 165.48
 0 -9 -2 2709.53 146.59
 0 -9 -2 2622.64 152.08
 0 9 2 2825.52 147.29
 0 9 2 2614.44 170.68
 -1 -9 -2 15.2 7.7
 -1 -9 -2 13.6 2.7
 1 9 2 13.9 2.7
 -2 -9 -2 499.15 42.5
 -2 -9 -2 488.35 27.8
 2 9 2 449.95 27.8
 -3 -9 -2 76.09 6.3
 -3 -9 -2 40.4 11.7
 3 9 2 58.89 5.4
 -4 -9 -2 0 1.4
 4 9 2 2.1 1.5
 -5 -9 -2 54.99 7.4
 5 9 2 59.29 5.5
 -6 -9 -2 219.48 17
 6 9 2 236.88 15.1
 8 -10 -2 431.26 39.8
 8 -10 -2 412.26 27.7
 -8 10 2 418.66 37.1
 7 -10 -2 61.49 15.5
 7 -10 -2 78.59 8.4
 -7 10 2 94.19 17.1
 6 -10 -2 245.48 26.4
 6 -10 -2 248.68 17.8
 -6 10 2 240.28 25.5
 5 -10 -2 18.6 7.4
 5 -10 -2 3 1.7
 -5 10 2 8.5 5.5
 4 -10 -2 -1 1.2
 4 -10 -2 2.2 5.3
 -4 10 2 3.3 4.1
 3 -10 -2 103.39 8.9
 3 -10 -2 106.29 16.5
 -3 10 2 109.99 10.2
 -3 10 2 123.69 16.8
 2 -10 -2 277.77 30.6
 2 -10 -2 278.07 18.4
 -2 10 2 276.27 27.9
 -2 10 2 328.87 22.9
 -2 10 2 274.77 19.7
 1 -10 -2 162.78 11
 1 -10 -2 171.38 22.3
 -1 10 2 140.49 18.9
 -1 10 2 126.99 11.2
 0 -10 -2 157.28 15
 0 -10 -2 139.09 10.2
 0 -10 -2 148.39 19.9
 0 10 2 153.48 19.6
 0 10 2 124.09 10.4
 -1 -10 -2 38 11.5
 -1 -10 -2 41.9 4.5
 1 10 2 52.79 5
 -2 -10 -2 17.5 9
 -2 -10 -2 11.2 2.4
 2 10 2 12.3 2.5
 -3 -10 -2 44.9 4.9
 -3 -10 -2 50.89 13.5
 3 10 2 45.3 4.7
 -4 -10 -2 249.48 36.1
 -4 -10 -2 322.97 20.5
 4 10 2 323.47 19.5
 -5 -10 -2 42.2 12.5
 -5 -10 -2 34.5 5.5
 5 10 2 26.3 4.1
 -6 -10 -2 48.7 7.7
 -7 -10 -2 28.5 5.5
 8 -11 -2 5.3 3.9
 8 -11 -2 27.2 11.5
 -8 11 2 8.8 9.3
 7 -11 -2 14.4 3.9
 7 -11 -2 20 10.2
 -7 11 2 21.1 8.5
 6 -11 -2 125.19 11.1
 6 -11 -2 137.09 18.7
 -6 11 2 142.59 18.5
 5 -11 -2 4.3 8.1
 5 -11 -2 8.9 2.8
 -5 11 2 9.5 6.6
 4 -11 -2 250.27 27.8
 4 -11 -2 261.87 17.1
 -4 11 2 214.58 25.3
 3 -11 -2 222.48 26.6
 3 -11 -2 239.28 15.8
 -3 11 2 232.98 17.5
 -3 11 2 218.28 25.1
 2 -11 -2 56.89 5.6
 2 -11 -2 60.39 16
 -2 11 2 66.19 14.5
 -2 11 2 59.99 6.5
 -2 11 2 49 7.8
 1 -11 -2 55.49 14.3
 1 -11 -2 60.09 5.8
 -1 11 2 61.79 6.5
 -1 11 2 74.59 15.3
 0 -11 -2 143.39 14.6
 0 -11 -2 128.29 9.8
 0 -11 -2 115.39 22.5
 0 11 2 147.29 10.7
 0 11 2 108.19 17.2
 -1 -11 -2 37.8 4.1
 -1 -11 -2 30.7 11.2
 1 11 2 33.7 4.8
 -2 -11 -2 309.07 17.9
 -2 -11 -2 247.68 29.8
 2 11 2 258.27 17.6
 -3 -11 -2 10 7.8
 -3 -11 -2 7.3 2.2
 3 11 2 10.6 2.5
 -4 -11 -2 87.39 18.5
 -4 -11 -2 86.29 8.1
 4 11 2 94.79 7.6
 -5 -11 -2 124.39 10.6
 5 11 2 112.69 9
 -6 -11 -2 10.8 3.3
 -7 -11 -2 25.1 5.1
 8 -12 -2 -1.7 8.8
 8 -12 -2 5.2 2.8
 -8 12 2 3.4 7.2
 7 -12 -2 8.5 3
 7 -12 -2 -2.3 8
 -7 12 2 18.4 9.3
 6 -12 -2 12.1 9.9
 -6 12 2 18.2 8.7
 5 -12 -2 177.08 23.7
 5 -12 -2 168.48 13
 -5 12 2 158.68 21
 4 -12 -2 124.19 18.5
 4 -12 -2 116.99 9.6
 -4 12 2 101.39 16.3
 3 -12 -2 47.4 14.6
 3 -12 -2 37.7 5.3
 -3 12 2 40.6 12.1
 -3 12 2 51.99 10.2
 -3 12 2 36 6.3
 2 -12 -2 259.87 31.6
 2 -12 -2 224.58 16.4
 -2 12 2 279.27 21.8
 -2 12 2 248.78 18.2
 -2 12 2 270.77 28
 1 -12 -2 2.2 1.5
 1 -12 -2 2.4 6
 -1 12 2 1.6 1.9
 -1 12 2 0.9 4
 0 -12 -2 134.69 25.4
 0 -12 -2 107.99 13.7
 0 -12 -2 150.18 9.9
 0 12 2 120.69 10.1
 0 12 2 111.59 18
 -1 -12 -2 91.89 14.1
 -1 -12 -2 64.79 17.3
 -1 -12 -2 91.49 7.3
 1 12 2 72.49 7
 -2 -12 -2 26.9 10.8
 -2 -12 -2 30.6 4.4
 2 12 2 28.7 4.5
 -3 -12 -2 339.47 37.3
 -3 -12 -2 321.37 22.4
 3 12 2 420.96 23.1
 -4 -12 -2 36.7 13.7
 -4 -12 -2 37 5.5
 4 12 2 32.8 4.9
 -5 -12 -2 3.6 3.5
 -6 -12 -2 47 7
 -7 -12 -2 15.3 4.9
 7 -13 -2 102.39 9.1
 7 -13 -2 72.99 16.9
 -7 13 2 100.39 18.1
 6 -13 -2 14.5 3.7
 6 -13 -2 14.9 11
 -6 13 2 24.6 9.7
 5 -13 -2 -5.2 5.8
 5 -13 -2 0 1.5
 -5 13 2 -8 3.5
 4 -13 -2 43.4 13.2
 4 -13 -2 33.1 4.9
 -4 13 2 18 7.5
 3 -13 -2 112.99 23.2
 3 -13 -2 116.39 9
 -3 13 2 90.39 10
 -3 13 2 117.19 13.9
 -3 13 2 103.99 16.2
 2 -13 -2 32.3 11.3
 2 -13 -2 20.6 3.7
 -2 13 2 18.7 4.2
 -2 13 2 17.4 9
 1 -13 -2 77.39 7.2
 1 -13 -2 59.79 17.3
 -1 13 2 93.89 8.6
 -1 13 2 102.19 16.1
 0 -13 -2 214.98 19.6
 0 -13 -2 192.08 12.7
 0 -13 -2 159.98 24.8
 0 13 2 162.98 13.1
 0 13 2 141.79 21.3
 -1 -13 -2 114.09 8.9
 -1 -13 -2 96.49 21.8
 -1 -13 -2 112.19 16.5
 1 13 2 108.09 9.2
 -2 -13 -2 62.39 17
 -2 -13 -2 76.19 6.7
 2 13 2 70.89 7
 -3 -13 -2 19.9 3.7
 -3 -13 -2 13.8 9.3
 3 13 2 21.8 4.1
 -4 -13 -2 177.78 13.5
 -5 -13 -2 159.98 13
 -6 -13 -2 2.4 2.5
 -7 -13 -2 51.69 8.2
 7 -14 -2 12.8 3.5
 -7 14 2 2 7.9
 6 -14 -2 9.1 10.2
 6 -14 -2 3.3 2.1
 -6 14 2 7.9 7.5
 5 -14 -2 148.99 17
 5 -14 -2 229.98 27.5
 -5 14 2 159.48 22.6
 4 -14 -2 3.8 1.8
 4 -14 -2 17.7 10.8
 -4 14 2 7.6 4.6
 -4 14 2 1.8 5
 3 -14 -2 64.79 16.9
 3 -14 -2 63.19 6.5
 -3 14 2 70.39 10.7
 -3 14 2 73.49 7.9
 -3 14 2 59.29 14.9
 2 -14 -2 84.69 7.4
 2 -14 -2 68.89 18.2
 -2 14 2 79.89 8.9
 -2 14 2 96.29 19.3
 1 -14 -2 151.38 23.9
 1 -14 -2 140.69 11
 -1 14 2 154.98 12.7
 -1 14 2 166.78 21.9
 0 -14 -2 200.58 42.2
 0 -14 -2 224.38 15
 0 14 2 189.58 25.1
 0 14 2 237.08 16.3
 -1 -14 -2 100.49 15
 -1 -14 -2 100.29 23.5
 -1 -14 -2 102.59 8.3
 1 14 2 90.59 8.4
 -2 -14 -2 133.09 26.3
 -2 -14 -2 169.68 12.2
 2 14 2 171.48 12.7
 -3 -14 -2 136.99 10.9
 -4 -14 -2 61.59 6.9
 -5 -14 -2 20.8 4.8
 -6 -14 -2 3.2 3.2
 -7 -14 -2 19.5 5.2
 7 -15 -2 8.2 2.8
 -7 15 2 2.1 8.2
 6 -15 -2 72.79 7.4
 -6 15 2 79.19 16.4
 5 -15 -2 10 2.7
 5 -15 -2 24 12.9
 -5 15 2 9.6 8.2
 4 -15 -2 168.08 13.9
 4 -15 -2 197.38 27.7
 -4 15 2 246.58 22.7
 -4 15 2 169.68 23.3
 3 -15 -2 5.2 10.2
 3 -15 -2 35.4 5.1
 -3 15 2 29.7 10.3
 -3 15 2 41.9 9.6
 -3 15 2 25.4 6
 2 -15 -2 -2.2 8.8
 2 -15 -2 -0.5 1.2
 -2 15 2 3 2.3
 -2 15 2 -4.1 4.9
 1 -15 -2 135.29 10.2
 1 -15 -2 162.68 30.4
 -1 15 2 115.09 22.4
 -1 15 2 123.59 11.3
 0 -15 -2 132.69 10.2
 0 -15 -2 121.69 25.8
 0 15 2 135.09 11.2
 0 15 2 115.49 23
 -1 -15 -2 95.19 15.6
 -1 -15 -2 81.39 21.4
 -1 -15 -2 121.09 9
 1 15 2 86.59 8.6
 -2 -15 -2 128.39 10.1
 -3 -15 -2 666.23 39.4
 -4 -15 -2 26.3 4.9
 -5 -15 -2 20.6 4.4
 -6 -15 -2 2.9 2.4
 -7 -15 -2 1.4 3
 6 -16 -2 -1.7 1.6
 -6 16 2 -4.7 5.9
 5 -16 -2 15.3 3.2
 -5 16 2 26.1 8
 4 -16 -2 40.8 5.5
 -4 16 2 27.9 11.2
 -4 16 2 42.5 13.7
 3 -16 -2 -0.2 11.8
 -3 16 2 7.4 5.6
 2 -16 -2 124.19 25.6
 2 -16 -2 110.79 8.9
 -2 16 2 82.79 19.2
 1 -16 -2 24.2 3.8
 1 -16 -2 29.4 16.4
 -1 16 2 14.2 9.6
 0 -16 -2 532.65 31.1
 0 -16 -2 609.04 82.89
 0 16 2 461.05 46
 -1 -16 -2 923.31 52.39
 -1 -16 -2 888.51 63.89
 -2 -16 -2 4.1 2.3
 -2 -16 -2 10.8 8.2
 -3 -16 -2 -1 1.7
 -4 -16 -2 1.1 2.4
 -5 -16 -2 12.1 3.6
 -6 -16 -2 102.19 10.3
 6 -17 -2 2.9 2.2
 -6 17 2 9.5 8.4
 -6 17 2 -4.8 8.2
 5 -17 -2 14.7 3.4
 -5 17 2 22.2 9.7
 -5 17 2 8.8 8.6
 4 -17 -2 14.1 3.2
 -4 17 2 10.3 7.1
 3 -17 -2 112.59 8.9
 -3 17 2 58.29 26.8
 2 -17 -2 -0.4 1.6
 -2 17 2 -8 7
 1 -17 -2 221.68 15.2
 0 -17 -2 2 1.8
 -1 -17 -2 216.78 24.3
 -1 -17 -2 220.08 15.1
 -2 -17 -2 -8 6.7
 -2 -17 -2 1.5 1.8
 -3 -17 -2 246.78 17.1
 -4 -17 -2 39.8 6.4
 -5 -17 -2 13.9 3.8
 -6 -17 -2 5.6 5.5
 5 -18 -2 20.7 4.2
 -5 18 2 34.3 11.6
 -5 18 2 23.8 11.2
 4 -18 -2 1.9 2
 -4 18 2 27.4 19.5
 -4 18 2 -13.9 6.4
 3 -18 -2 15.6 3.4
 -3 18 2 25.1 10.3
 2 -18 -2 0.3 1
 -2 18 2 0.2 6.5
 1 -18 -2 23.1 3.9
 -1 18 2 22.9 11.4
 0 -18 -2 -1.5 0.8
 -1 -18 -2 95.69 15.5
 -1 -18 -2 82.29 7.6
 -2 -18 -2 3.4 2
 -2 -18 -2 2.6 7.4
 -3 -18 -2 22.5 12.6
 -3 -18 -2 36.9 5.8
 -4 -18 -2 6.4 3
 -5 -18 -2 9 2.9
 5 -19 -2 3.1 2
 -5 19 2 -4.5 6.7
 -5 19 2 4.8 7.3
 4 -19 -2 54.19 5.6
 -4 19 2 25.1 11.7
 3 -19 -2 23.5 4.2
 -3 19 2 23.5 9.8
 2 -19 -2 8.5 2.3
 -2 19 2 7.5 7.9
 1 -19 -2 144.19 11.1
 -1 19 2 135.89 25.8
 0 -19 -2 -1 1.4
 -1 -19 -2 0.9 1.6
 -1 -19 -2 4.2 6.5
 -2 -19 -2 71.79 7.1
 -2 -19 -2 68.99 17.6
 -3 -19 -2 78.89 8
 -3 -19 -2 76.49 18.7
 -4 -19 -2 28.6 5.4
 -5 -19 -2 11.3 3.6
 4 -20 -2 33.6 5
 -4 20 2 48.6 13.7
 -3 20 2 12.6 9.1
 2 -20 -2 81.79 7.5
 -2 20 2 79.69 18.2
 1 -20 -2 2.2 1.3
 -1 20 2 -5 7.6
 0 -20 -2 18.2 3.5
 -1 -20 -2 3.8 1.8
 -2 -20 -2 14.5 3.4
 -2 -20 -2 14.9 11.4
 -3 -20 -2 43.1 14.7
 -4 -20 -2 30.6 5.9
 3 -21 -2 1.6 2
 -3 21 2 7.6 9.6
 2 -21 -2 4.6 2.1
 -2 21 2 8.5 9.8
 1 -21 -2 73.09 6.9
 -1 21 2 59.29 16.8
 0 -21 -2 14.9 3.2
 -1 -21 -2 7.2 2.2
 -2 -21 -2 13.7 3.2
 -2 -21 -2 22.2 11.2
 -3 -21 -2 9 2.8
 2 -22 -2 66.09 6.8
 -2 22 2 77.39 18.9
 1 -22 -2 6.7 2.2
 0 -22 -2 1.2 1.6
 -1 -22 -2 33.8 8.6
 -2 -22 -2 0.3 1.5
 -2 -22 -2 -2.5 10.5
 1 22 -3 -4.3 10.7
 -1 -22 3 1.1 1.8
 0 22 -3 11.1 12.7
 0 -22 3 3.3 1.6
 -1 22 -3 48.6 18.7
 1 -22 3 41.3 4.8
 -3 -21 3 1.8 2.4
 2 21 -3 10 9.5
 -2 -21 3 7.6 2.9
 1 21 -3 -2.3 7.8
 -1 -21 3 17 3.6
 0 21 -3 6.1 10.4
 0 -21 3 7 2.4
 -1 21 -3 44.4 17.6
 1 -21 3 58.99 5.7
 -2 21 -3 13.2 13.3
 2 -21 3 6.3 2
 -4 -20 3 11.8 3.6
 3 20 -3 63.29 19.9
 -3 -20 3 36.9 6.1
 2 20 -3 1.1 9.4
 -2 -20 3 7 2.4
 1 20 -3 237.68 33.5
 -1 -20 3 210.38 14.9
 0 20 -3 31.5 13.9
 0 -20 3 41.4 4.5
 -1 20 -3 1.2 10.2
 1 -20 3 3.2 2
 -2 20 -3 7.2 9.7
 -3 20 -3 -7.8 11.1
 -3 20 -3 -1.8 9.5
 3 -20 3 7.1 2.1
 -5 -19 3 8 2.9
 -4 -19 3 7.3 2.5
 3 19 -3 11.8 9.6
 -3 -19 3 15.6 3.6
 2 19 -3 22.6 10.8
 -2 -19 3 19.9 4.2
 1 19 -3 9.3 8.1
 0 19 -3 5.9 10.5
 0 -19 3 1.6 1.4
 -1 19 -3 3.8 9.6
 1 -19 3 17.1 5.7
 -2 19 -3 24 14.4
 -2 19 -3 7.8 7.9
 2 -19 3 26.7 3.6
 -3 19 -3 19.2 10.8
 -3 19 -3 10.1 12.6
 -4 19 -3 21.3 13.7
 -4 19 -3 -2.9 10.8
 4 -19 3 8 2.2
 -5 -18 3 0.6 2.4
 -4 -18 3 29.8 5.5
 3 18 -3 -4.6 7.5
 -3 -18 3 -0.3 1.9
 2 18 -3 11.4 9
 -2 -18 3 11.4 3.2
 1 18 -3 55.49 17.2
 -1 -18 3 21 3.8
 0 18 -3 6.9 8.8
 -1 18 -3 42 15.2
 -1 18 -3 34.2 5
 1 -18 3 28.5 4
 -2 18 -3 38 14.8
 -2 18 -3 25.5 15
 -2 18 -3 43.2 6
 2 -18 3 37.7 4.1
 -3 18 -3 20.1 11.1
 -3 18 -3 9.6 3
 -3 18 -3 9.5 10.1
 3 -18 3 4.9 1.9
 -4 18 -3 5.6 10.5
 -4 18 -3 11.1 10.7
 -5 18 -3 15.4 12.3
 -5 18 -3 6.3 11.7
 5 -18 3 5.3 2
 -6 -17 3 10.9 5.3
 -5 -17 3 6 3
 -4 -17 3 138.19 11.8
 3 17 -3 19.8 8.7
 -3 -17 3 13.2 3.3
 2 17 -3 268.77 33.3
 -2 -17 3 177.88 13.8
 1 17 -3 86.79 21.7
 -1 -17 3 77.69 7.2
 -1 -17 3 114.69 22.5
 0 17 -3 12.7 2.9
 0 17 -3 1.2 8.5
 0 -17 3 11.8 2.5
 -1 17 -3 76.69 7.4
 -1 17 -3 72.79 20.7
 1 -17 3 69.69 6.1
 -2 17 -3 11.5 10.3
 -2 17 -3 8.9 3
 -2 17 -3 -9.2 6.5
 2 -17 3 2.4 1.6
 -3 17 -3 51.99 16.7
 -3 17 -3 14.7 11.2
 3 -17 3 41.8 4
 -4 17 -3 31.5 16.9
 -4 17 -3 33.2 13.9
 4 -17 3 48.2 4.4
 -5 17 -3 37.4 15.9
 -5 17 -3 31.2 13.1
 5 -17 3 32.9 3.6
 -6 -16 3 6.6 3.8
 -5 -16 3 1.4 2.2
 -4 -16 3 35.8 5.8
 3 16 -3 53.89 15.3
 -3 -16 3 38.1 5.9
 -2 -16 3 274.07 18.3
 -2 -16 3 278.87 35.4
 1 16 -3 109.19 28.5
 1 16 -3 104.99 8.3
 -1 -16 3 90.39 20.8
 -1 -16 3 78.09 7.4
 0 16 -3 71.39 29.4
 0 16 -3 78.19 6.9
 0 -16 3 59.59 5.8
 -1 16 -3 -7.3 8.3
 -1 16 -3 11.6 9.7
 -1 16 -3 -3.1 1.9
 1 -16 3 4.1 1.7
 -2 16 -3 65.79 19.2
 -2 16 -3 61.99 6.4
 -2 16 -3 24.5 12.1
 2 -16 3 46.3 4.4
 -3 16 -3 10.8 3.2
 -3 16 -3 10.9 9.1
 -3 16 -3 23.5 10.4
 3 -16 3 17.4 2.7
 -4 16 -3 324.27 42
 -4 16 -3 350.36 40.5
 4 -16 3 395.36 21.8
 -5 16 -3 17.3 11.2
 -5 16 -3 11.9 11.3
 5 -16 3 19.4 2.8
 -6 16 -3 106.29 25.4
 6 -16 3 98.99 7.3
 -5 -15 3 189.98 15.5
 -4 -15 3 90.79 9
 3 15 -3 7.5 6.5
 -3 -15 3 15.8 3.9
 -3 -15 3 26.9 21.4
 2 15 -3 99.69 8.2
 2 15 -3 121.89 24.6
 -2 -15 3 78.99 22.2
 -2 -15 3 80.29 7.7
 -2 -15 3 121.29 24.5
 1 15 -3 2.2 1.8
 1 15 -3 7.3 7.2
 -1 -15 3 1.8 1.5
 -1 -15 3 -3.1 5.7
 -1 -15 3 14.7 8.7
 0 15 -3 36.3 13.6
 0 15 -3 34.3 4.9
 0 -15 3 32.6 4.4
 0 -15 3 49.99 17.4
 -1 15 -3 -1 1.5
 -1 15 -3 3 8.1
 -1 15 -3 -1.1 6.9
 1 -15 3 1.5 1.1
 -2 15 -3 545.75 51.79
 -2 15 -3 602.14 33.7
 -2 15 -3 506.45 78.29
 2 -15 3 529.35 31.2
 -3 15 -3 311.57 20.8
 -3 15 -3 323.87 36.8
 -3 15 -3 292.77 38
 3 -15 3 325.87 18.8
 -4 15 -3 26.9 14.3
 -4 15 -3 53.79 18.6
 4 -15 3 74.89 5.5
 -5 15 -3 0.7 9
 -5 15 -3 6.3 7.7
 -6 15 -3 119.49 27.1
 6 -15 3 88.99 6.9
 -4 -14 3 41.1 6.3
 -4 -14 3 83.49 19.3
 3 14 -3 102.59 8.6
 3 14 -3 122.29 23
 -3 -14 3 120.09 24.7
 -3 -14 3 90.09 21.6
 -3 -14 3 106.19 9.2
 2 14 -3 79.89 18.8
 2 14 -3 62.69 6.3
 -2 -14 3 76.19 19.7
 -2 -14 3 66.89 6.5
 -2 -14 3 74.29 18.6
 1 14 -3 15.6 3.1
 1 14 -3 17.6 10.2
 -1 -14 3 13.3 2.8
 -1 -14 3 6.5 10.6
 -1 -14 3 26 11.8
 0 14 -3 81.29 20.5
 0 14 -3 73.19 6.4
 0 -14 3 58.79 5.4
 0 -14 3 44.1 16.1
 -1 14 -3 83.19 21.1
 -1 14 -3 107.79 8.3
 -1 14 -3 107.79 23.5
 1 -14 3 92.79 21.4
 1 -14 3 99.89 7.3
 -2 14 -3 267.57 18
 -2 14 -3 317.87 35.6
 -2 14 -3 260.77 34.8
 2 -14 3 263.87 34
 2 -14 3 268.77 16.3
 -3 14 -3 403.86 42.9
 -3 14 -3 428.86 27
 -3 14 -3 436.46 50.39
 3 -14 3 450.55 24.9
 -4 14 -3 389.06 41.8
 -4 14 -3 345.77 42.8
 4 -14 3 392.46 22.1
 -5 14 -3 12.4 10.6
 -6 14 -3 10.2 7.9
 6 -14 3 14.1 2.4
 -7 14 -3 8.7 9.8
 -5 -13 3 133.89 25.5
 -5 -13 3 155.08 13.2
 -4 -13 3 0.8 1.8
 -4 -13 3 2 6.7
 3 13 -3 -2.6 4.1
 3 13 -3 -0.5 1.1
 -3 -13 3 -11 7.4
 -3 -13 3 -0.8 1.4
 -3 -13 3 10.2 14.7
 2 13 -3 197.88 27.1
 2 13 -3 192.18 13.6
 -2 -13 3 160.88 25.5
 -2 -13 3 210.78 14.1
 -2 -13 3 252.37 28.7
 1 13 -3 12.6 2.6
 1 13 -3 15.6 10.6
 -1 -13 3 16.4 8.5
 -1 -13 3 10.2 2.5
 -1 -13 3 2.7 7
 0 13 -3 107.19 23.1
 0 13 -3 129.29 9.5
 0 -13 3 130.39 30.2
 0 -13 3 125.59 8.9
 -1 13 -3 156.78 25.8
 -1 13 -3 193.88 13.2
 -1 13 -3 221.18 27.6
 1 -13 3 181.88 11.9
 1 -13 3 238.68 29.9
 -2 13 -3 532.25 30.7
 -2 13 -3 437.16 46
 -2 13 -3 491.65 50.49
 2 -13 3 470.45 48.2
 2 -13 3 549.25 28.9
 -3 13 -3 32.6 13.3
 -3 13 -3 25.5 13.5
 -3 13 -3 29.6 4.6
 3 -13 3 37.9 14.3
 3 -13 3 28.4 3
 4 -13 3 75.99 5.7
 -5 13 -3 25.3 12.8
 5 -13 3 28.5 3.1
 -6 13 -3 16.7 11
 6 -13 3 11.8 2.3
 -7 13 -3 -12.1 10.3
 7 -13 3 10.7 2.3
 -6 -12 3 174.18 23.8
 -5 -12 3 18.4 10.8
 4 12 -3 50.99 5.2
 -4 -12 3 39.9 6.5
 -4 -12 3 30.3 12.4
 3 12 -3 2.8 1.7
 -3 -12 3 1.3 8.9
 -3 -12 3 8 2.7
 -3 -12 3 7 8.1
 2 12 -3 139.69 21.3
 2 12 -3 133.49 10.2
 -2 -12 3 162.18 22.3
 -2 -12 3 120.19 24.9
 -2 -12 3 150.08 10.9
 1 12 -3 89.19 20
 1 12 -3 95.59 7.8
 -1 -12 3 92.49 21.5
 -1 -12 3 113.29 8.2
 -1 -12 3 111.19 21.3
 0 12 -3 145.79 10.6
 0 12 -3 136.89 26.5
 0 -12 3 168.58 10.5
 0 -12 3 125.39 24.4
 -1 12 -3 34.7 4
 -1 12 -3 48.5 13.9
 -1 12 -3 40.3 14.7
 1 -12 3 35.6 11.8
 1 -12 3 34.2 3.4
 -2 12 -3 32.2 13
 -2 12 -3 23.6 3.9
 -2 12 -3 13.2 9.1
 2 -12 3 12.6 11.7
 -3 12 -3 3.4 1.8
 -3 12 -3 4.5 3.6
 -3 12 -3 7.8 6.3
 3 -12 3 -2.2 7
 3 -12 3 0.6 0.9
 -4 12 -3 8 8.8
 4 -12 3 -16.4 12.1
 4 -12 3 6.2 2.8
 -5 12 -3 5.4 6.8
 5 -12 3 1.5 1.1
 -6 12 -3 75.39 19.3
 6 -12 3 62.29 5.1
 -7 12 -3 38.1 16
 7 -12 3 32.1 4
 -7 -11 3 269.57 31.2
 -6 -11 3 13.8 10.6
 -5 -11 3 303.87 31.6
 4 11 -3 39.2 4.5
 -4 -11 3 44.8 14.4
 -4 -11 3 34.1 5.8
 3 11 -3 37 4.4
 3 11 -3 45 12.9
 -3 -11 3 37.9 5.7
 -3 -11 3 41 15
 -3 -11 3 50.89 14.7
 2 11 -3 252.17 15.2
 2 11 -3 208.98 27.1
 -2 -11 3 229.08 15.5
 -2 -11 3 227.48 29.4
 -2 -11 3 202.58 25.7
 1 11 -3 1.1 2.4
 1 11 -3 0.8 0.9
 -1 -11 3 2.5 6.6
 -1 -11 3 3 1.3
 -1 -11 3 -0.1 4.6
 0 11 -3 77.99 6.3
 0 11 -3 92.99 19.9
 0 11 -3 59.19 16.6
 0 -11 3 82.59 6
 0 -11 3 42.6 14.1
 -1 11 -3 2.3 1.2
 -1 11 -3 8.3 7.6
 -1 11 -3 7.9 6.4
 1 -11 3 -2.4 5.7
 1 -11 3 2.6 1.1
 -2 11 -3 178.98 26.2
 -2 11 -3 198.68 26.6
 -2 11 -3 190.98 13.3
 2 -11 3 199.18 11.7
 2 -11 3 161.48 24.8
 -3 11 -3 -2.7 6.2
 -3 11 -3 1.3 4.1
 3 -11 3 7 1.5
 3 -11 3 4.3 8
 -4 11 -3 36.3 13.7
 4 -11 3 75.49 17.9
 4 -11 3 65.89 4.8
 -5 11 -3 17.6 11.1
 5 -11 3 9.3 4.4
 -6 11 -3 -0.3 9.4
 6 -11 3 20.2 2.8
 -7 11 -3 14.8 11.1
 7 -11 3 15.8 2.7
 -8 -10 3 -4.9 9.2
 -7 -10 3 126.09 22.6
 -6 -10 3 11 9.9
 5 10 -3 2.9 2.8
 4 10 -3 71.49 6.4
 -4 -10 3 65.39 7.3
 -4 -10 3 43.4 13
 3 10 -3 181.58 12.6
 3 10 -3 188.38 23.6
 -3 -10 3 169.88 13.5
 -3 -10 3 237.58 26.2
 2 10 -3 22.5 9.2
 2 10 -3 27.2 3.8
 -2 -10 3 19 8.6
 -2 -10 3 14.8 8.7
 -2 -10 3 26.7 4.1
 1 10 -3 62.39 15.7
 1 10 -3 52.89 5
 -1 -10 3 55.09 14.3
 -1 -10 3 50.99 13.9
 -1 -10 3 74.59 5.7
 0 10 -3 274.37 17.2
 0 10 -3 268.67 31.7
 0 10 -3 257.07 30.5
 0 -10 3 306.27 17
 0 -10 3 278.17 30.6
 -1 10 -3 18.6 10.1
 -1 10 -3 13.4 2.5
 -1 10 -3 15.8 8
 1 -10 3 15.3 2.2
 1 -10 3 14 9.3
 -2 10 -3 85.69 19.1
 -2 10 -3 87.89 20.9
 -2 10 -3 81.39 6.6
 2 -10 3 80.39 5.5
 2 -10 3 66.29 16.6
 -3 10 -3 736.23 62.89
 -3 10 -3 737.13 42.5
 3 -10 3 752.22 61.69
 3 -10 3 761.92 40.8
 -4 10 -3 65.49 19.1
 4 -10 3 52.69 16.4
 4 -10 3 66.79 4.9
 -5 10 -3 108.09 24.3
 5 -10 3 109.29 22.6
 5 -10 3 123.59 8.1
 -6 10 -3 1.9 8.6
 6 -10 3 8.7 1.8
 -7 10 -3 49.7 14.4
 7 -10 3 40.1 4.2
 -8 10 -3 16.9 12.4
 8 -10 3 0.8 2.7
 8 -10 3 0.5 1.9
 -8 -9 3 -4.3 9.3
 -7 -9 3 9.6 8.2
 -6 -9 3 223.28 25.5
 5 9 -3 13.2 3.3
 -5 -9 3 33.8 10.6
 -4 -9 3 5.1 2
 -4 -9 3 6.1 5.7
 3 9 -3 6.4 4.8
 3 9 -3 5.2 1.5
 -3 -9 3 3.1 5.5
 -3 -9 3 2.2 1.7
 2 9 -3 565.54 30.5
 2 9 -3 540.25 45
 -2 -9 3 475.25 45.8
 -2 -9 3 529.65 31.2
 -2 -9 3 484.75 42.9
 1 9 -3 1060.29 71.99
 1 9 -3 980.3 52.69
 -1 -9 3 894.71 67.49
 -1 -9 3 973.1 53.49
 -1 -9 3 856.61 69.59
 0 9 -3 205.38 25.8
 0 9 -3 184.58 24.4
 0 9 -3 171.98 11.7
 0 -9 3 156.38 21.4
 0 -9 3 212.68 12
 -1 9 -3 610.04 49.4
 -1 9 -3 511.35 47.7
 -1 9 -3 535.95 31.1
 1 -9 3 535.75 47
 1 -9 3 566.44 30.5
 -2 9 -3 55.29 4.8
 -2 9 -3 39.8 12.8
 -2 9 -3 72.59 16.7
 2 -9 3 48.8 14
 2 -9 3 49.4 3.8
 -3 9 -3 168.68 25.4
 3 -9 3 141.89 22.6
 3 -9 3 155.68 9.4
 -4 9 -3 648.04 58.69
 4 -9 3 737.53 38.9
 -5 9 -3 18 10.1
 5 -9 3 12.5 6.5
 5 -9 3 17.6 2.4
 -6 9 -3 15.5 19.6
 6 -9 3 -1.6 4
 -7 9 -3 26.8 13.6
 7 -9 3 18.2 2.8
 -8 9 -3 14.2 9.5
 8 -9 3 19.3 3.7
 8 -9 3 18 3.3
 -8 -8 3 123.99 19.9
 -7 -8 3 276.57 28.4
 -6 -8 3 1708.63 107.59
 5 8 -3 60.19 6.5
 -5 -8 3 77.29 15.4
 4 8 -3 170.98 12.5
 -4 -8 3 181.98 21.4
 3 8 -3 0.4 1.2
 3 8 -3 7 4.9
 -3 -8 3 11.1 6.8
 -3 -8 3 3.5 2.1
 2 8 -3 119.49 8
 2 8 -3 78.19 16
 -2 -8 3 89.89 14.3
 -2 -8 3 102.69 8.3
 -2 -8 3 79.49 18.4
 1 8 -3 49.4 4.3
 1 8 -3 49.5 13.3
 -1 -8 3 39.4 13
 -1 -8 3 33.4 10.1
 -1 -8 3 53.49 4.8
 0 8 -3 58.59 15.4
 0 8 -3 73.79 16.6
 0 8 -3 65.69 5.1
 0 -8 3 49.9 12.8
 0 -8 3 73.99 5.3
 0 -8 3 69.89 15.6
 -1 8 -3 137.99 19.8
 -1 8 -3 106.09 21.6
 -1 8 -3 118.69 8.2
 1 -8 3 101.19 19.8
 1 -8 3 129.99 7.8
 -2 8 -3 241.28 14.8
 -2 8 -3 236.38 29.2
 2 -8 3 258.57 28.7
 2 -8 3 238.28 13.7
 -3 8 -3 5 5.6
 3 -8 3 3.6 0.9
 3 -8 3 -0.1 3.8
 -4 8 -3 69.49 18.1
 4 -8 3 82.09 5.6
 4 -8 3 73.89 17.5
 -5 8 -3 20.2 10.7
 5 -8 3 27.5 2.8
 5 -8 3 12.7 8
 -6 8 -3 147.59 28.6
 6 -8 3 158.18 10.3
 -7 8 -3 22.8 12.2
 7 -8 3 33.5 4.4
 7 -8 3 27.9 3.9
 -8 8 -3 180.08 27.6
 8 -8 3 192.48 13.3
 8 -8 3 213.98 13.6
 -9 -7 3 3.4 10.8
 -9 -7 3 2.4 7
 -8 -7 3 14.9 9.4
 -7 -7 3 600.24 46
 -6 -7 3 371.76 33.3
 5 7 -3 481.05 29.5
 -5 -7 3 488.55 38.9
 4 7 -3 17.4 3.4
 -4 -7 3 24.6 8
 3 7 -3 73.49 14.3
 3 7 -3 55.59 5.5
 -3 -7 3 52.19 6.1
 2 7 -3 709.93 51.19
 2 7 -3 699.23 38.2
 -2 -7 3 751.52 51.59
 -2 -7 3 585.44 40.3
 -2 -7 3 635.74 53.79
 1 7 -3 506.65 43.5
 1 7 -3 579.64 30.4
 -1 -7 3 529.35 45.8
 -1 -7 3 441.96 52.89
 -1 -7 3 550.54 30.9
 0 7 -3 955.6 49.6
 0 7 -3 849.61 65.39
 0 7 -3 902.11 66.39
 0 -7 3 857.41 64.29
 0 -7 3 845.42 63.39
 0 -7 3 985.6 49.8
 -1 7 -3 405.76 22.3
 -1 7 -3 353.76 37.9
 -1 7 -3 305.87 41.5
 1 -7 3 392.76 35.7
 1 -7 3 424.56 21.9
 -2 7 -3 252.57 15.8
 -2 7 -3 267.77 30.1
 2 -7 3 273.97 15.1
 2 -7 3 301.87 30.2
 -3 7 -3 608.14 53.19
 3 -7 3 657.53 34.2
 3 -7 3 592.14 51.69
 -4 7 -3 773.82 63.39
 4 -7 3 764.22 61.69
 4 -7 3 798.12 42.7
 -5 7 -3 9.3 7.8
 5 -7 3 10.8 2
 5 -7 3 0.8 7.7
 -6 7 -3 76.39 18.7
 6 -7 3 51.49 15.4
 6 -7 3 64.49 5.3
 -7 7 -3 0.4 8.4
 7 -7 3 18 3
 7 -7 3 12.3 2.6
 -8 7 -3 23.1 13.6
 8 -7 3 64.59 6.1
 8 -7 3 56.59 5.5
 -9 -6 3 183.58 21.8
 -9 -6 3 131.89 19.4
 -8 -6 3 100.19 14.8
 -8 -6 3 101.39 17
 -7 -6 3 30.9 9.6
 6 6 -3 607.54 35.2
 -6 -6 3 543.05 42.5
 5 6 -3 8.7 3.3
 -5 -6 3 3.1 5.2
 4 6 -3 149.69 11.4
 -4 -6 3 154.88 17.4
 3 6 -3 333.67 29.3
 3 6 -3 338.17 21
 -3 -6 3 348.77 29.7
 2 6 -3 10.5 5.2
 2 6 -3 11.2 2.3
 -2 -6 3 11.2 5.4
 -2 -6 3 8.7 2.5
 -2 -6 3 2.3 5.3
 1 6 -3 114.19 7.5
 1 6 -3 74.39 15.4
 -1 -6 3 123.79 15.3
 -1 -6 3 121.69 17.5
 -1 -6 3 98.29 7.7
 0 6 -3 111.29 17.1
 0 6 -3 102.59 15.9
 0 6 -3 112.09 7.5
 0 -6 3 109.19 31.2
 0 -6 3 131.09 16.5
 0 -6 3 131.29 7.9
 -1 6 -3 25.1 2.4
 -1 6 -3 29.3 9.8
 -1 6 -3 31 10
 1 -6 3 27.3 2.3
 1 -6 3 31.7 9
 -2 6 -3 1569.34 81.59
 -2 6 -3 1613.84 101.89
 2 -6 3 1440.16 80.69
 2 -6 3 1491.45 98.79
 -3 6 -3 496.65 46.2
 3 -6 3 549.95 28.7
 3 -6 3 507.65 44.9
 -4 6 -3 219.88 27.5
 4 -6 3 219.28 12.6
 4 -6 3 180.38 24.1
 -5 6 -3 162.58 23.5
 5 -6 3 114.69 8
 5 -6 3 98.79 20.8
 -6 6 -3 10.1 7.6
 6 -6 3 5.2 2
 6 -6 3 18.6 9.8
 6 -6 3 4.5 1.8
 -7 6 -3 5.3 11.1
 7 -6 3 10.6 2.5
 7 -6 3 13.3 2.6
 -8 6 -3 93.39 22.6
 8 -6 3 100.69 7.7
 8 -6 3 97.99 8.3
 -9 -5 3 12.3 10
 -9 -5 3 21.4 9.7
 -8 -5 3 42.4 11.4
 -8 -5 3 69.79 11
 -7 -5 3 164.08 18.4
 6 5 -3 9.2 3.4
 -6 -5 3 -1.5 3.8
 5 5 -3 67.79 7
 -5 -5 3 77.79 11.5
 4 5 -3 378.26 23.6
 -4 -5 3 368.06 29.8
 3 5 -3 284.87 18.5
 3 5 -3 311.07 25.8
 -3 -5 3 273.07 24.4
 2 5 -3 61.89 6.7
 2 5 -3 68.19 10.4
 -2 -5 3 60.59 9.9
 1 5 -3 526.65 27.7
 1 5 -3 436.56 37.6
 -1 -5 3 510.85 37.4
 -1 -5 3 452.95 27.8
 -1 -5 3 496.25 41.7
 0 5 -3 1690.73 116.09
 0 5 -3 1950.9 101.49
 0 5 -3 1876.91 116.09
 0 -5 3 1987.6 101.89
 0 -5 3 1986.1 114.99
 -1 5 -3 2257.97 148.29
 -1 5 -3 2634.04 131.99
 1 -5 3 2418.16 147.89
 1 -5 3 2590.74 131.89
 -2 5 -3 3.4 5.7
 2 -5 3 4.7 4.4
 2 -5 3 7.7 0.8
 -3 5 -3 57.89 15.1
 3 -5 3 56.89 3.8
 3 -5 3 59.59 14.4
 -4 5 -3 5.4 5.2
 4 -5 3 -0.1 5.6
 4 -5 3 6 1.3
 -5 5 -3 3.3 8
 5 -5 3 14.1 2.5
 5 -5 3 11.1 2.2
 5 -5 3 12.6 6.4
 -6 5 -3 4.9 7.6
 6 -5 3 9.2 2.3
 6 -5 3 5.2 1.9
 -7 5 -3 83.99 25.2
 7 -5 3 125.99 9.6
 7 -5 3 132.09 8.9
 -8 5 -3 6.3 8.2
 8 -5 3 1.2 2
 8 -5 3 0.6 1.8
 -9 -4 3 110.89 16.7
 -9 -4 3 98.99 15.5
 -8 -4 3 18.1 8.5
 -8 -4 3 14.9 6.8
 -7 -4 3 122.29 17.9
 -7 -4 3 91.59 13.2
 6 4 -3 98.49 9.3
 -6 -4 3 84.69 16.4
 5 4 -3 5.3 2.2
 -5 -4 3 5.1 3.9
 4 4 -3 3.9 1.7
 -4 -4 3 3.1 3.2
 3 4 -3 3.5 1.5
 -3 -4 3 -3.9 2.3
 2 4 -3 84.39 11.1
 2 4 -3 83.19 6.9
 -2 -4 3 80.69 10.9
 1 4 -3 1253.07 85.29
 1 4 -3 1409.76 75.89
 -1 -4 3 1501.55 85.39
 -1 -4 3 1451.75 90.99
 0 4 -3 1242.68 74.29
 0 4 -3 1511.65 88.39
 0 -4 3 1468.25 86.19
 0 -4 3 1402.36 74.69
 -1 4 -3 134.49 17.3
 -1 4 -3 110.69 6.9
 1 -4 3 127.19 15.7
 1 -4 3 125.79 7
 -2 4 -3 203.48 23.3
 2 -4 3 189.08 21.4
 2 -4 3 185.48 10.1
 -3 4 -3 322.47 33
 3 -4 3 316.07 31.8
 3 -4 3 324.37 17.8
 -4 4 -3 58.39 15.7
 4 -4 3 52.89 4.2
 4 -4 3 36.1 11.6
 4 -4 3 51.89 4
 -5 4 -3 393.26 39.3
 5 -4 3 388.46 21.6
 5 -4 3 325.37 35.9
 -6 4 -3 63.09 17.3
 6 -4 3 65.09 5.3
 -7 4 -3 27.7 16.2
 7 -4 3 36.5 3.8
 -8 4 -3 66.49 19.2
 8 -4 3 76.49 6.2
 -9 4 -3 5.5 9.6
 9 -4 3 7.2 2.9
 9 -4 3 18.7 3.8
 -9 -3 3 -8.2 7.1
 -9 -3 3 -2.2 5.5
 -8 -3 3 188.48 20
 -8 -3 3 201.48 20.2
 -7 -3 3 27.3 8.1
 -7 -3 3 53.99 10.8
 6 3 -3 1.7 1.5
 -6 -3 3 2.2 3.3
 -6 -3 3 0 3.3
 5 3 -3 1.2 1.7
 -5 -3 3 3.4 3.2
 4 3 -3 357.96 22.6
 -4 -3 3 329.77 25.2
 3 3 -3 155.68 11.8
 -3 -3 3 162.88 14.7
 2 3 -3 729.13 48.9
 2 3 -3 807.52 44.1
 -2 -3 3 785.82 48.3
 1 3 -3 144.09 9.5
 1 3 -3 143.79 15.1
 -1 -3 3 140.69 14
 -1 -3 3 131.39 16.7
 0 3 -3 1.7 0.8
 0 3 -3 1 2.6
 0 3 -3 2.4 2.9
 0 -3 3 -1.6 2.2
 -1 3 -3 1217.48 77.79
 -1 3 -3 1198.18 62.99
 1 -3 3 1157.18 75.69
 -2 3 -3 583.74 45.1
 2 -3 3 499.85 43.1
 -3 3 -3 10.8 7
 3 -3 3 11.3 1.2
 3 -3 3 8.6 1.3
 3 -3 3 13.3 6.2
 -4 3 -3 639.44 51.29
 4 -3 3 584.14 31.5
 4 -3 3 501.95 46.1
 -5 3 -3 12.5 7.4
 5 -3 3 9.6 1.9
 -6 3 -3 527.85 49.1
 6 -3 3 534.15 30
 -7 3 -3 -5.2 6.8
 7 -3 3 7 2
 -8 3 -3 -2 7.4
 8 -3 3 0.4 1.7
 -9 3 -3 22.1 13.2
 9 -3 3 13.1 3.2
 -9 -2 3 3.3 6.9
 -9 -2 3 -5.9 5.1
 -8 -2 3 74.69 11.8
 -8 -2 3 115.59 14.6
 -7 -2 3 88.69 30
 -7 -2 3 104.39 13.4
 6 2 -3 152.38 12.9
 -6 -2 3 148.99 14.8
 -6 -2 3 150.58 15.5
 5 2 -3 -1.3 1.9
 -5 -2 3 -1.2 2.4
 -5 -2 3 2.3 2.4
 -4 -2 3 515.95 33.3
 -3 -2 3 198.58 15.4
 2 2 -3 1.2 2.1
 -2 -2 3 0.4 1.5
 1 2 -3 263.57 20.9
 -1 -2 3 246.78 23.8
 -1 -2 3 258.27 19.8
 0 2 -3 1324.37 82.19
 0 2 -3 1336.97 80.49
 0 -2 3 1286.77 78.79
 -1 2 -3 0.5 2.4
 1 -2 3 -0.3 2
 -2 2 -3 67.79 14.3
 2 -2 3 76.39 12.2
 -3 2 -3 522.15 44.5
 3 -2 3 522.55 28.4
 3 -2 3 543.45 43.7
 -4 2 -3 1235.28 83.29
 4 -2 3 1115.09 62.09
 -5 2 -3 -1.1 6.1
 5 -2 3 1.2 1.1
 -6 2 -3 9 7.8
 6 -2 3 2.8 1.5
 -7 2 -3 3.8 8.8
 7 -2 3 1.7 1.2
 -8 2 -3 3.5 7.6
 8 -2 3 0.3 1.5
 -9 2 -3 -1.9 8.2
 9 -2 3 -0.6 2
 -9 -1 3 3.7 6.5
 -9 -1 3 -9.2 5.5
 -8 -1 3 41.1 25.5
 -7 -1 3 21.7 6.4
 6 1 -3 51.19 7.5
 -6 -1 3 41.8 8.5
 -5 -1 3 1000.1 63.09
 -5 -1 3 1162.08 64.39
 -4 -1 3 640.74 41.2
 -4 -1 3 756.72 42.2
 -3 -1 3 216.38 14.6
 2 1 -3 149.09 11.3
 -2 -1 3 153.08 10.8
 1 1 -3 4471.35 239.88
 -1 -1 3 4341.07 245.18
 -1 -1 3 4458.55 238.58
 0 1 -3 5.6 3.8
 0 1 -3 7.7 4.1
 -1 1 -3 320.77 27.6
 -1 1 -3 333.37 17.3
 1 -1 3 285.87 26.1
 -2 1 -3 4.1 4.4
 2 -1 3 5.6 0.7
 2 -1 3 10 4.7
 -3 1 -3 5239.48 298.47
 -4 1 -3 608.44 49.8
 4 -1 3 572.54 31.9
 -5 1 -3 -0.4 7.2
 5 -1 3 3.9 1.4
 -6 1 -3 1244.78 86.89
 6 -1 3 1116.69 62.99
 -7 1 -3 11.2 9.8
 7 -1 3 15 2.6
 -8 1 -3 -2 6.5
 8 -1 3 5.4 2.1
 -9 1 -3 5.6 9.9
 9 -1 3 8.6 2.7
 -9 0 3 0.6 5.6
 -8 0 3 -1.2 4.5
 -7 0 3 187.38 17.8
 -6 0 3 0.1 2.8
 -5 0 3 69.39 8.1
 -4 0 3 0.5 1.2
 1 0 -3 976.2 59.09
 -1 0 3 1069.49 64.39
 0 0 -3 0.2 0.4
 0 0 -3 1 1.5
 0 0 -3 -1.6 0.7
 -1 0 -3 303.47 17.5
 -1 0 -3 324.67 27
 1 0 3 335.97 17.8
 -2 0 -3 0.8 3.3
 -2 0 -3 -0.8 0.5
 2 0 3 -0.1 0.4
 -3 0 -3 3409.76 212.38
 -4 0 -3 0.3 3.2
 4 0 3 -0.2 0.7
 -5 0 -3 1034 73.79
 5 0 3 941.51 52.79
 -6 0 -3 -3.5 3.2
 6 0 3 -0.7 1.1
 -7 0 -3 95.99 21.6
 7 0 3 106.49 7.5
 -8 0 -3 11.3 7.5
 -9 0 -3 -1.5 8.2
 9 0 3 -0.3 3.6
 -9 1 3 -0.5 5.2
 -8 1 3 33.8 8.5
 -7 1 3 6.2 4.6
 -6 1 3 43.7 6.7
 -5 1 3 1053.89 61.29
 -4 1 3 605.74 35.1
 1 -1 -3 3790.12 225.38
 -1 1 3 4617.04 230.68
 0 -1 -3 5.9 1.5
 0 -1 -3 6.2 3
 -1 -1 -3 294.27 26
 -1 -1 -3 306.37 17.2
 1 1 3 313.97 17.4
 -2 -1 -3 2.6 0.9
 -2 -1 -3 4.5 3.6
 2 1 3 4.7 0.9
 -3 -1 -3 4959.6 254.97
 -3 -1 -3 4638.74 275.27
 -4 -1 -3 593.84 48.5
 4 1 3 570.84 31.8
 -5 -1 -3 16.9 7.5
 5 1 3 8.4 1.8
 -6 -1 -3 1200.38 83.29
 6 1 3 1060.49 60.29
 -7 -1 -3 15.6 9.5
 7 1 3 22.5 3
 -8 -1 -3 2.3 5.5
 8 1 3 13 2.4
 -9 2 3 5.8 5.6
 -8 2 3 99.59 13.1
 -7 2 3 98.59 11.9
 -6 2 3 137.49 13.3
 -5 2 3 2 2.1
 -4 2 3 499.35 30
 2 -2 -3 3.6 1.5
 1 -2 -3 241.08 16.4
 -1 2 3 277.27 19.9
 0 -2 -3 1144.89 66.29
 0 2 3 1306.37 66.69
 -1 -2 -3 0.6 0.5
 1 2 3 -0.7 0.4
 -2 -2 -3 91.49 5.8
 2 2 3 83.99 5.7
 -3 -2 -3 502.05 28.7
 3 2 3 511.75 28
 -4 -2 -3 1075.59 60.89
 -4 -2 -3 1141.19 78.59
 4 2 3 1097.99 59.39
 -5 -2 -3 -4.4 3
 5 2 3 5.4 1.5
 -6 -2 -3 5.4 3.5
 6 2 3 0.6 1.3
 -7 -2 -3 2.5 7.5
 -8 -2 -3 -2.1 9
 8 2 3 -3.6 1.4
 -9 -2 -3 4.8 7.7
 -9 3 3 4.5 5.9
 -8 3 3 172.28 17.5
 -7 3 3 51.09 9.3
 -6 3 3 -4.4 2.3
 -5 3 3 0 2
 -4 3 3 340.27 22.7
 3 -3 -3 169.88 12.3
 -3 3 3 145.99 11.2
 2 -3 -3 708.03 41.1
 2 -3 -3 697.13 42.6
 1 -3 -3 140.99 10.2
 -1 3 3 141.19 11.5
 0 -3 -3 2.3 1.1
 0 3 3 0.8 0.8
 -1 -3 -3 1061.59 61.19
 1 3 3 1209.88 61.49
 -2 -3 -3 468.15 26.8
 2 3 3 494.25 26.8
 -3 -3 -3 8.1 1.8
 3 3 3 8.8 1.6
 -4 -3 -3 564.94 31.5
 4 3 3 510.35 32.3
 -5 -3 -3 3.2 3.9
 5 3 3 6.2 1.5
 -6 -3 -3 577.94 49.3
 6 3 3 499.55 29.5
 -7 -3 -3 6.6 14
 7 3 3 5.3 1.8
 -8 -3 -3 -13.8 6.4
 -9 -3 -3 11.1 10.7
 -9 4 3 109.49 14.5
 -8 4 3 32.2 7.8
 -7 4 3 83.49 11.4
 -6 4 3 81.69 10.7
 -5 4 3 7.6 3.6
 4 -4 -3 6.2 3
 -4 4 3 6.4 2.8
 3 -4 -3 0 1.9
 3 -4 -3 1.4 1.2
 -3 4 3 2.9 1.9
 2 -4 -3 83.09 7.7
 2 -4 -3 85.09 10.1
 1 -4 -3 1433.16 84.79
 1 -4 -3 1453.65 78.79
 -1 4 3 1421.66 78.89
 0 -4 -3 1536.45 82.09
 0 4 3 1493.75 82.29
 -1 -4 -3 139.19 9.1
 1 4 3 136.59 9.1
 -2 -4 -3 176.98 11.4
 2 4 3 195.68 11.5
 -3 -4 -3 325.97 19.4
 3 4 3 324.07 18.8
 -4 -4 -3 38.4 4.6
 4 4 3 60.29 4.5
 -5 -4 -3 373.96 23.3
 5 4 3 360.56 21.3
 -6 -4 -3 63.39 17.4
 6 4 3 69.09 5.5
 -7 -4 -3 29.4 12.2
 7 4 3 34.3 5.8
 -8 -4 -3 63.49 16.5
 8 4 3 66.99 7
 -9 -4 -3 9.5 10
 -9 5 3 6.4 6.7
 -8 5 3 17.2 20.5
 -7 5 3 141.79 15.3
 -6 5 3 6.1 4.1
 5 -5 -3 111.59 12.1
 -5 5 3 78.99 10.5
 4 -5 -3 383.86 27.7
 4 -5 -3 356.56 24.3
 -4 5 3 345.27 25.9
 3 -5 -3 277.77 22
 3 -5 -3 248.08 18.3
 -3 5 3 272.37 20.6
 2 -5 -3 59.29 9.4
 2 -5 -3 58.39 6.1
 -2 5 3 59.49 7.7
 1 -5 -3 407.66 26.5
 1 -5 -3 479.15 34.4
 -1 5 3 474.25 27.4
 0 -5 -3 2043.4 109.89
 0 5 3 2040 110.29
 -1 -5 -3 2334.67 131.39
 1 5 3 2585.84 131.69
 -2 -5 -3 7.9 1.7
 2 5 3 7.2 1.7
 -3 -5 -3 60.29 5.2
 3 5 3 56.99 4.7
 -4 -5 -3 11.9 2.7
 4 5 3 6.8 1.7
 -5 -5 -3 13.5 3.2
 5 5 3 9.9 2.1
 -6 -5 -3 14 8.5
 6 5 3 9.5 2.2
 -7 -5 -3 118.49 23.7
 7 5 3 114.59 8.4
 -8 -5 -3 6.2 6.4
 9 -6 -3 150.28 14.1
 -9 6 3 135.99 17.5
 8 -6 -3 70.39 10.2
 -8 6 3 73.59 13.1
 7 -6 -3 38.1 10.6
 -7 6 3 46.8 9.9
 6 -6 -3 622.74 37.6
 -6 6 3 544.95 40.2
 5 -6 -3 5.7 2.7
 5 -6 -3 -0.2 5
 -5 6 3 4.5 4
 4 -6 -3 168.78 13
 4 -6 -3 140.99 15.8
 -4 6 3 151.48 15.3
 3 -6 -3 323.97 22.2
 3 -6 -3 357.76 27.9
 -3 6 3 341.17 26
 2 -6 -3 10.1 4.8
 -2 6 3 10.3 4.4
 1 -6 -3 111.49 13.7
 1 -6 -3 91.69 7.6
 -1 6 3 82.49 7.6
 0 -6 -3 126.49 8.8
 0 -6 -3 120.19 15.8
 0 6 3 112.59 9
 -1 -6 -3 22 3.2
 1 6 3 25.9 3.5
 -2 -6 -3 1462.25 75.49
 2 6 3 1319.37 75.29
 -3 -6 -3 439.96 32.5
 3 6 3 502.85 27.6
 -4 -6 -3 198.08 13.9
 4 6 3 218.38 13.4
 -5 -6 -3 111.49 9.6
 5 6 3 116.39 8.2
 -6 -6 -3 3.7 2.1
 6 6 3 7 1.8
 -7 -6 -3 2.6 7.5
 7 6 3 13 2.7
 -8 -6 -3 53.89 14.8
 9 -7 -3 1.5 3
 -9 7 3 -10.3 6.3
 8 -7 -3 17.8 4.8
 -8 7 3 11.8 7
 7 -7 -3 511.85 33.7
 -7 7 3 509.65 54.39
 6 -7 -3 373.16 25.1
 -6 7 3 338.97 28.4
 5 -7 -3 439.46 35.1
 5 -7 -3 462.15 29.5
 -5 7 3 445.46 33.6
 4 -7 -3 28.4 5.2
 4 -7 -3 19.3 6.8
 -4 7 3 25.1 7
 3 -7 -3 60.89 6.6
 3 -7 -3 56.79 11.8
 -3 7 3 63.19 11.2
 2 -7 -3 647.94 49
 2 -7 -3 680.53 39.2
 -2 7 3 677.23 40.1
 -2 7 3 663.93 45.2
 1 -7 -3 565.74 41.5
 1 -7 -3 453.85 31.4
 -1 7 3 518.95 30.8
 0 -7 -3 823.52 47.5
 0 -7 -3 874.01 84.99
 0 7 3 870.91 48.1
 -1 -7 -3 391.86 22.3
 1 7 3 356.76 22.2
 -2 -7 -3 242.58 16.7
 2 7 3 243.78 15.2
 -3 -7 -3 679.33 36.9
 3 7 3 611.54 36.3
 -4 -7 -3 784.82 44.9
 4 7 3 791.12 44
 -5 -7 -3 11.5 2.9
 5 7 3 13.4 2.6
 -6 -7 -3 67.39 7.3
 6 7 3 59.09 5.5
 7 7 3 9.7 2.8
 -8 -7 -3 41.1 14.3
 9 -8 -3 171.18 15.2
 8 -8 -3 114.29 11.5
 -8 8 3 109.89 15
 7 -8 -3 260.87 19.5
 -7 8 3 238.48 23.2
 6 -8 -3 1491.95 88.69
 6 -8 -3 1642.44 97.69
 -6 8 3 1565.24 95.19
 5 -8 -3 70.19 16.4
 5 -8 -3 57.89 6.8
 -5 8 3 53.39 11.2
 4 -8 -3 158.18 13.2
 4 -8 -3 166.98 19.4
 -4 8 3 191.38 18.7
 3 -8 -3 -3 3.9
 3 -8 -3 4.2 1.7
 -3 8 3 4.6 3.8
 2 -8 -3 108.99 16.3
 2 -8 -3 95.89 8.6
 -2 8 3 118.19 14
 -2 8 3 90.49 8.9
 -2 8 3 111.19 8
 1 -8 -3 49.4 20.6
 1 -8 -3 44.4 4.9
 -1 8 3 45.8 5.3
 0 -8 -3 65.89 13.7
 0 -8 -3 62.19 5.7
 0 8 3 58.59 5.9
 -1 -8 -3 116.19 8.5
 -1 -8 -3 101.89 16.1
 1 8 3 115.59 8.6
 -2 -8 -3 271.67 15.9
 2 8 3 225.88 15.5
 -3 -8 -3 1.3 1.2
 3 8 3 4.7 1.5
 -4 -8 -3 92.09 7.9
 4 8 3 90.89 7.1
 -5 -8 -3 24 4.3
 5 8 3 20.1 3.3
 -6 -8 -3 144.69 12.5
 6 8 3 160.78 10.9
 -8 -8 -3 161.68 24.8
 8 -9 -3 9.5 3.3
 -8 9 3 10.9 7
 7 -9 -3 -3.3 6.7
 7 -9 -3 -1.7 1.7
 -7 9 3 -3.3 4.7
 6 -9 -3 251.57 25.2
 6 -9 -3 237.28 17.9
 -6 9 3 221.48 22.7
 5 -9 -3 16 4.4
 5 -9 -3 30.4 9.6
 -5 9 3 22.1 8.7
 4 -9 -3 3.1 1.5
 4 -9 -3 5.3 5.5
 -4 9 3 -3.7 2.7
 3 -9 -3 3 4
 3 -9 -3 -1.2 1.2
 -3 9 3 -0.6 3.6
 2 -9 -3 525.85 44.1
 2 -9 -3 475.65 30.4
 -2 9 3 525.45 32.1
 -2 9 3 523.05 39.3
 1 -9 -3 953.8 66.99
 1 -9 -3 837.92 50.79
 -1 9 3 944.51 52.39
 0 -9 -3 186.18 15.2
 0 -9 -3 227.48 25.5
 0 -9 -3 198.18 13.1
 0 9 3 179.18 13.4
 -1 -9 -3 498.95 27.5
 -1 -9 -3 487.45 42
 1 9 3 413.76 27.2
 -2 -9 -3 26.1 9.9
 -2 -9 -3 61.29 5.2
 2 9 3 50.79 5
 -3 -9 -3 158.88 11
 3 9 3 142.99 10.5
 -4 -9 -3 802.72 45.7
 4 9 3 785.92 44.8
 -5 -9 -3 10.3 3.1
 5 9 3 10.8 2.5
 -6 -9 -3 -3.1 1.3
 6 9 3 1.3 1.8
 -7 -9 -3 10.9 3.4
 -8 -9 -3 12.6 10.2
 8 -10 -3 2.3 3
 -8 10 3 1.5 6
 7 -10 -3 74.19 15.5
 7 -10 -3 102.79 10.1
 -7 10 3 112.89 14.9
 6 -10 -3 19.7 4.7
 6 -10 -3 16.2 7.6
 -6 10 3 16.9 6.8
 5 -10 -3 2.1 5.2
 5 -10 -3 0.5 2.1
 -5 10 3 9 4.8
 4 -10 -3 70.79 14.4
 4 -10 -3 57.79 7.7
 -4 10 3 66.59 13.3
 3 -10 -3 155.58 22.6
 3 -10 -3 167.28 12.9
 -3 10 3 201.28 21.1
 2 -10 -3 22.4 9.4
 2 -10 -3 25.9 4.3
 -2 10 3 19.6 4.6
 -2 10 3 29.3 8.9
 1 -10 -3 60.29 6.2
 1 -10 -3 60.99 16.1
 -1 10 3 73.89 7.3
 0 -10 -3 275.27 20.3
 0 -10 -3 274.17 29.6
 0 -10 -3 256.87 17.4
 0 10 3 282.47 18.3
 -1 -10 -3 10.6 2.5
 -1 -10 -3 6.1 6.7
 1 10 3 11 2.6
 -2 -10 -3 57.09 15.9
 -2 -10 -3 96.69 7.2
 2 10 3 72.49 6.6
 -3 -10 -3 794.82 44.5
 -3 -10 -3 756.02 60.79
 3 10 3 778.72 44.2
 -4 -10 -3 79.49 7.5
 4 10 3 77.29 7.2
 -5 -10 -3 124.69 10.4
 5 10 3 120.19 9.2
 -6 -10 -3 -0.3 2.3
 -7 -10 -3 36.8 6.2
 8 -11 -3 6.6 3.2
 8 -11 -3 20.7 9.2
 -8 11 3 3.9 6.6
 7 -11 -3 240.18 26.6
 7 -11 -3 245.78 18.3
 -7 11 3 243.18 24.8
 6 -11 -3 7.2 6.8
 6 -11 -3 -1.3 2.6
 -6 11 3 3.6 4.3
 5 -11 -3 305.17 20.2
 5 -11 -3 284.37 28.7
 -5 11 3 264.47 26.8
 4 -11 -3 27.3 11.2
 4 -11 -3 36.5 5.7
 -4 11 3 30.5 9
 3 -11 -3 37.2 10.6
 3 -11 -3 29.3 4.9
 -3 11 3 34.1 10.1
 -3 11 3 41.1 6.9
 -3 11 3 40.5 7.4
 2 -11 -3 254.27 29.6
 2 -11 -3 245.68 16.5
 -2 11 3 231.38 24.8
 -2 11 3 246.08 18
 1 -11 -3 10.3 5.6
 1 -11 -3 3.9 1.8
 -1 11 3 4.4 4
 -1 11 3 2.8 1.8
 0 -11 -3 73.59 8.9
 0 -11 -3 76.99 17.7
 0 -11 -3 79.79 7
 0 11 3 70.29 7.2
 -1 -11 -3 1.6 1.2
 -1 -11 -3 2.2 5.5
 1 11 3 4.6 1.6
 -2 -11 -3 158.38 24.5
 -2 -11 -3 201.68 13
 2 11 3 178.18 12.9
 -3 -11 -3 -10.5 4.7
 -3 -11 -3 12.6 2.9
 3 11 3 7.4 2.4
 -4 -11 -3 64.69 6.6
 -4 -11 -3 69.29 17.8
 4 11 3 56.19 5.9
 -5 -11 -3 11.3 3
 5 11 3 8.9 3
 -6 -11 -3 15 3.9
 -7 -11 -3 16.1 4.6
 8 -12 -3 74.79 8.1
 8 -12 -3 38.3 14.4
 -8 12 3 70.39 15
 7 -12 -3 11.8 3.7
 7 -12 -3 31.2 12
 -7 12 3 25.3 8.5
 6 -12 -3 190.68 22.9
 6 -12 -3 169.98 13.7
 -6 12 3 162.88 19.7
 5 -12 -3 7.6 7.6
 -5 12 3 -1 5.9
 4 -12 -3 37.3 13.9
 4 -12 -3 47.8 6.4
 -4 12 3 33.8 10.8
 3 -12 -3 4.3 2.1
 -3 12 3 -1.9 2.8
 -3 12 3 0.1 2.5
 -3 12 3 1.6 4.5
 2 -12 -3 174.08 24.1
 2 -12 -3 153.48 11.4
 -2 12 3 129.89 12.2
 -2 12 3 146.19 18.2
 1 -12 -3 93.19 20.8
 1 -12 -3 106.79 8.7
 -1 12 3 118.19 17.2
 -1 12 3 96.69 9.2
 0 -12 -3 125.19 24.7
 0 -12 -3 171.48 11.6
 0 -12 -3 148.09 13.8
 0 12 3 144.19 11.8
 -1 -12 -3 43.3 4.6
 -1 -12 -3 15.1 9.8
 1 12 3 34.4 5.2
 -2 -12 -3 15.7 12.4
 -2 -12 -3 29.7 4.4
 2 12 3 33.8 5
 -3 -12 -3 3 1.9
 -3 -12 -3 -4.3 6.4
 3 12 3 2.2 1.6
 -4 -12 -3 15.7 3.5
 4 12 3 7.2 2.7
 -5 -12 -3 -0.1 3
 -6 -12 -3 57.19 8
 -7 -12 -3 29 5.8
 7 -13 -3 30.7 5.4
 7 -13 -3 24.1 11.2
 -7 13 3 17.4 9.3
 6 -13 -3 9.4 9.5
 6 -13 -3 18.5 4.5
 -6 13 3 19.8 8.6
 5 -13 -3 133.89 11.3
 5 -13 -3 106.19 21.1
 -5 13 3 145.59 18.2
 4 -13 -3 -0.9 1
 4 -13 -3 5.2 9.1
 -4 13 3 -1.9 3.2
 -4 13 3 1.4 5.3
 3 -13 -3 -0.7 1.5
 3 -13 -3 0.7 6.9
 -3 13 3 -2.2 2.1
 -3 13 3 -0.9 2.7
 2 -13 -3 205.58 27.2
 2 -13 -3 181.58 13.3
 -2 13 3 183.88 14.9
 -2 13 3 169.88 21.4
 1 -13 -3 29.9 13.7
 1 -13 -3 17.1 3.3
 -1 13 3 13.9 3.8
 -1 13 3 17.5 8.8
 0 -13 -3 125.39 13.1
 0 -13 -3 135.59 10.3
 0 -13 -3 137.89 25.9
 0 13 3 142.49 20.3
 -1 -13 -3 177.98 19.7
 -1 -13 -3 176.18 12.7
 -1 -13 -3 144.59 35.4
 1 13 3 192.88 13.7
 -2 -13 -3 519.65 30.7
 -2 -13 -3 423.66 46
 2 13 3 564.74 31.5
 -3 -13 -3 10.6 12.1
 -3 -13 -3 23.5 4.3
 3 13 3 37.5 5.2
 -4 -13 -3 79.29 7.7
 -5 -13 -3 27.2 5
 -6 -13 -3 12.8 3.6
 -7 -13 -3 7.5 3.5
 7 -14 -3 10.5 3.1
 -7 14 3 10 7.4
 6 -14 -3 14.2 3.7
 6 -14 -3 20 12.4
 -6 14 3 4.8 7.5
 5 -14 -3 -17.8 7.5
 5 -14 -3 -3.1 1.2
 -5 14 3 -0.5 4.9
 4 -14 -3 41.2 8.5
 4 -14 -3 41.2 14.6
 -4 14 3 28.2 10
 -4 14 3 46.2 9.7
 3 -14 -3 129.69 24.5
 3 -14 -3 109.89 9.1
 -3 14 3 102.69 10.8
 -3 14 3 78.89 17.3
 2 -14 -3 55.79 6
 2 -14 -3 41.9 15.6
 -2 14 3 46.7 12.8
 -2 14 3 53.69 7.8
 1 -14 -3 8.8 2.7
 1 -14 -3 44 15.8
 -1 14 3 14.6 3.9
 -1 14 3 29 10.2
 0 -14 -3 61.69 17.4
 0 -14 -3 60.99 6.1
 0 14 3 64.29 7.1
 -1 -14 -3 98.99 8.2
 -1 -14 -3 95.29 14.6
 -1 -14 -3 117.69 23.9
 1 14 3 84.99 8.6
 -2 -14 -3 253.37 33.3
 -2 -14 -3 285.27 18.9
 2 14 3 316.17 19.7
 -3 -14 -3 427.16 26.6
 -4 -14 -3 388.06 24.9
 -5 -14 -3 -4.5 1.6
 -6 -14 -3 13 3.8
 7 -15 -3 59.59 7
 -7 15 3 80.59 15.7
 6 -15 -3 15.8 12.2
 -6 15 3 0.4 5.5
 5 -15 -3 212.28 28.2
 5 -15 -3 220.58 15.8
 -5 15 3 158.48 23.2
 -5 15 3 266.37 22.7
 4 -15 -3 127.69 23.8
 4 -15 -3 106.09 9.4
 -4 15 3 130.89 14
 -4 15 3 96.19 18.7
 3 -15 -3 6.6 11.5
 3 -15 -3 17 5.9
 -3 15 3 33.6 9.8
 2 -15 -3 82.19 7.6
 2 -15 -3 79.09 21.9
 -2 15 3 89.09 17.6
 1 -15 -3 6.8 6.7
 1 -15 -3 4.2 1.9
 -1 15 3 7.5 2.6
 0 -15 -3 32.8 4.8
 0 -15 -3 37.1 11.9
 0 15 3 31.1 5.9
 -1 -15 -3 -8.4 4.6
 -1 -15 -3 6.5 5.2
 -1 -15 -3 0.2 0.9
 -2 -15 -3 623.94 38.8
 -3 -15 -3 352.26 22.7
 -4 -15 -3 62.29 7
 -5 -15 -3 0.9 1.8
 -6 -15 -3 74.59 8.4
 6 -16 -3 3.2 2.2
 5 -16 -3 4.6 2.2
 -5 16 3 -0.9 5
 -5 16 3 -1.1 5.4
 4 -16 -3 40.4 5.7
 4 -16 -3 37.1 16
 -4 16 3 48.9 13.6
 -4 16 3 43.7 8.5
 3 -16 -3 44.1 16.1
 3 -16 -3 30.6 5
 -3 16 3 23.8 9.9
 2 -16 -3 330.37 38.2
 2 -16 -3 274.47 18.6
 -2 16 3 265.07 30.3
 1 -16 -3 81.99 23.5
 1 -16 -3 87.89 9.3
 0 -16 -3 73.49 11.9
 -1 -16 -3 -0.5 1.5
 -1 -16 -3 5.1 7.5
 -2 -16 -3 43.1 6
 -2 -16 -3 53.19 13.4
 -3 -16 -3 17.7 4
 -4 -16 -3 435.96 27.7
 -5 -16 -3 14.6 3.5
 -6 -16 -3 90.09 9.5
 6 -17 -3 9.4 3.3
 -6 17 3 14.4 7.7
 -6 17 3 10 8.5
 5 -17 -3 -3 1.3
 -5 17 3 2.1 7.2
 -5 17 3 -4 5.6
 4 -17 -3 115.69 9.7
 -4 17 3 104.89 25.7
 3 -17 -3 1.3 2.3
 -3 17 3 6.5 10.4
 2 -17 -3 196.58 14
 -2 17 3 187.28 30.2
 1 -17 -3 85.99 7.6
 0 -17 -3 16.2 3.5
 -1 -17 -3 89.39 8
 -1 -17 -3 81.29 15.2
 -2 -17 -3 4.3 1.9
 -2 -17 -3 5.6 8.7
 -3 -17 -3 41.1 5.9
 -4 -17 -3 45.6 6.6
 -5 -17 -3 38.4 6.3
 5 -18 -3 2.4 1.9
 -5 18 3 -0.9 7.7
 -5 18 3 4.1 6.2
 4 -18 -3 25.3 4.5
 -4 18 3 34.7 13
 3 -18 -3 2 1.7
 -3 18 3 -3.9 4.7
 2 -18 -3 12.3 3.3
 -2 18 3 19.4 9.7
 1 -18 -3 21.9 3.9
 0 -18 -3 0.7 1.8
 -1 -18 -3 16.6 7.4
 -1 -18 -3 28.8 4.6
 -2 -18 -3 43.3 12.9
 -2 -18 -3 41.8 5.9
 -3 -18 -3 3.2 2.1
 -4 -18 -3 5.2 2.5
 -5 -18 -3 8.4 3.4
 -5 19 3 10 8.2
 4 -19 -3 0.1 1.9
 -4 19 3 4.6 8.2
 3 -19 -3 8.4 2.4
 -3 19 3 18 8.7
 2 -19 -3 26.6 4.5
 -2 19 3 17.2 10.5
 1 -19 -3 -0.3 1.5
 0 -19 -3 2.9 2
 -1 -19 -3 16 7.6
 -1 -19 -3 15.4 3.4
 -2 -19 -3 25.5 10.7
 -2 -19 -3 35.4 5.2
 -3 -19 -3 20 12.4
 -4 -19 -3 5.2 3.4
 4 -20 -3 15.3 3.2
 -4 20 3 -9.9 7
 3 -20 -3 50.39 5.7
 -3 20 3 29.8 12.3
 2 -20 -3 8.7 2.3
 -2 20 3 19.1 11
 1 -20 -3 206.78 14.8
 0 -20 -3 40.7 5.7
 -1 -20 -3 2.4 1.9
 -2 -20 -3 1.2 2
 -2 -20 -3 -1.1 7.6
 -3 -20 -3 7.2 2.9
 -3 -20 -3 -15.9 10.1
 3 -21 -3 3 2.1
 -3 21 3 4.9 7
 2 -21 -3 4.4 1.9
 1 -21 -3 8.5 2.7
 0 -21 -3 3.9 2.4
 -1 -21 -3 71.89 6.9
 -2 -21 -3 3.6 3.2
 -2 -21 -3 5 8.9
 1 -22 -3 13.2 3.6
 0 -22 -3 4 2.5
 -1 -22 -3 54.89 6.2
 2 21 -4 20.9 12.5
 -2 -21 4 17.8 3.7
 1 21 -4 8 11
 -1 -21 4 -0.8 2
 0 21 -4 22.5 12.8
 0 -21 4 31.1 4.5
 -1 21 -4 15.4 17.5
 1 -21 4 14.6 3
 -2 21 -4 22.5 17.6
 2 -21 4 57.39 5.3
 3 20 -4 10.8 12.3
 -3 -20 4 9.2 2.7
 2 20 -4 12.9 11.6
 -2 -20 4 13.3 3.5
 1 20 -4 20.8 12
 0 20 -4 31.9 12.8
 0 -20 4 21.9 3.7
 -1 20 -4 0.9 9.2
 1 -20 4 0.9 1.9
 -2 20 -4 21.9 14.9
 2 -20 4 22.8 5
 -3 20 -4 5.7 10.7
 -3 20 -4 -1.7 11.6
 3 -20 4 -0.4 1.5
 -4 -19 4 43.9 7
 3 19 -4 11.6 10.6
 -3 -19 4 3.7 2.2
 2 19 -4 40.6 14.9
 -2 -19 4 25.8 4.5
 1 19 -4 44.2 15.5
 -1 -19 4 26 4.2
 0 19 -4 9.5 11.7
 0 -19 4 2.2 1.7
 -1 19 -4 6 8.1
 1 -19 4 7 2.3
 -2 19 -4 55.09 19.2
 -2 19 -4 40.8 16.6
 -2 19 -4 30.4 5.2
 2 -19 4 36.5 4.2
 -3 19 -4 7.8 11.2
 -3 19 -4 -6.4 12.1
 -3 19 -4 15.2 4.4
 3 -19 4 18.5 2.8
 -4 19 -4 10 10.2
 -4 19 -4 19 13.1
 4 -19 4 13 2.5
 -5 -18 4 19.7 4.6
 -4 -18 4 6.4 2.7
 -3 -18 4 2 1.9
 2 18 -4 5.4 8.5
 -2 -18 4 11.8 3.1
 1 18 -4 20.7 12.8
 -1 -18 4 13.6 3.2
 0 18 -4 -8.8 6.3
 0 -18 4 1 1.7
 -1 18 -4 55.29 17.7
 -1 18 -4 63.89 6.4
 1 -18 4 54.59 5.2
 -2 18 -4 24.6 4.6
 -2 18 -4 6.4 8.8
 -2 18 -4 2.5 13.1
 2 -18 4 15.4 2.7
 -3 18 -4 -3.4 9.7
 -3 18 -4 11.3 12
 -3 18 -4 1.6 2.4
 3 -18 4 6.4 1.8
 -4 18 -4 8.4 13.5
 -4 18 -4 12.1 12.7
 4 -18 4 4.8 1.7
 -5 -17 4 2.4 2.4
 -4 -17 4 18.8 4.6
 3 17 -4 -6.3 6.7
 -3 -17 4 5.2 2.4
 -2 -17 4 0.8 1.6
 1 17 -4 -3.7 3
 1 17 -4 6.6 7.8
 -1 -17 4 0.2 1.6
 0 17 -4 39.7 5.4
 0 17 -4 49.9 17.4
 0 -17 4 39.5 5.1
 -1 17 -4 66.89 20.4
 -1 17 -4 59.39 6.5
 1 -17 4 68.19 5.8
 -2 17 -4 -1.4 2.4
 -2 17 -4 -9.1 7.2
 -2 17 -4 7 11.9
 2 -17 4 7.3 1.8
 -3 17 -4 127.99 27.9
 -3 17 -4 71.59 8.1
 -3 17 -4 92.49 24.9
 3 -17 4 91.19 6.6
 -4 17 -4 -0.7 10.5
 -4 17 -4 2.5 10
 4 -17 4 1.1 1.4
 -5 17 -4 324.27 43.4
 -5 17 -4 375.56 42
 5 -17 4 345.77 20.2
 -5 -16 4 22.6 5.3
 -4 -16 4 6.3 2.8
 3 16 -4 113.49 23.2
 -3 -16 4 106.29 9.6
 2 16 -4 35.8 13.1
 -2 -16 4 31.5 5.2
 1 16 -4 3.3 2
 1 16 -4 -6.6 3.4
 -1 -16 4 -2.5 1.1
 0 16 -4 14 3.6
 0 16 -4 9.8 8.6
 0 -16 4 11.5 2.5
 -1 16 -4 20.3 3.4
 -1 16 -4 18.9 11.3
 -1 16 -4 12.8 12.3
 1 -16 4 9.6 2.3
 -2 16 -4 343.07 41.8
 -2 16 -4 343.77 42.6
 -2 16 -4 360.66 22.7
 2 -16 4 355.26 20.8
 -3 16 -4 481.95 49.8
 -3 16 -4 440.96 28.9
 -3 16 -4 490.75 52.69
 3 -16 4 495.45 27.1
 -4 16 -4 61.79 20.9
 -4 16 -4 82.79 22.4
 4 -16 4 77.19 5.7
 -5 16 -4 24.5 15.7
 -5 16 -4 34.9 16.3
 -5 -15 4 5.5 3.3
 -4 -15 4 14.9 4
 3 15 -4 -0.5 7
 2 15 -4 55.49 15
 2 15 -4 63.49 6
 -2 -15 4 99.19 35.6
 -2 -15 4 54.49 6.1
 1 15 -4 121.19 8.9
 1 15 -4 116.99 25.5
 -1 -15 4 78.09 19.3
 -1 -15 4 91.69 8.1
 0 15 -4 86.19 7.2
 0 15 -4 84.19 20.5
 0 -15 4 71.39 6.5
 -1 15 -4 4.5 9.2
 -1 15 -4 -2.4 10.6
 -1 15 -4 -0.4 1.7
 1 -15 4 2.2 1.2
 -2 15 -4 -6.6 7.1
 -2 15 -4 2.3 9.5
 -2 15 -4 8.1 2.5
 2 -15 4 7.6 1.8
 -3 15 -4 2.1 2.3
 -3 15 -4 6 6.4
 -3 15 -4 -6.3 14.1
 3 -15 4 2.6 1.2
 -4 15 -4 -11.4 4.8
 -4 15 -4 -3.3 4.7
 4 -15 4 -2 0.9
 -5 15 -4 161.38 26.4
 -5 15 -4 164.18 32.7
 5 -15 4 198.78 11.6
 -6 15 -4 22.9 14.4
 6 -15 4 25.8 2.9
 -5 -14 4 12.8 19.7
 -4 -14 4 4.1 2.3
 3 14 -4 165.78 13.3
 3 14 -4 197.08 27.3
 -3 -14 4 229.68 27.8
 -3 -14 4 188.88 14.1
 2 14 -4 68.59 6.5
 2 14 -4 80.09 19.3
 -2 -14 4 74.49 17.3
 -2 -14 4 78.19 7.2
 -2 -14 4 65.99 18.1
 1 14 -4 188.68 25.5
 1 14 -4 128.79 10.1
 -1 -14 4 191.58 26.8
 -1 -14 4 125.29 25.8
 -1 -14 4 137.29 10.4
 0 14 -4 82.39 21
 0 14 -4 94.09 7.5
 0 -14 4 111.49 21.9
 0 -14 4 82.39 7
 -1 14 -4 22.4 13.1
 -1 14 -4 2.4 1.7
 -1 14 -4 4 8.2
 1 -14 4 3.2 1.4
 1 -14 4 2.2 9.1
 -2 14 -4 63.39 18.7
 -2 14 -4 62.69 6.6
 -2 14 -4 61.49 20
 2 -14 4 78.99 5.6
 -3 14 -4 339.17 38.9
 -3 14 -4 276.07 19
 -3 14 -4 286.97 38.3
 3 -14 4 304.07 17.3
 -4 14 -4 -4.2 4.2
 -4 14 -4 -9 6.3
 4 -14 4 2.5 1.2
 -5 14 -4 3.8 9
 5 -14 4 1.3 1.1
 -6 14 -4 -14.6 10
 -6 -13 4 9.1 11.3
 -5 -13 4 56.99 15.9
 -4 -13 4 -8.3 8
 -4 -13 4 8.6 6.9
 3 13 -4 209.78 27.6
 3 13 -4 182.68 13.2
 -3 -13 4 231.18 29.2
 -3 -13 4 153.68 25.9
 -3 -13 4 197.48 14.5
 2 13 -4 23.5 3.7
 2 13 -4 31.7 11.6
 -2 -13 4 3 6.2
 -2 -13 4 20.1 3.8
 -2 -13 4 41.7 22.1
 1 13 -4 19.4 10.6
 1 13 -4 43.5 4.3
 -1 -13 4 50.29 15.2
 -1 -13 4 32.4 4.7
 0 13 -4 20.8 3.3
 0 13 -4 15.8 9.5
 0 -13 4 17.3 8.8
 0 -13 4 23.7 3.4
 -1 13 -4 9.6 6.9
 -1 13 -4 -1.8 5.2
 -1 13 -4 13.8 2.8
 1 -13 4 10.8 8
 1 -13 4 14.1 2.3
 -2 13 -4 19.3 11.9
 -2 13 -4 14.4 3.1
 -2 13 -4 20.5 10.1
 2 -13 4 18 2.5
 2 -13 4 15.2 10
 -3 13 -4 303.67 36.3
 -3 13 -4 337.47 46.7
 -3 13 -4 283.37 18.8
 3 -13 4 295.57 17.3
 -4 13 -4 -1.8 11.5
 -4 13 -4 1.4 5.5
 4 -13 4 4 1.2
 -5 13 -4 50.69 16.8
 5 -13 4 46.3 4
 -6 13 -4 150.18 31
 6 -13 4 183.38 15.4
 -7 13 -4 -1.4 12.6
 7 -13 4 3.2 1.5
 -7 -12 4 19.1 12.7
 -6 -12 4 87.89 19.5
 4 12 -4 4.3 2.6
 -4 -12 4 7.3 2.8
 -4 -12 4 24.4 8.7
 3 12 -4 -4.8 4.6
 3 12 -4 2.7 1.6
 -3 -12 4 2.1 1.9
 -3 -12 4 4.1 7.5
 -3 -12 4 -0.4 5.3
 2 12 -4 8.8 2.3
 2 12 -4 6.9 6.8
 -2 -12 4 11.3 9.1
 -2 -12 4 5.4 2.1
 -2 -12 4 9.4 7.8
 1 12 -4 186.28 25.6
 1 12 -4 147.29 10.4
 -1 -12 4 159.78 23.8
 -1 -12 4 137.99 22.2
 -1 -12 4 135.39 10.4
 0 12 -4 97.49 7.8
 0 12 -4 118.39 23.4
 0 12 -4 121.79 25
 0 -12 4 110.49 22
 0 -12 4 100.19 7.6
 -1 12 -4 72.19 5.9
 -1 12 -4 65.19 18.4
 -1 12 -4 70.39 19.6
 1 -12 4 66.89 17.6
 1 -12 4 68.49 6.2
 -2 12 -4 117.49 8.3
 -2 12 -4 111.09 23.9
 -2 12 -4 90.49 22.6
 2 -12 4 96.79 21.8
 2 -12 4 95.19 6.8
 -3 12 -4 7.2 3.2
 -3 12 -4 0.8 8.9
 3 -12 4 1.3 5.8
 3 -12 4 -1.1 0.7
 -4 12 -4 71.69 20.2
 4 -12 4 97.29 6.2
 -5 12 -4 128.29 27
 5 -12 4 153.78 9.3
 -6 12 -4 6.4 10.4
 6 -12 4 1.9 1
 -7 12 -4 6.7 11.8
 7 -12 4 23.1 7.5
 -8 -11 4 -6.1 11.3
 -7 -11 4 21.1 12
 -6 -11 4 -5.7 8.4
 -5 -11 4 42.9 13.8
 4 11 -4 3.1 1.7
 -4 -11 4 7.6 6.7
 -4 -11 4 11 8.1
 3 11 -4 307.37 31.9
 3 11 -4 259.97 17.5
 -3 -11 4 264.47 29.3
 -3 -11 4 288.77 19.1
 -3 -11 4 263.57 32.7
 2 11 -4 52.99 14.4
 2 11 -4 21.5 3.5
 -2 -11 4 21.4 10.6
 -2 -11 4 20.1 10.2
 -2 -11 4 28.2 4.3
 1 11 -4 46.4 4.7
 1 11 -4 49.4 15.2
 -1 -11 4 51.79 15.5
 -1 -11 4 59.99 5.5
 -1 -11 4 55.39 14.3
 0 11 -4 111.59 8.3
 0 11 -4 118.79 24.4
 0 11 -4 129.39 25.1
 0 -11 4 113.79 8.1
 0 -11 4 105.49 21.1
 -1 11 -4 -5.1 6.3
 -1 11 -4 1.4 1.2
 -1 11 -4 7.3 7.4
 1 -11 4 4 1.3
 1 -11 4 2.6 7.8
 -2 11 -4 76.09 19.6
 -2 11 -4 48 16.8
 -2 11 -4 67.29 5.6
 2 -11 4 54.49 15.5
 2 -11 4 60.19 4.6
 -3 11 -4 143.49 10.4
 -3 11 -4 136.89 28.3
 -3 11 -4 160.68 24.8
 3 -11 4 154.98 9
 3 -11 4 130.59 25.7
 -4 11 -4 -12.7 6.2
 4 -11 4 0.6 0.7
 -5 11 -4 7.1 9.6
 5 -11 4 16.8 1.9
 -6 11 -4 70.99 20
 6 -11 4 91.59 6
 -7 11 -4 12.2 11.8
 7 -11 4 4.5 3.5
 7 -11 4 2.2 2.2
 -8 -10 4 18 11.2
 -7 -10 4 62.39 14.5
 -6 -10 4 131.49 19.1
 -5 -10 4 303.57 31.2
 4 10 -4 528.45 32.6
 -4 -10 4 585.94 46.8
 3 10 -4 1 1.3
 -3 -10 4 -0.5 1.4
 -3 -10 4 2 5.3
 -3 -10 4 -1.9 6.6
 2 10 -4 239.98 28.3
 2 10 -4 244.98 15.4
 -2 -10 4 231.38 16.1
 -2 -10 4 236.98 30.3
 -2 -10 4 239.08 26.9
 1 10 -4 75.19 6.2
 1 10 -4 94.89 20.4
 -1 -10 4 59.49 14.7
 -1 -10 4 49.9 15.9
 -1 -10 4 89.99 6.9
 0 10 -4 294.37 32.7
 0 10 -4 229.28 14.4
 0 10 -4 241.28 30.5
 0 -10 4 182.88 25.4
 0 -10 4 246.18 14.7
 -1 10 -4 127.89 25.5
 -1 10 -4 112.79 8
 -1 10 -4 101.69 21.8
 1 -10 4 123.09 7.8
 1 -10 4 98.09 20.1
 -2 10 -4 17.3 2.8
 -2 10 -4 6.4 6.2
 -2 10 -4 15.4 9.1
 2 -10 4 6.3 5.5
 2 -10 4 16.7 1.9
 -3 10 -4 69.49 19.1
 3 -10 4 48.1 3.5
 3 -10 4 41.9 14.9
 -4 10 -4 234.48 32.3
 4 -10 4 266.77 14.5
 4 -10 4 229.18 30.1
 -5 10 -4 3 7.4
 5 -10 4 8.4 1.4
 -6 10 -4 42.8 15
 6 -10 4 49.1 3.8
 -7 10 -4 -8.4 7.5
 7 -10 4 5.3 1.4
 7 -10 4 5.5 2.4
 -8 -9 4 21.7 10.9
 -7 -9 4 44.8 13.1
 -6 -9 4 23.4 9.6
 5 9 -4 42.9 5.8
 -5 -9 4 24.6 10.5
 4 9 -4 189.38 15.5
 -4 -9 4 234.28 24.1
 3 9 -4 63.09 15.1
 3 9 -4 71.99 6.4
 -3 -9 4 49.99 15.7
 -3 -9 4 80.29 7.6
 -3 -9 4 77.89 15.6
 2 9 -4 3.2 1.3
 2 9 -4 3.5 6.1
 -2 -9 4 5.9 2.2
 -2 -9 4 5.8 6
 -2 -9 4 4 8.2
 1 9 -4 132.39 20.8
 1 9 -4 129.59 9
 -1 -9 4 127.79 20.4
 -1 -9 4 150.38 18.9
 0 9 -4 141.99 21.2
 0 9 -4 151.08 23.2
 0 9 -4 143.69 9.7
 0 -9 4 144.99 20.6
 0 -9 4 160.68 10.2
 -1 9 -4 1022.7 79.99
 -1 9 -4 1178.68 82.09
 -1 9 -4 1087.29 58.29
 1 -9 4 1126.79 57.99
 1 -9 4 904.71 74.39
 -2 9 -4 126.29 21.3
 -2 9 -4 158.08 23.9
 -2 9 -4 155.48 9.9
 2 -9 4 133.99 20.5
 2 -9 4 154.28 9
 -3 9 -4 191.98 27.8
 3 -9 4 203.48 11.4
 3 -9 4 187.88 26.3
 -4 9 -4 14 8
 4 -9 4 2.5 7.9
 4 -9 4 8.7 1.2
 -5 9 -4 5.4 7.5
 5 -9 4 3.5 0.9
 -6 9 -4 48.6 15.6
 6 -9 4 77.09 5.3
 6 -9 4 83.09 5.9
 -7 9 -4 3.4 9.4
 7 -9 4 10.2 6.7
 7 -9 4 6.7 1.7
 -8 9 -4 3.2 7.7
 8 -9 4 -3.2 1.5
 8 -9 4 0.4 1.6
 -8 -8 4 23.3 9.6
 -7 -8 4 945.91 64.89
 -6 -8 4 498.75 40.8
 5 8 -4 131.29 10.5
 -5 -8 4 126.19 18.2
 4 8 -4 372.06 24
 -4 -8 4 406.66 34.2
 3 8 -4 94.89 21.7
 3 8 -4 102.69 8.4
 -3 -8 4 108.69 15.8
 -3 -8 4 103.29 22
 2 8 -4 425.96 25.6
 -2 -8 4 451.55 26.6
 -2 -8 4 433.06 37.3
 -2 -8 4 414.66 42.1
 1 8 -4 40 3.9
 1 8 -4 47 12.5
 -1 -8 4 47 4.7
 -1 -8 4 42 13.2
 -1 -8 4 45.9 12.1
 0 8 -4 1191.38 67.89
 0 8 -4 1240.78 88.99
 0 8 -4 1304.67 88.79
 0 -8 4 1334.47 68.49
 0 -8 4 1222.38 84.49
 -1 8 -4 1309.27 94.19
 -1 8 -4 1470.65 96.69
 -1 8 -4 1338.97 73.09
 1 -8 4 1431.46 72.99
 1 -8 4 1227.78 89.69
 -2 8 -4 3 1
 -2 8 -4 3.3 5.3
 2 -8 4 -2.8 6
 2 -8 4 2.9 0.8
 -3 8 -4 -3.9 5.3
 3 -8 4 -0.4 0.5
 3 -8 4 -2.1 6.5
 -4 8 -4 64.59 18
 4 -8 4 70.29 4.4
 4 -8 4 65.49 16.7
 -5 8 -4 0.4 4
 5 -8 4 3.4 6.5
 5 -8 4 0.9 0.6
 -6 8 -4 48 16.5
 6 -8 4 50.39 3.9
 6 -8 4 50.59 4.2
 -7 8 -4 207.88 29.3
 7 -8 4 184.68 11.6
 -8 8 -4 -3.8 11.7
 8 -8 4 6.8 2
 8 -8 4 3.8 1.9
 -8 -7 4 -4.8 6.8
 -7 -7 4 4.3 6
 -6 -7 4 3.7 5.9
 5 7 -4 353.06 24.5
 -5 -7 4 443.06 34.5
 4 7 -4 188.68 13.8
 -4 -7 4 206.58 21.3
 3 7 -4 351.46 30.9
 3 7 -4 330.27 20.9
 -3 -7 4 309.67 44.3
 2 7 -4 11.3 5.9
 2 7 -4 19.3 3.2
 -2 -7 4 21 7.6
 -2 -7 4 22 9.9
 1 7 -4 27.8 3
 1 7 -4 36.9 11.3
 -1 -7 4 27 3.8
 -1 -7 4 27.9 10.5
 -1 -7 4 16.7 6.6
 0 7 -4 76.89 18.7
 0 7 -4 59.39 15.9
 0 7 -4 87.69 6
 0 -7 4 95.49 6.6
 0 -7 4 74.79 15.8
 -1 7 -4 1992.1 129.59
 -1 7 -4 2027.8 107.39
 -1 7 -4 1980.3 129.19
 1 -7 4 2162.48 107.49
 1 -7 4 1866.31 124.79
 -2 7 -4 301.37 17.7
 -2 7 -4 304.17 34.6
 2 -7 4 296.97 31.6
 2 -7 4 328.37 17.2
 -3 7 -4 708.23 56.99
 3 -7 4 625.44 32.9
 3 -7 4 522.45 49.7
 -4 7 -4 3.3 6.7
 4 -7 4 5.7 0.9
 -5 7 -4 78.09 19.7
 5 -7 4 49.8 16.1
 5 -7 4 73.39 4.8
 5 -7 4 61.69 4.3
 -6 7 -4 128.19 26.9
 6 -7 4 147.69 9
 6 -7 4 143.59 9
 -7 7 -4 -5.7 8.2
 7 -7 4 8.7 1.9
 -8 7 -4 88.39 22
 8 -7 4 102.29 7
 8 -7 4 101.79 7.5
 -9 -6 4 48.1 12.3
 -9 -6 4 64.89 11.9
 -8 -6 4 137.49 17.9
 -8 -6 4 147.39 16.9
 -7 -6 4 1000.3 65.39
 -6 -6 4 114.39 15.2
 5 6 -4 59.59 6.8
 -5 -6 4 71.59 11.4
 4 6 -4 267.07 17.4
 -4 -6 4 226.68 22.5
 3 6 -4 -0.3 1.3
 3 6 -4 1.8 4.5
 -3 -6 4 0.1 3.6
 2 6 -4 40.7 10.2
 2 6 -4 41.8 4.5
 -2 -6 4 44.9 13.3
 -2 -6 4 51.49 11.6
 1 6 -4 186.28 11.9
 1 6 -4 187.38 22.1
 -1 -6 4 190.98 20.3
 -1 -6 4 173.98 22.5
 0 6 -4 46.8 12.9
 0 6 -4 40.4 3.3
 0 6 -4 40.3 12.6
 0 -6 4 32.5 9.1
 0 -6 4 43.1 3.8
 -1 6 -4 121.59 18.8
 -1 6 -4 104.29 6.8
 -1 6 -4 113.69 18.6
 1 -6 4 109.49 16.2
 1 -6 4 116.59 7.1
 -2 6 -4 81.59 18.2
 2 -6 4 96.49 5.6
 2 -6 4 111.89 17.1
 -3 6 -4 1.8 4.4
 3 -6 4 0.5 6
 -4 6 -4 650.63 57.29
 4 -6 4 700.33 35.8
 4 -6 4 605.04 54.29
 4 -6 4 661.53 35.5
 -5 6 -4 25.8 11.5
 5 -6 4 31.5 2.6
 5 -6 4 7.7 10.3
 5 -6 4 35.1 2.7
 -6 6 -4 12.4 29
 -7 6 -4 75.39 19.6
 7 -6 4 76.59 5.7
 7 -6 4 57.49 8.3
 -8 6 -4 10.1 11.4
 8 -6 4 14.9 3
 8 -6 4 21.7 2.8
 -9 -5 4 27.8 10.7
 -9 -5 4 48.5 10.7
 -8 -5 4 105.09 14.4
 -8 -5 4 95.29 13.9
 -7 -5 4 87.19 12.8
 6 5 -4 432.36 34.4
 -6 -5 4 323.07 27.7
 5 5 -4 3.3 2.1
 -5 -5 4 -2.9 3.8
 4 5 -4 27.2 4.7
 -4 -5 4 23.2 7
 3 5 -4 0.9 2.7
 3 5 -4 -1.2 0.6
 -3 -5 4 1.1 2.8
 2 5 -4 235.18 15
 2 5 -4 200.48 21.7
 -2 -5 4 219.18 26
 -2 -5 4 240.68 21.5
 1 5 -4 1241.98 65.69
 1 5 -4 1139.29 78.19
 -1 -5 4 1129.09 81.19
 -1 -5 4 1278.57 76.69
 0 5 -4 112.99 16.4
 0 5 -4 99.59 16.2
 0 5 -4 99.39 6.6
 0 -5 4 102.69 14.9
 -1 5 -4 4.6 4.7
 -1 5 -4 3.6 4.1
 1 -5 4 2.5 2.4
 -2 5 -4 87.79 18.4
 2 -5 4 124.89 17
 -3 5 -4 172.28 24.5
 3 -5 4 144.09 20.6
 -4 5 -4 8.3 7.4
 4 -5 4 3.5 0.7
 4 -5 4 6.6 5.6
 4 -5 4 2.4 0.6
 -5 5 -4 59.29 17.8
 5 -5 4 81.39 5
 5 -5 4 73.99 5.2
 5 -5 4 56.49 15.2
 -6 5 -4 67.29 19.5
 6 -5 4 94.69 6.2
 6 -5 4 94.69 6.7
 -7 5 -4 7.6 9.4
 7 -5 4 8.8 1.8
 7 -5 4 12.4 2.6
 -8 5 -4 74.49 20.7
 8 -5 4 64.79 5.1
 8 -5 4 71.19 6.3
 -9 -4 4 47.5 10.9
 -9 -4 4 38.5 9.7
 -8 -4 4 31.7 7.7
 -8 -4 4 19 7.6
 -7 -4 4 113.19 13.8
 -7 -4 4 128.09 14
 6 4 -4 4.4 2.1
 -6 -4 4 6.6 3.7
 5 4 -4 102.09 10
 -5 -4 4 105.99 12.4
 4 4 -4 962.5 57.39
 -4 -4 4 1039.8 61.89
 3 4 -4 281.27 19.1
 3 4 -4 290.07 24.2
 -3 -4 4 305.47 23.3
 2 4 -4 1444.96 86.89
 2 4 -4 1480.85 78.69
 -2 -4 4 1281.67 92.39
 -2 -4 4 1422.46 83.99
 1 4 -4 546.55 47.4
 1 4 -4 633.84 32.8
 1 4 -4 529.75 42.1
 -1 -4 4 545.05 45.4
 -1 -4 4 569.84 40.5
 0 4 -4 156.68 18.9
 0 4 -4 143.39 9.1
 0 4 -4 127.99 18.5
 0 -4 4 172.18 18.2
 -1 4 -4 293.07 15.9
 -1 4 -4 286.77 29.6
 1 -4 4 294.37 28.1
 -2 4 -4 338.77 34.3
 2 -4 4 361.06 33.4
 -3 4 -4 242.08 29.3
 3 -4 4 246.68 27.5
 -4 4 -4 363.36 37.3
 4 -4 4 329.27 33.9
 4 -4 4 310.67 17.5
 4 -4 4 315.87 17.3
 -5 4 -4 5.9 6.9
 5 -4 4 4 0.9
 5 -4 4 5 1.3
 -6 4 -4 46.6 15.6
 6 -4 4 63.19 5.2
 6 -4 4 59.09 4.3
 -7 4 -4 8.4 8.6
 7 -4 4 20.1 2.6
 7 -4 4 23.5 3.5
 -8 4 -4 27.2 14.1
 8 -4 4 32.3 3.4
 8 -4 4 38 4.8
 -9 -3 4 61.59 11.3
 -9 -3 4 62.49 11.6
 -8 -3 4 2.1 4.6
 -8 -3 4 0.2 5.5
 -7 -3 4 190.18 17.3
 -7 -3 4 184.38 17.1
 6 3 -4 264.17 19.9
 -6 -3 4 258.07 21.3
 -6 -3 4 299.17 22.1
 5 3 -4 133.99 11.8
 -5 -3 4 130.59 12.8
 4 3 -4 195.48 15.1
 -4 -3 4 211.58 16.7
 3 3 -4 2067.49 111.09
 3 3 -4 1985.4 114.09
 -3 -3 4 2025.1 113.39
 2 3 -4 121.69 13.6
 -2 -3 4 108.69 16.7
 -2 -3 4 128.29 12.5
 1 3 -4 1327.97 92.09
 1 3 -4 1298.37 86.19
 1 3 -4 1521.15 77.39
 -1 -3 4 1442.76 91.59
 -1 -3 4 1470.15 85.09
 0 3 -4 437.36 35.6
 0 3 -4 442.26 37.5
 0 3 -4 387.26 23.8
 0 -3 4 465.55 34.2
 -1 3 -4 6.9 5.3
 -1 3 -4 1.3 0.4
 1 -3 4 -3 3
 -2 3 -4 282.47 30.5
 2 -3 4 282.67 28.1
 -3 3 -4 337.37 35.3
 3 -3 4 360.36 34.8
 -4 3 -4 38.3 12
 4 -3 4 29.8 2.1
 4 -3 4 36.4 11.5
 -5 3 -4 82.59 20.1
 5 -3 4 88.39 5.6
 -6 3 -4 18.8 9.7
 6 -3 4 15 2
 -7 3 -4 47.8 16
 7 -3 4 70.09 5
 -8 3 -4 -3.5 9.5
 8 -3 4 14.8 2.5
 -9 -2 4 36.3 8.7
 -9 -2 4 24.2 11.4
 -8 -2 4 73.19 10.3
 -8 -2 4 81.99 10.3
 -7 -2 4 27.4 6.3
 -7 -2 4 21.2 5.8
 6 2 -4 2.4 2.2
 -6 -2 4 5 3
 -6 -2 4 4.5 2.9
 5 2 -4 3.7 2.7
 -5 -2 4 0.9 2
 -5 -2 4 2.1 2.2
 -4 -2 4 39.8 5.1
 -3 -2 4 31.6 4.6
 2 2 -4 709.53 47.6
 -2 -2 4 802.92 46.7
 -2 -2 4 772.12 56.19
 1 2 -4 116.59 13.2
 1 2 -4 96.69 15.3
 -1 -2 4 112.89 15.7
 -1 -2 4 116.39 12.4
 0 2 -4 1001.1 68.19
 0 2 -4 1021.2 70.39
 0 -2 4 1114.59 66.99
 -1 2 -4 89.09 16.9
 -1 2 -4 99.79 6
 1 -2 4 115.59 14.9
 2 -2 4 191.08 22.4
 -3 2 -4 85.59 18.3
 3 -2 4 65.89 14.7
 3 -2 4 92.69 5
 -4 2 -4 245.98 29.9
 4 -2 4 219.78 12.5
 -5 2 -4 278.37 33
 5 -2 4 263.37 15
 -6 2 -4 5.4 9.2
 6 -2 4 28.7 2.7
 -7 2 -4 246.18 32.8
 7 -2 4 244.78 14.5
 -8 2 -4 36 13.7
 8 -2 4 19 2.8
 -9 -1 4 35.1 6.9
 -9 -1 4 29.1 7.1
 -8 -1 4 324.17 23.2
 -8 -1 4 298.67 22.8
 -7 -1 4 10.5 4
 -7 -1 4 4.3 3.6
 -6 -1 4 11.1 3.8
 -6 -1 4 14.7 3.6
 -5 -1 4 682.53 39.1
 -5 -1 4 684.73 39.2
 -3 -1 4 2182.68 116.39
 2 1 -4 1744.33 108.09
 -2 -1 4 2052.29 119.29
 -2 -1 4 2073.39 107.59
 1 1 -4 1880.31 107.89
 1 1 -4 1869.51 114.29
 -1 -1 4 1798.52 111.49
 -1 -1 4 1906.31 106.09
 0 1 -4 1129.39 74.69
 0 1 -4 1139.89 76.59
 0 -1 4 1291.07 74.29
 -1 1 -4 85.49 13.6
 -1 1 -4 79.19 5.1
 1 -1 4 87.29 12.8
 -2 1 -4 925.61 70.59
 -2 1 -4 1008.3 54.09
 2 -1 4 1081.29 54.19
 -3 1 -4 29 9.9
 3 -1 4 27.2 2
 -4 1 -4 874.71 62.89
 4 -1 4 685.93 39.6
 -5 1 -4 89.79 20.1
 5 -1 4 94.09 6.1
 -6 1 -4 359.96 39.9
 6 -1 4 369.56 21.4
 -7 1 -4 2.6 5.7
 7 -1 4 7.6 1.7
 8 -1 4 285.07 16.9
 -9 0 4 11.3 4.6
 -9 0 4 1.7 4.1
 -8 0 4 141.39 12.9
 -8 0 4 159.78 13.7
 -7 0 4 0.2 2.2
 -7 0 4 4 2.6
 -6 0 4 59.29 6
 -6 0 4 64.59 6.2
 2 0 -4 8738.13 496.05
 -2 0 4 9999 507.95
 1 0 -4 -1.3 3.1
 1 0 -4 3.2 2.5
 -1 0 4 2.6 3.2
 0 0 -4 2899.41 162.38
 0 0 -4 2729.93 149.99
 0 0 -4 2808.32 159.88
 -1 0 -4 1 0.4
 -1 0 -4 2.1 3.7
 -2 0 -4 1999.6 109.89
 -2 0 -4 2009.3 127.19
 2 0 4 2200.68 110.09
 -3 0 -4 0 0.7
 -3 0 -4 2.3 4.4
 3 0 4 1.1 0.5
 -4 0 -4 2660.83 155.48
 4 0 4 2349.46 131.29
 -5 0 -4 -3.5 3.6
 5 0 4 1.9 0.9
 -6 0 -4 919.51 73.09
 6 0 4 916.21 49.8
 -7 0 -4 -11.1 5.1
 7 0 4 1.2 1.2
 -8 0 -4 50.89 16.1
 8 0 4 66.39 5.5
 -9 1 4 35.4 6.6
 -9 1 4 29.6 6.1
 -8 1 4 282.87 19.7
 -8 1 4 259.87 19.3
 -7 1 4 5.4 2.8
 -7 1 4 9.8 3.4
 -6 1 4 12.5 2.5
 -6 1 4 10.9 2.4
 2 -1 -4 1879.21 106.59
 -2 1 4 2035.1 115.99
 1 -1 -4 1589.04 98.29
 -1 1 4 1877.71 102.49
 0 -1 -4 1033.1 66.79
 0 -1 -4 1037.2 58.19
 0 -1 -4 1124.79 68.59
 -1 -1 -4 84.99 13.1
 -1 -1 -4 82.29 5.8
 1 1 4 93.09 6.2
 -2 -1 -4 1078.59 73.19
 -2 -1 -4 1012 56.29
 2 1 4 1077.99 56.59
 -3 -1 -4 26.4 9.5
 -3 -1 -4 30.4 3
 3 1 4 35.1 2.7
 -4 -1 -4 786.12 59.79
 4 1 4 705.43 39.6
 -5 -1 -4 85.39 20.3
 5 1 4 95.69 6.4
 -6 -1 -4 424.36 41.6
 6 1 4 360.36 21.3
 -7 -1 -4 4.7 8.9
 7 1 4 6.5 1.9
 -8 -1 -4 301.77 37.2
 8 1 4 295.87 17.7
 -9 2 4 44.6 7.1
 -9 2 4 36.2 6.4
 -8 2 4 54.19 7.3
 -8 2 4 52.29 6.8
 -7 2 4 20.3 4.3
 -6 2 4 -1.6 1.2
 -6 2 4 1 1.3
 2 -2 -4 777.82 43.8
 2 -2 -4 694.23 43.2
 -2 2 4 767.52 50.19
 1 -2 -4 125.19 9.5
 -1 2 4 117.49 12.7
 0 -2 -4 922.81 50.99
 -1 -2 -4 117.49 7.4
 1 2 4 102.59 7.4
 -2 -2 -4 166.18 10.3
 -2 -2 -4 143.29 36.9
 2 2 4 179.78 10.5
 -3 -2 -4 76.59 16.8
 -3 -2 -4 84.79 6.1
 3 2 4 86.29 5.8
 -4 -2 -4 213.08 14
 -4 -2 -4 245.78 29.1
 4 2 4 212.28 12.8
 -5 -2 -4 274.77 32.2
 5 2 4 270.17 15.9
 -6 -2 -4 12.8 9.5
 6 2 4 27.6 3
 -7 -2 -4 269.57 32.3
 7 2 4 242.58 15
 -8 -2 -4 24.2 13.6
 8 2 4 17.7 3.6
 -9 3 4 42.5 6.7
 -8 3 4 3.7 3.2
 -7 3 4 165.48 12.9
 -6 3 4 222.28 14.7
 3 -3 -4 2104.89 112.69
 2 -3 -4 136.79 12.4
 2 -3 -4 128.29 10.9
 -2 3 4 148.89 14.9
 1 -3 -4 1298.87 71.89
 0 -3 -4 408.46 24.6
 0 3 4 435.66 25
 -1 -3 -4 2.1 0.8
 1 3 4 4 1.2
 -2 -3 -4 311.47 18
 2 3 4 311.27 18
 -3 -3 -4 322.77 19
 3 3 4 325.17 18.6
 -4 -3 -4 26.8 10
 -4 -3 -4 29.2 4
 4 3 4 30.4 2.9
 -5 -3 -4 98.89 8.2
 -5 -3 -4 68.79 17.7
 5 3 4 80.89 6.1
 -6 -3 -4 17.2 9.2
 6 3 4 9.2 1.9
 -7 -3 -4 51.49 15.2
 7 3 4 61.79 5.2
 -8 -3 -4 -2.5 8.3
 8 3 4 16.5 2.8
 -9 4 4 26.5 5.5
 -8 4 4 19.8 5.1
 -7 4 4 110.59 10.2
 -6 4 4 -0.8 2
 -5 4 4 82.89 7.1
 4 -4 -4 1063.59 59.29
 3 -4 -4 257.57 18.1
 3 -4 -4 237.78 17.6
 2 -4 -4 1198.58 76.39
 2 -4 -4 1312.27 79.59
 -2 4 4 1549.64 80.59
 1 -4 -4 533.05 31.6
 0 -4 -4 137.59 10.2
 0 4 4 167.28 10.9
 -1 -4 -4 265.97 16.5
 1 4 4 284.97 16.8
 -2 -4 -4 364.86 20.6
 2 4 4 346.87 20.6
 -3 -4 -4 248.18 15.3
 3 4 4 253.07 15
 -4 -4 -4 308.37 19.3
 4 4 4 316.37 18.3
 -5 -4 -4 2.3 1.8
 -5 -4 -4 1.7 3.7
 5 4 4 3.4 1.3
 -6 -4 -4 74.49 18.7
 6 4 4 68.99 5.5
 -7 -4 -4 10.5 7.2
 7 4 4 19.3 2.8
 -8 -4 -4 35.8 13.7
 8 4 4 38.4 4.2
 -9 5 4 31.9 6.3
 -8 5 4 80.09 9.5
 -7 5 4 83.79 9.4
 -6 5 4 299.27 21
 -5 5 4 -0.2 1.9
 4 -5 -4 31.7 5.8
 4 -5 -4 29.4 6
 3 -5 -4 -3.2 2.2
 3 -5 -4 -0.5 1.6
 2 -5 -4 217.68 20.3
 2 -5 -4 199.78 15.3
 -2 5 4 241.38 17.5
 1 -5 -4 1227.28 71.69
 1 -5 -4 1126.39 62.79
 -1 5 4 1029.9 62.79
 0 -5 -4 109.59 8.5
 0 5 4 125.49 9.2
 -1 -5 -4 1.2 0.7
 1 5 4 0.8 0.9
 -2 -5 -4 101.89 7.1
 2 5 4 95.99 7.1
 -3 -5 -4 190.48 12.2
 3 5 4 189.88 12
 -4 -5 -4 1.8 1.2
 4 5 4 2.9 1.5
 -5 -5 -4 74.29 7.2
 5 5 4 82.69 6.2
 -6 -5 -4 86.09 23.7
 6 5 4 100.89 7.4
 -7 -5 -4 7.8 8.1
 7 5 4 14.9 2.5
 -8 -5 -4 53.39 16.1
 9 -6 -4 49.9 8.9
 -9 6 4 52.59 8.3
 8 -6 -4 110.69 11.9
 -8 6 4 123.29 12.3
 7 -6 -4 1025.3 60.19
 -7 6 4 966.5 59.09
 6 -6 -4 111.29 11.1
 -6 6 4 109.09 11.3
 5 -6 -4 68.39 9
 5 -6 -4 55.39 8.3
 -5 6 4 50.49 7.4
 4 -6 -4 259.97 21.2
 4 -6 -4 265.57 19.1
 -4 6 4 249.97 19.3
 3 -6 -4 2.6 2
 3 -6 -4 3.7 3.6
 2 -6 -4 28.4 5.3
 2 -6 -4 48.4 10.4
 -2 6 4 53.29 5.6
 1 -6 -4 214.68 21.1
 1 -6 -4 164.98 13.8
 -1 6 4 146.29 12.1
 0 -6 -4 42.8 4.4
 0 6 4 41.9 4.7
 -1 -6 -4 125.09 8.5
 1 6 4 99.69 8.2
 -2 -6 -4 92.99 6.9
 2 6 4 87.89 6.8
 -3 -6 -4 -1.5 0.9
 3 6 4 1.9 1.1
 -4 -6 -4 661.53 39.1
 4 6 4 708.83 38.6
 -5 -6 -4 27.1 4.6
 5 6 4 28.6 3.3
 -6 -6 -4 4.9 5.1
 -6 -6 -4 1.9 2.1
 6 6 4 1.8 1.5
 -7 -6 -4 50.99 15.7
 7 6 4 70.19 5.9
 -8 -6 -4 -4.5 5.2
 9 -7 -4 9.4 3.7
 8 -7 -4 5.6 2.9
 -8 7 4 5.8 4.2
 7 -7 -4 13.7 4.1
 -7 7 4 5.4 4
 6 -7 -4 0.7 4.1
 6 -7 -4 6.3 3.1
 -6 7 4 -1.4 2.9
 5 -7 -4 426.06 31.5
 5 -7 -4 414.86 28
 -5 7 4 404.86 29.2
 4 -7 -4 233.08 16.5
 4 -7 -4 189.88 19
 -4 7 4 200.08 17.7
 3 -7 -4 322.57 21.9
 3 -7 -4 321.97 27.7
 2 -7 -4 24.9 7.9
 2 -7 -4 27.7 4.8
 1 -7 -4 26.7 4.3
 1 -7 -4 30.5 9.2
 -1 7 4 25.2 4.5
 0 -7 -4 92.79 7.5
 0 -7 -4 82.09 13.4
 0 7 4 95.89 7.9
 -1 -7 -4 2017.5 108.29
 1 7 4 1978.8 108.29
 -2 -7 -4 306.77 18.1
 2 7 4 280.77 17.9
 -3 -7 -4 615.64 35.5
 3 7 4 633.04 35.5
 -4 -7 -4 5.6 2.2
 4 7 4 7 2.1
 -5 -7 -4 66.99 6.6
 5 7 4 63.69 5.5
 -6 -7 -4 167.98 12.7
 6 7 4 148.69 10.9
 -7 -7 -4 6.5 6.3
 7 7 4 12.3 2.7
 -8 -7 -4 50.09 16.1
 8 -8 -4 0.8 4
 -8 8 4 10.3 5.6
 7 -8 -4 844.32 51.49
 -7 8 4 830.72 52.99
 6 -8 -4 510.65 36
 6 -8 -4 440.06 33.8
 -6 8 4 457.25 33.2
 5 -8 -4 108.09 11
 5 -8 -4 133.09 15.8
 -5 8 4 137.99 14.2
 4 -8 -4 456.05 28
 4 -8 -4 419.46 33.1
 -4 8 4 392.16 30.9
 3 -8 -4 118.89 10
 3 -8 -4 89.79 14
 -3 8 4 112.89 13.5
 2 -8 -4 476.85 39.1
 2 -8 -4 456.85 28.1
 -2 8 4 424.26 28.7
 1 -8 -4 29.9 9
 1 -8 -4 53.29 5.3
 -1 8 4 38.6 5.9
 0 -8 -4 1318.87 81.69
 0 -8 -4 1231.48 65.69
 0 8 4 1036.9 65.79
 -1 -8 -4 1543.15 78.09
 1 8 4 1298.17 77.79
 -2 -8 -4 2.3 1.4
 -3 -8 -4 2.3 1.4
 3 8 4 2.4 1.3
 -4 -8 -4 78.89 7
 4 8 4 80.59 6.6
 -5 -8 -4 1.4 1.4
 5 8 4 1.3 1.5
 -6 -8 -4 42.5 6.6
 6 8 4 51.29 4.9
 -8 -8 -4 0.9 9.6
 8 -9 -4 10.2 3.6
 7 -9 -4 28.6 6.3
 7 -9 -4 45.1 9.9
 -7 9 4 44.5 8.7
 6 -9 -4 9.3 6.7
 6 -9 -4 4.4 2.7
 -6 9 4 15.5 5.2
 5 -9 -4 35.7 17.3
 5 -9 -4 16.5 4.5
 -5 9 4 32.3 8.2
 4 -9 -4 215.48 16.8
 -4 9 4 241.78 21.7
 3 -9 -4 70.79 14.4
 3 -9 -4 83.89 8
 -3 9 4 72.29 11.5
 2 -9 -4 7.8 6.4
 2 -9 -4 8.5 2.6
 -2 9 4 5 2.2
 1 -9 -4 130.49 9.7
 1 -9 -4 107.49 17.2
 -1 9 4 110.99 10
 0 -9 -4 133.49 10.1
 0 -9 -4 145.49 20.2
 0 9 4 124.89 10.4
 -1 -9 -4 943.41 71.49
 -1 -9 -4 1013.1 55.89
 1 9 4 1029.5 56.39
 -2 -9 -4 166.08 10.8
 2 9 4 131.29 10.4
 -3 -9 -4 234.88 15.4
 3 9 4 236.58 15.3
 -4 -9 -4 10.5 2.8
 4 9 4 10 2.5
 -5 -9 -4 8.5 2.6
 5 9 4 3.4 1.9
 -6 -9 -4 82.89 8.2
 6 9 4 70.99 6.5
 -7 -9 -4 5.4 3
 -8 -9 -4 2.8 8.7
 8 -10 -4 25.3 5.6
 -8 10 4 30.6 8.4
 7 -10 -4 39.4 6.8
 7 -10 -4 40 10.2
 -7 10 4 46.7 9.8
 6 -10 -4 114.19 11.1
 6 -10 -4 124.59 17.3
 -6 10 4 131.29 15.9
 5 -10 -4 236.78 17.4
 5 -10 -4 210.88 23
 4 -10 -4 502.55 40.4
 4 -10 -4 491.25 30.7
 -4 10 4 421.66 49.8
 3 -10 -4 -0.9 1.4
 -3 10 4 -0.4 1.3
 -3 10 4 -0.4 3.1
 2 -10 -4 246.18 16.1
 2 -10 -4 227.78 27.7
 -2 10 4 196.08 16.6
 1 -10 -4 80.59 18.4
 1 -10 -4 85.69 7.6
 -1 10 4 80.89 8.2
 0 -10 -4 244.68 15.6
 0 -10 -4 225.88 26.7
 0 -10 -4 235.28 15.8
 0 10 4 213.18 16
 -1 -10 -4 119.79 8.9
 -1 -10 -4 117.29 18.1
 1 10 4 103.09 9
 -2 -10 -4 15 3.1
 -2 -10 -4 26.7 9.4
 2 10 4 19.5 3.4
 -3 -10 -4 51.79 5.3
 3 10 4 58.59 5.6
 -4 -10 -4 267.27 17.5
 4 10 4 258.97 18.5
 -5 -10 -4 4.4 2.3
 5 10 4 9.5 2.4
 -6 -10 -4 47.5 11.1
 -7 -10 -4 0.6 2.7
 8 -11 -4 -5.5 2.4
 -8 11 4 -11.3 5.1
 7 -11 -4 14.6 8.8
 7 -11 -4 7.3 3
 6 -11 -4 9.7 8.6
 6 -11 -4 0.4 2.2
 -6 11 4 2.1 4.5
 5 -11 -4 56.09 13.6
 5 -11 -4 43.1 10.4
 -5 11 4 44.2 10.5
 4 -11 -4 6.9 6.2
 4 -11 -4 3.3 1.8
 -4 11 4 3.7 4
 3 -11 -4 275.87 29.8
 3 -11 -4 242.38 17.9
 -3 11 4 274.77 25.4
 2 -11 -4 33.7 11.1
 2 -11 -4 22.4 3.9
 -2 11 4 34.1 6
 1 -11 -4 44.5 14
 1 -11 -4 52.99 5.6
 -1 11 4 49.4 7.1
 0 -11 -4 111.09 9.1
 0 -11 -4 136.99 9.6
 0 -11 -4 84.09 19.1
 0 11 4 98.09 9.3
 -1 -11 -4 4.7 1.8
 -1 -11 -4 2.2 6.3
 1 11 4 7.6 2.3
 -2 -11 -4 55.99 5.9
 2 11 4 68.49 6.3
 -3 -11 -4 143.69 11.1
 -3 -11 -4 128.09 20.4
 3 11 4 195.08 14
 -4 -11 -4 2.3 2
 4 11 4 0.6 1.6
 -5 -11 -4 19.9 3.9
 -6 -11 -4 71.59 8.2
 -7 -11 -4 7.4 3.2
 7 -12 -4 16.7 4.9
 7 -12 -4 27.5 11.2
 -7 12 4 26.6 8.6
 6 -12 -4 42.1 12.7
 6 -12 -4 65.79 7.4
 -6 12 4 58.09 11.7
 5 -12 -4 227.88 18.1
 5 -12 -4 272.17 27.8
 -5 12 4 288.57 25.8
 4 -12 -4 -9.8 7.3
 4 -12 -4 8.7 2.9
 -4 12 4 0.8 4.7
 3 -12 -4 -0.4 7.8
 3 -12 -4 1.3 1.8
 -3 12 4 -0.2 2.8
 2 -12 -4 7.7 7.6
 2 -12 -4 1.6 1.3
 -2 12 4 3.6 2.6
 1 -12 -4 138.89 21.3
 1 -12 -4 168.18 12.3
 -1 12 4 182.68 20.9
 0 -12 -4 98.29 19.6
 0 -12 -4 97.09 8.4
 0 12 4 97.49 10.4
 -1 -12 -4 53.09 15.7
 -1 -12 -4 72.79 6.8
 1 12 4 104.29 14.7
 -2 -12 -4 111.09 8.8
 -2 -12 -4 104.59 21.8
 2 12 4 103.29 8.9
 -3 -12 -4 2.2 1.8
 -3 -12 -4 -4 6.4
 3 12 4 4.3 1.9
 -4 -12 -4 97.49 8.7
 4 12 4 107.89 9
 -5 -12 -4 173.58 13.2
 -6 -12 -4 2.7 2
 -7 -12 -4 12 3.9
 7 -13 -4 70.09 7.9
 7 -13 -4 46 13.9
 -7 13 4 73.99 13.8
 6 -13 -4 0.1 2.2
 6 -13 -4 16.8 9.5
 -6 13 4 -0.1 4.9
 5 -13 -4 72.49 7.9
 5 -13 -4 83.89 16
 -5 13 4 82.89 15.4
 4 -13 -4 0.1 6.7
 4 -13 -4 0.8 2.1
 -4 13 4 0.7 2.5
 -4 13 4 3.3 4.1
 3 -13 -4 230.98 28.8
 3 -13 -4 210.28 14.6
 -3 13 4 189.78 18.2
 -3 13 4 152.98 20.2
 2 -13 -4 45.4 16.4
 2 -13 -4 21.9 4.3
 -2 13 4 26 5.4
 1 -13 -4 31.1 4.9
 1 -13 -4 30.8 12.8
 -1 13 4 29.5 5.7
 0 -13 -4 26.3 4.3
 0 -13 -4 -3.6 9.8
 0 13 4 29.7 5.1
 -1 -13 -4 9.5 6.7
 -1 -13 -4 11.5 2.9
 1 13 4 11.4 3.1
 -2 -13 -4 15.9 10
 -2 -13 -4 16.6 3.4
 2 13 4 18.6 3.6
 -3 -13 -4 342.67 20.9
 3 13 4 304.97 21.2
 -4 -13 -4 3 2.1
 -5 -13 -4 61.09 6.8
 -6 -13 -4 174.88 14.4
 -7 -13 -4 12.5 3.9
 7 -14 -4 -20.2 10.4
 7 -14 -4 -1.2 2.4
 -7 14 4 -2.5 6
 6 -14 -4 6.7 2.6
 -6 14 4 6.7 6.1
 5 -14 -4 -1.3 9.3
 5 -14 -4 6.1 2.3
 -5 14 4 3.1 6.7
 4 -14 -4 2.1 2
 4 -14 -4 -0.4 7.8
 -4 14 4 -0.1 5.5
 3 -14 -4 185.48 27.8
 -3 14 4 150.68 20
 2 -14 -4 69.59 7
 2 -14 -4 63.79 17.3
 1 -14 -4 139.79 28.3
 1 -14 -4 136.59 10.7
 -1 14 4 125.19 11.8
 0 -14 -4 93.89 8.2
 0 -14 -4 110.39 24.3
 0 14 4 86.59 8.9
 -1 -14 -4 -5.2 7.9
 -1 -14 -4 3.9 5.2
 -1 -14 -4 5.3 2.1
 1 14 4 9.1 3
 -2 -14 -4 67.89 6.6
 -3 -14 -4 281.37 20.7
 -4 -14 -4 1.3 1.9
 -5 -14 -4 6 2.8
 -6 -14 -4 14.3 4.1
 6 -15 -4 52.89 7.1
 6 -15 -4 38.3 13.9
 -6 15 4 30.6 10.2
 5 -15 -4 12.2 9.6
 5 -15 -4 7.3 2.6
 -5 15 4 6.3 4.4
 -5 15 4 0.6 6.7
 4 -15 -4 35 13.8
 4 -15 -4 25.3 4.4
 -4 15 4 18.7 8.2
 3 -15 -4 24.6 14.9
 3 -15 -4 21.5 4.4
 -3 15 4 27.9 9.9
 2 -15 -4 57.09 6.2
 2 -15 -4 55.89 17.5
 1 -15 -4 120.69 11.4
 1 -15 -4 130.69 28.5
 0 -15 -4 74.89 19
 0 -15 -4 78.29 7.8
 -1 -15 -4 7.2 5.6
 -2 -15 -4 2.2 1.8
 -3 -15 -4 1.1 1.8
 -4 -15 -4 1.5 2
 -5 -15 -4 209.08 15.7
 -6 -15 -4 35.9 6
 6 -16 -4 10.3 3
 -6 16 4 -11.2 6
 -6 16 4 -0.4 5.4
 5 -16 -4 38.2 5.8
 5 -16 -4 24 13.6
 -5 16 4 28.6 11.4
 -5 16 4 30.6 6.3
 4 -16 -4 -0.4 1.6
 4 -16 -4 14.8 12.3
 -4 16 4 2.5 5.6
 3 -16 -4 114.09 9.8
 3 -16 -4 138.59 26.7
 -3 16 4 88.99 19.5
 2 -16 -4 36.4 5.3
 2 -16 -4 25.1 15.1
 1 -16 -4 0.1 1.5
 0 -16 -4 10.3 3
 -1 -16 -4 11.1 3.1
 -1 -16 -4 17.1 6.9
 -2 -16 -4 346.57 22.3
 -3 -16 -4 507.65 31.1
 -4 -16 -4 86.09 8.2
 -5 -16 -4 69.99 7.7
 6 -17 -4 -5 1.6
 -6 17 4 16.4 7.6
 -6 17 4 0.9 5.8
 5 -17 -4 -2.3 1.8
 -5 17 4 1 7.5
 4 -17 -4 18.5 3.9
 -4 17 4 11.2 9.3
 3 -17 -4 12.2 3
 -3 17 4 3.4 9.2
 2 -17 -4 2.4 1.7
 1 -17 -4 -0.8 1.3
 0 -17 -4 38.7 5.7
 -1 -17 -4 73.99 6.9
 -1 -17 -4 54.79 11
 -2 -17 -4 -10 6.8
 -2 -17 -4 -0.2 1.5
 -3 -17 -4 108.19 9.5
 -4 -17 -4 -5 1.5
 -5 -17 -4 361.96 24.3
 5 -18 -4 23.2 4.5
 -5 18 4 32.3 10.7
 4 -18 -4 5.8 2.4
 -4 18 4 -1.6 6.8
 3 -18 -4 3.1 1.7
 2 -18 -4 11 3
 1 -18 -4 17.2 3.8
 0 -18 -4 9.1 2.9
 -1 -18 -4 52.39 10.6
 -1 -18 -4 68.29 6.7
 -2 -18 -4 13 3.1
 -2 -18 -4 22.5 9.3
 -3 -18 -4 7.2 3
 -4 -18 -4 5 2.5
 4 -19 -4 36.3 5.6
 -4 19 4 51.19 14.1
 3 -19 -4 4 2.3
 2 -19 -4 27.4 4.9
 1 -19 -4 30.1 4.8
 0 -19 -4 7.3 2.5
 -1 -19 -4 6.5 2.6
 -2 -19 -4 13.7 9.7
 -2 -19 -4 32.9 5.5
 -3 -19 -4 18.9 12.6
 -3 -19 -4 20.2 4.4
 3 -20 -4 4.7 2.3
 2 -20 -4 15.8 3.6
 1 -20 -4 10.4 3.1
 0 -20 -4 30.6 4.9
 -1 -20 -4 -0.6 2
 -2 -20 -4 29.6 10.8
 -2 -20 -4 18.3 4.2
 -3 -20 -4 2.7 2.3
 -3 -20 -4 6.6 33.3
 2 -21 -4 18.9 6.6
 1 -21 -4 7.9 2.6
 0 -21 -4 12.1 3.4
 -1 -21 -4 13.2 7.6
 -2 -21 -4 34.8 10.7
 -2 -21 -4 46.3 6.5
 1 21 -5 10.1 14.8
 -1 -21 5 6.2 2.6
 0 21 -5 3.3 8.2
 0 -21 5 2.2 2.2
 3 20 -5 41.8 14.8
 -3 -20 5 23.1 4.6
 -2 -20 5 -4.3 1.4
 1 20 -5 -10.9 6.3
 -1 -20 5 -1.4 1.7
 0 -20 5 0 1.6
 -1 20 -5 128.19 27.8
 1 -20 5 113.19 8.7
 -2 20 -5 28 16.5
 -2 20 -5 36.7 18.3
 2 -20 5 25.7 3.8
 -4 -19 5 14.8 4
 3 19 -5 -2.1 8.6
 -3 -19 5 -1.4 2
 2 19 -5 8.6 14.5
 -2 -19 5 23.3 4.5
 1 19 -5 -9.7 9.2
 -1 -19 5 3.9 2.5
 0 19 -5 3 6.5
 0 -19 5 1.3 1.7
 -1 19 -5 49.9 10.1
 -1 19 -5 27.7 16.3
 1 -19 5 36.8 4.8
 -2 19 -5 60.89 6.7
 -2 19 -5 78.09 21.5
 -2 19 -5 67.99 23.2
 2 -19 5 66.19 5.9
 -3 19 -5 -2.3 23.3
 -3 19 -5 -1.3 12.6
 -3 19 -5 8.6 3.6
 3 -19 5 -1.3 1.6
 4 18 -5 13.7 10.2
 3 18 -5 14.5 9.5
 -3 -18 5 -2.3 1.8
 2 18 -5 29.1 14.1
 -2 -18 5 42.9 5.8
 1 18 -5 8.5 10.6
 -1 -18 5 25.7 4.2
 0 18 -5 32.3 15.7
 0 18 -5 46.2 6.4
 0 -18 5 43.3 4.7
 -1 18 -5 32.2 16
 -1 18 -5 19.8 4.1
 1 -18 5 16.2 3.3
 -2 18 -5 116.59 26.4
 -2 18 -5 73.59 12
 -2 18 -5 66.79 20.7
 2 -18 5 91.59 6.9
 -3 18 -5 -14.3 9.4
 -3 18 -5 1.7 2.6
 -3 18 -5 -2.1 12.1
 3 -18 5 -0.2 1.3
 -4 18 -5 -1.4 16.3
 -4 18 -5 0.6 10.5
 4 -18 5 10 2.3
 4 17 -5 56.19 18.3
 -4 -17 5 49.4 7.5
 3 17 -5 -8.4 9.9
 -3 -17 5 -0.2 2.1
 2 17 -5 8.4 9.2
 1 17 -5 32.8 14.1
 -1 -17 5 29.3 4.6
 0 17 -5 160.78 11.3
 0 17 -5 107.79 26.6
 0 -17 5 136.29 10.3
 -1 17 -5 13.3 12.1
 -1 17 -5 42.4 17.2
 -1 17 -5 22.6 4.7
 1 -17 5 17.2 3.2
 -2 17 -5 70.19 7.6
 -2 17 -5 104.79 26
 -2 17 -5 110.69 25.7
 2 -17 5 90.79 6.8
 -3 17 -5 9.5 3.1
 -3 17 -5 -3.3 12.3
 -3 17 -5 3.8 10
 3 -17 5 15 2.5
 -4 17 -5 82.19 23.2
 -4 17 -5 104.89 27.2
 4 -17 5 123.19 8
 4 16 -5 -7.2 6.2
 -4 -16 5 -3.7 1.5
 3 16 -5 86.49 22.2
 -3 -16 5 84.29 8.3
 2 16 -5 8.3 8.5
 -2 -16 5 4.5 2.5
 1 16 -5 3.3 2.3
 1 16 -5 -1.9 5.5
 -1 -16 5 3.9 2.3
 0 16 -5 184.18 16.1
 0 16 -5 140.69 29.3
 0 -16 5 161.28 11.6
 -1 16 -5 45.7 16.8
 -1 16 -5 63.89 18.5
 -1 16 -5 57.59 5.8
 1 -16 5 57.29 5.2
 -2 16 -5 174.38 27.8
 -2 16 -5 129.89 10.9
 -2 16 -5 154.78 30.7
 2 -16 5 159.48 10.2
 -3 16 -5 63.79 6.8
 -3 16 -5 70.59 21.9
 -3 16 -5 69.59 21.2
 3 -16 5 82.79 5.8
 -4 16 -5 14.4 11.6
 -4 16 -5 31.4 16.3
 4 -16 5 8.2 1.7
 -5 16 -5 17.3 12
 -5 16 -5 25.5 17.5
 5 -16 5 31.9 8.7
 4 15 -5 -18.7 10.8
 -4 -15 5 -0.4 1.7
 3 15 -5 174.38 24.6
 -3 -15 5 126.59 11.4
 2 15 -5 181.58 12.8
 2 15 -5 208.88 28.1
 -2 -15 5 162.48 12.9
 1 15 -5 127.09 9.2
 1 15 -5 136.49 33.1
 -1 -15 5 105.79 9.2
 0 15 -5 40.1 16.4
 0 15 -5 41.9 4.6
 0 -15 5 42.6 4.7
 -1 15 -5 96.89 8.2
 -1 15 -5 132.69 47.5
 -1 15 -5 83.79 24.2
 1 -15 5 112.19 7.9
 -2 15 -5 20.5 13.1
 -2 15 -5 44.6 5.4
 -2 15 -5 41.5 15.8
 2 -15 5 30 3.4
 -3 15 -5 51.29 17.6
 -3 15 -5 68.09 6.5
 -3 15 -5 63.09 21.7
 3 -15 5 78.79 5.5
 -4 15 -5 119.19 26.7
 -4 15 -5 118.29 27.7
 4 -15 5 76.29 12.3
 -5 15 -5 76.19 21.8
 -5 15 -5 93.29 23.8
 5 -15 5 123.29 7.3
 -5 -14 5 9.9 16.5
 4 14 -5 -6.9 6
 -4 -14 5 11.1 11.4
 3 14 -5 160.08 24.2
 -3 -14 5 148.19 12.5
 -3 -14 5 175.48 24.8
 2 14 -5 108.79 8.2
 2 14 -5 101.49 22.2
 -2 -14 5 88.19 8.5
 -2 -14 5 97.29 21
 1 14 -5 52.49 17.1
 1 14 -5 56.89 5.3
 -1 -14 5 76.29 18.5
 -1 -14 5 42.1 5.7
 0 14 -5 20.3 3.3
 0 14 -5 25.5 12.9
 0 -14 5 16.5 3.1
 -1 14 -5 5.3 8.3
 -1 14 -5 13.3 2.5
 -1 14 -5 0.9 10.3
 1 -14 5 12.8 2.4
 -2 14 -5 -0.3 6.3
 -2 14 -5 -1.5 3.8
 -2 14 -5 0.9 1.9
 2 -14 5 3.2 1.3
 -3 14 -5 65.79 21.3
 -3 14 -5 64.39 6
 -3 14 -5 60.09 20.3
 3 -14 5 64.19 4.9
 -4 14 -5 15.5 10.8
 -4 14 -5 24.4 14.7
 4 -14 5 36.3 3
 -5 14 -5 32.1 14.8
 -5 14 -5 79.49 20.3
 5 -14 5 79.79 5
 -6 14 -5 137.79 30.7
 6 -14 5 178.98 10.1
 -6 -13 5 85.49 19.4
 -5 -13 5 -1.5 9.4
 4 13 -5 196.78 25.9
 -4 -13 5 190.38 25.6
 3 13 -5 10.8 2.9
 3 13 -5 33 10.3
 -3 -13 5 5.1 9.9
 -3 -13 5 6.3 2.5
 2 13 -5 321.87 35.4
 -2 -13 5 250.17 17.7
 -2 -13 5 238.68 34.4
 1 13 -5 38.5 4.3
 1 13 -5 33.6 13.4
 -1 -13 5 41.5 4.7
 -1 -13 5 14.4 9.2
 -1 -13 5 59.59 15.8
 0 13 -5 3.8 4.5
 0 13 -5 -1 1.4
 0 13 -5 -4 6.5
 0 -13 5 -4.1 6.4
 0 -13 5 -0.2 1.2
 -1 13 -5 8.8 7.3
 -1 13 -5 18.3 11.1
 -1 13 -5 23.7 3.3
 1 -13 5 24.1 12.1
 1 -13 5 22.4 3.2
 -2 13 -5 193.38 56.09
 -2 13 -5 202.08 28.9
 -2 13 -5 190.98 12.9
 2 -13 5 195.78 12
 -3 13 -5 86.69 23.4
 -3 13 -5 107.39 32.5
 -3 13 -5 119.29 8.7
 3 -13 5 121.19 7.6
 -4 13 -5 -10 5.5
 -4 13 -5 2.6 7.8
 4 -13 5 5 1
 -5 13 -5 21.1 12.8
 5 -13 5 25.1 2.2
 -6 13 -5 5.4 11.2
 -7 -12 5 32.3 12.2
 -6 -12 5 0.4 8.5
 -5 -12 5 -5 9.6
 4 12 -5 157.78 22.4
 -4 -12 5 179.08 22.7
 3 12 -5 25.2 10.2
 3 12 -5 21.5 4
 -3 -12 5 22.6 10.4
 -3 -12 5 30.5 5
 2 12 -5 97.39 7.5
 2 12 -5 70.39 18.5
 -2 -12 5 86.89 20.4
 -2 -12 5 82.09 7.9
 -2 -12 5 87.39 18.3
 1 12 -5 33.4 12.5
 1 12 -5 29 3.9
 -1 -12 5 24 12.5
 -1 -12 5 29.5 4.4
 -1 -12 5 21.5 11.4
 0 12 -5 199.58 29.1
 0 12 -5 208.18 13.5
 0 12 -5 238.28 30.8
 0 -12 5 206.78 28.2
 0 -12 5 203.88 13.6
 -1 12 -5 53.69 18
 -1 12 -5 58.39 5
 -1 12 -5 55.99 16.9
 1 -12 5 54.69 4.8
 1 -12 5 62.69 18.4
 -2 12 -5 0.9 1.2
 -2 12 -5 -3.3 7.7
 -2 12 -5 6 7.5
 2 -12 5 7.4 9.2
 2 -12 5 -0.8 0.8
 -3 12 -5 1.2 7.3
 -3 12 -5 3.3 9
 3 -12 5 -0.3 0.8
 -4 12 -5 6.5 8.2
 4 -12 5 7.7 1.2
 -5 12 -5 16.3 11.6
 5 -12 5 20.9 1.8
 -6 12 -5 107.89 25.6
 6 -12 5 105.19 6.2
 6 -12 5 96.09 5.8
 7 -12 5 6 0.7
 7 -12 5 0.7 0.7
 -7 -11 5 5.9 20.5
 -6 -11 5 11.2 8.9
 -5 -11 5 33 13.2
 4 11 -5 143.79 10.7
 4 11 -5 142.99 20.2
 -4 -11 5 125.99 18.9
 3 11 -5 265.17 19
 3 11 -5 260.87 30.7
 -3 -11 5 306.17 30.7
 2 11 -5 345.77 36.4
 2 11 -5 335.87 20.5
 -2 -11 5 323.37 21.5
 -2 -11 5 358.16 34.4
 -2 -11 5 313.77 38.4
 1 11 -5 512.85 48.5
 1 11 -5 495.15 29.2
 -1 -11 5 569.94 47
 -1 -11 5 492.75 30.1
 -1 -11 5 489.55 57.99
 0 11 -5 -4.5 6.2
 0 11 -5 6.8 9.8
 0 11 -5 6 1.5
 0 -11 5 9.2 2.1
 0 -11 5 5.4 6.3
 -1 11 -5 216.38 29.8
 -1 11 -5 171.78 15.6
 -1 11 -5 172.58 33.4
 1 -11 5 215.38 12.8
 1 -11 5 235.58 28
 -2 11 -5 40.7 14.4
 -2 11 -5 30.5 12.9
 -2 11 -5 28.6 3.3
 2 -11 5 15.2 10.3
 2 -11 5 31.5 2.9
 -3 11 -5 19.9 9.4
 -3 11 -5 11.3 10.9
 3 -11 5 15.9 1.8
 -4 11 -5 13.2 10.2
 4 -11 5 16.2 1.6
 -5 11 -5 28.5 12.7
 5 -11 5 31.7 2.2
 -6 11 -5 -1.2 12.3
 6 -11 5 8.8 1
 6 -11 5 14.3 1.3
 -7 11 -5 46 17.4
 7 -11 5 72.59 4.1
 7 -11 5 74.49 4.2
 -8 -10 5 14.6 11.6
 -7 -10 5 -4.7 8.4
 -6 -10 5 11.6 7.5
 -5 -10 5 240.08 25.3
 4 10 -5 134.79 19.2
 4 10 -5 121.89 9.8
 -4 -10 5 140.19 28.5
 -4 -10 5 113.79 16.9
 3 10 -5 798.42 46.5
 3 10 -5 847.92 63.09
 -3 -10 5 855.71 60.89
 -3 -10 5 770.42 67.09
 2 10 -5 286.97 31.9
 2 10 -5 285.07 17.7
 -2 -10 5 234.18 37.6
 -2 -10 5 300.57 30.1
 1 10 -5 277.97 16.3
 1 10 -5 247.08 30.4
 -1 -10 5 236.88 30.7
 -1 -10 5 254.57 17
 -1 -10 5 277.97 29.3
 0 10 -5 -1.7 0.7
 0 10 -5 -1.4 6.7
 0 -10 5 -7.1 5.7
 0 -10 5 3.4 1.4
 -1 10 -5 43.7 13.9
 -1 10 -5 48.5 4.3
 -1 10 -5 36 13.9
 1 -10 5 54.59 4.4
 1 -10 5 60.59 15.2
 -2 10 -5 90.89 21.4
 -2 10 -5 82.69 6
 -2 10 -5 74.79 20
 2 -10 5 72.99 19
 2 -10 5 80.09 5.5
 -3 10 -5 481.45 50.99
 3 -10 5 483.35 47.9
 3 -10 5 552.44 28.5
 -4 10 -5 16 16.6
 4 -10 5 7.8 1
 -5 10 -5 14.2 11.9
 5 -10 5 11.7 1
 5 -10 5 14.8 1.2
 -6 10 -5 34.1 13.4
 6 -10 5 37.7 2.2
 6 -10 5 32.2 2.5
 -7 10 -5 35.2 17.2
 7 -10 5 47.7 3
 7 -10 5 41.8 2.6
 -8 -9 5 17.1 10.4
 -7 -9 5 13.8 8.8
 -6 -9 5 80.99 15.7
 -5 -9 5 231.48 24.6
 4 9 -5 324.97 30.4
 4 9 -5 289.07 19.6
 -4 -9 5 250.07 32.9
 -4 -9 5 333.97 30.1
 3 9 -5 267.07 18
 3 9 -5 261.97 28.9
 -3 -9 5 303.87 37.4
 -3 -9 5 314.17 28.8
 2 9 -5 124.19 17.9
 2 9 -5 111.79 8.6
 -2 -9 5 116.59 17.5
 -2 -9 5 101.29 23.2
 1 9 -5 58.99 5.3
 1 9 -5 59.39 17
 -1 -9 5 76.39 6.2
 -1 -9 5 56.69 14
 -1 -9 5 49.9 14.6
 0 9 -5 3.6 1.2
 0 9 -5 -0.2 6.4
 0 9 -5 2.1 4.5
 0 -9 5 3.1 6.1
 0 -9 5 0.6 1
 -1 9 -5 59.19 4.6
 -1 9 -5 46.2 15.1
 -1 9 -5 71.99 18.9
 1 -9 5 53.59 14.4
 1 -9 5 62.19 4.8
 -2 9 -5 63.29 18.1
 -2 9 -5 71.59 5.1
 -2 9 -5 65.79 18.7
 2 -9 5 58.79 15.5
 2 -9 5 68.79 4.7
 -3 9 -5 92.09 22.1
 3 -9 5 77.39 4.7
 3 -9 5 82.89 19.2
 -4 9 -5 131.79 28.4
 -5 9 -5 109.09 25.1
 -6 9 -5 44.6 16.2
 -7 9 -5 30.3 17.1
 7 -9 5 55.19 3.2
 7 -9 5 52.19 3.2
 -8 -8 5 10.7 8.4
 -7 -8 5 229.58 23.2
 -6 -8 5 19 7.7
 5 8 -5 1072.59 66.99
 -5 -8 5 1179.68 73.99
 4 8 -5 1759.72 98.39
 4 8 -5 1913.31 120.39
 -4 -8 5 1804.72 108.49
 -4 -8 5 1628.54 119.79
 3 8 -5 18.2 3.5
 3 8 -5 8 7.1
 -3 -8 5 30.3 9
 -3 -8 5 1.8 5.9
 2 8 -5 540.95 45.9
 2 8 -5 549.65 31.8
 -2 -8 5 605.94 44.7
 -2 -8 5 478.55 48
 1 8 -5 4.9 5.6
 1 8 -5 7.8 1.8
 -1 -8 5 -1.8 4.5
 -1 -8 5 2.5 4.6
 0 8 -5 130.79 25.7
 0 8 -5 120.69 8
 0 8 -5 140.09 21.5
 0 -8 5 103.39 16.6
 -1 8 -5 140.09 8.7
 -1 8 -5 132.49 21.3
 -1 8 -5 170.78 25.6
 1 -8 5 115.59 18.6
 -2 8 -5 270.57 15.9
 -2 8 -5 285.17 34.1
 -2 8 -5 318.97 35.6
 2 -8 5 285.07 31.7
 -3 8 -5 21.2 10.9
 3 -8 5 31 11.7
 -4 8 -5 4.4 5.1
 4 -8 5 10.9 9.2
 -5 8 -5 26.9 10.7
 -6 8 -5 161.18 30.7
 -7 8 -5 2.7 8
 7 -8 5 11.6 1.1
 7 -8 5 11.8 1.1
 -8 -7 5 0 6.5
 -8 -7 5 4.6 5.5
 -7 -7 5 93.59 13.7
 -6 -7 5 149.09 16.8
 5 7 -5 348.27 22.2
 -5 -7 5 308.57 27.6
 4 7 -5 730.03 44.9
 4 7 -5 825.92 55.69
 -4 -7 5 773.52 53.29
 3 7 -5 483.55 29.8
 3 7 -5 525.65 41.3
 -3 -7 5 404.16 44
 -3 -7 5 570.94 39.8
 2 7 -5 602.04 47.4
 2 7 -5 579.14 33.4
 -2 -7 5 503.15 49.7
 -2 -7 5 604.84 44.3
 1 7 -5 759.92 44.5
 1 7 -5 774.82 61.09
 -1 -7 5 797.02 63.59
 -1 -7 5 904.71 59.19
 0 7 -5 10.5 8.4
 0 7 -5 8.4 6.1
 0 7 -5 15.1 2.1
 0 -7 5 4.5 4.7
 -1 7 -5 564.44 51.69
 -1 7 -5 586.94 51.49
 -1 7 -5 607.54 31.5
 1 -7 5 505.65 46.4
 -2 7 -5 5.8 7.5
 2 -7 5 -8.5 5.3
 -3 7 -5 185.38 26.6
 3 -7 5 121.39 24.2
 -4 7 -5 51.79 17
 4 -7 5 36.3 12.7
 -6 7 -5 24.2 13.1
 -7 7 -5 2.6 8
 7 -7 5 7.8 1
 7 -7 5 7.8 1
 -8 7 -5 5.2 10.5
 -8 -6 5 -2.2 5.9
 -8 -6 5 0.1 4.8
 -7 -6 5 20.3 20.1
 -6 -6 5 102.19 13.4
 5 6 -5 27.7 5.2
 -5 -6 5 42.9 9.2
 4 6 -5 54.09 6.1
 -4 -6 5 65.19 10.2
 3 6 -5 572.14 42.8
 3 6 -5 568.04 33.5
 -3 -6 5 472.05 47.6
 -3 -6 5 611.84 41.7
 2 6 -5 74.19 6.6
 2 6 -5 76.89 15.2
 -2 -6 5 56.39 15.3
 -2 -6 5 78.69 11.9
 1 6 -5 95.69 21.6
 1 6 -5 72.59 5.9
 -1 -6 5 51.69 14.5
 -1 -6 5 71.79 13.6
 0 6 -5 162.58 9.8
 0 6 -5 156.78 23.2
 0 6 -5 146.69 20.8
 0 -6 5 142.99 19.2
 -1 6 -5 272.77 31.1
 -1 6 -5 221.78 29
 -1 6 -5 246.28 13.7
 1 -6 5 226.78 25.8
 -2 6 -5 663.83 55.59
 2 -6 5 579.24 49.8
 -3 6 -5 672.33 57.49
 3 -6 5 594.74 51.79
 -4 6 -5 356.56 38.9
 4 -6 5 277.17 32.4
 -5 6 -5 1 6.7
 -6 6 -5 139.29 28.1
 6 -6 5 144.59 7.8
 6 -6 5 140.49 7.8
 -7 6 -5 49 16.9
 7 -6 5 47.7 3.4
 7 -6 5 48.8 3.2
 -8 6 -5 -8.5 12.5
 8 -6 5 32.4 3
 -9 -5 5 2.6 5.5
 -9 -5 5 6 5.2
 -8 -5 5 34 6.9
 -8 -5 5 25.1 6.9
 -7 -5 5 62.39 10.9
 -7 -5 5 90.19 10.4
 -6 -5 5 56.69 9.9
 5 5 -5 53.69 7.6
 -5 -5 5 66.79 9.3
 4 5 -5 0.2 1.5
 -4 -5 5 -2.3 3.1
 3 5 -5 41.5 5.8
 3 5 -5 44.5 9.8
 -3 -5 5 41.1 8.5
 -3 -5 5 37.4 13.8
 2 5 -5 4.2 1.6
 2 5 -5 3.4 5.2
 -2 -5 5 5.7 5.2
 -2 -5 5 -2.1 3.4
 1 5 -5 857.91 58.19
 1 5 -5 734.93 43
 1 5 -5 743.03 61.39
 -1 -5 5 828.22 55.19
 -1 -5 5 696.93 58.19
 0 5 -5 12.7 8.2
 0 5 -5 16.2 7.4
 0 5 -5 15.6 2.2
 0 -5 5 7.3 5.5
 -1 5 -5 162.88 22.2
 -1 5 -5 141.79 8.3
 -1 5 -5 141.69 22
 1 -5 5 143.19 18.9
 -2 5 -5 216.38 27.2
 2 -5 5 156.88 22
 -3 5 -5 251.87 30.1
 3 -5 5 195.48 25.4
 -4 5 -5 -7.5 5.5
 4 -5 5 -0.7 3.9
 -5 5 -5 66.39 18.4
 5 -5 5 42.4 22
 -6 5 -5 12.9 10.8
 6 -5 5 14.6 1.5
 6 -5 5 18.2 1.4
 -7 5 -5 130.29 27
 7 -5 5 137.29 8.1
 7 -5 5 144.69 8.7
 -8 5 -5 5.5 10.5
 8 -5 5 2.4 1.4
 8 -5 5 -0.5 0.9
 -9 -4 5 82.99 9.5
 -9 -4 5 85.19 9
 -8 -4 5 85.99 9.5
 -8 -4 5 60.89 8.9
 -7 -4 5 54.69 8.1
 -7 -4 5 62.29 7.7
 -6 -4 5 36.5 7
 5 4 -5 374.86 24.4
 -5 -4 5 338.57 24.5
 -4 -4 5 13.1 4.3
 3 4 -5 342.37 22.2
 3 4 -5 372.46 27.6
 -3 -4 5 302.87 33
 -3 -4 5 321.57 25
 2 4 -5 101.29 8
 2 4 -5 78.09 14.6
 -2 -4 5 85.99 11.2
 -2 -4 5 72.19 17.1
 1 4 -5 500.75 31
 1 4 -5 524.25 46.4
 1 4 -5 572.04 43.1
 -1 -4 5 579.94 40.4
 -1 -4 5 529.75 45.3
 0 4 -5 361.86 36.3
 0 4 -5 369.26 20.9
 0 4 -5 363.26 34
 0 -4 5 345.27 31
 -1 4 -5 39.7 12.2
 -1 4 -5 21.6 9.3
 -1 4 -5 30.3 2.1
 1 -4 5 25 8.7
 -2 4 -5 45 14.2
 2 -4 5 52.29 13.1
 -3 4 -5 9.3 7.2
 3 -4 5 8.3 7.8
 -4 4 -5 2.1 4.1
 4 -4 5 3.9 7
 -5 4 -5 38 14.6
 -6 4 -5 42.8 16
 6 -4 5 60.09 3.7
 6 -4 5 55.39 4
 -7 4 -5 14.6 12.7
 7 -4 5 16.3 2.4
 7 -4 5 12.5 1.6
 -8 4 -5 4 9.7
 8 -4 5 6.7 2.2
 -9 -3 5 10.5 6.3
 -9 -3 5 20.7 10.2
 -8 -3 5 13.4 3.6
 -8 -3 5 10.1 3.2
 -7 -3 5 1 2.2
 -7 -3 5 1.1 2.4
 -6 -3 5 99.79 8.6
 -6 -3 5 93.89 8.5
 5 3 -5 51.09 7.7
 -5 -3 5 58.89 6.3
 4 3 -5 220.18 16.4
 -4 -3 5 221.38 16.1
 3 3 -5 49.6 7.2
 -3 -3 5 22.2 10
 -3 -3 5 32.3 6.2
 2 3 -5 453.65 35
 -2 -3 5 450.85 41.3
 -2 -3 5 514.55 33.8
 1 3 -5 4.9 5.5
 -1 -3 5 4.4 2.5
 -1 -3 5 5.6 5.7
 0 3 -5 0.5 3.3
 0 3 -5 8.1 5.7
 0 3 -5 1.5 1
 0 -3 5 2.4 3.3
 -1 3 -5 12.8 6.2
 -1 3 -5 20.5 1.7
 -1 3 -5 16.6 1.7
 1 -3 5 9.6 5.5
 -2 3 -5 191.58 24.8
 2 -3 5 169.38 21.2
 -3 3 -5 295.97 33.8
 3 -3 5 290.87 31.2
 -4 3 -5 104.19 22.4
 -5 3 -5 1.2 6.9
 5 -3 5 -0.7 0.6
 -6 3 -5 11.1 7.3
 6 -3 5 4 0.9
 -7 3 -5 21.2 12.2
 7 -3 5 28.9 2.5
 -8 3 -5 156.68 33.9
 8 -3 5 209.48 12
 -4 -2 5 276.47 16.4
 3 2 -5 42.9 6.1
 -3 -2 5 43.3 13.1
 -3 -2 5 48.4 5.8
 2 2 -5 360.36 27.7
 -2 -2 5 376.46 26
 -2 -2 5 320.97 32.7
 1 2 -5 6.5 3.5
 1 2 -5 1.9 2.7
 -1 -2 5 3.3 4.6
 -1 -2 5 5.2 4
 0 2 -5 1497.65 100.49
 0 2 -5 1517.15 98.19
 0 -2 5 1648.34 95.59
 -1 2 -5 72.79 4.8
 -1 2 -5 69.79 15.3
 1 -2 5 68.19 14.2
 -2 2 -5 121.39 18.9
 2 -2 5 78.69 15.9
 -3 2 -5 208.38 26.9
 -4 2 -5 249.97 32.5
 4 -2 5 277.57 14.7
 -5 2 -5 63.79 18.2
 5 -2 5 82.59 5
 -6 2 -5 12.5 9.9
 -7 2 -5 -3.9 5.9
 7 -2 5 3.4 4.3
 -8 2 -5 30.3 16.9
 8 -2 5 29.4 3.2
 3 1 -5 1298.37 71.69
 2 1 -5 256.87 21.7
 -2 -1 5 276.67 29.8
 -2 -1 5 303.77 21
 1 1 -5 50.69 10.7
 1 1 -5 61.79 14.5
 -1 -1 5 53.99 12.6
 -1 -1 5 82.89 10.3
 0 1 -5 7.1 5.4
 0 1 -5 -0.8 2.2
 0 1 -5 2 0.9
 0 -1 5 2.6 2.9
 -1 1 -5 332.27 18.4
 -1 1 -5 316.67 31.3
 1 -1 5 317.17 29.5
 -2 1 -5 42.7 2.7
 -2 1 -5 49.1 12.8
 -3 1 -5 12.8 7.8
 3 -1 5 10.3 1.1
 -4 1 -5 141.39 23
 4 -1 5 158.08 9
 -5 1 -5 798.82 66.99
 5 -1 5 795.42 42.9
 -6 1 -5 16.6 9.9
 6 -1 5 20.4 2.2
 -7 1 -5 264.37 35.4
 7 -1 5 262.77 15.2
 -8 1 -5 263.67 36.9
 8 -1 5 265.37 15.6
 2 0 -5 2.6 2.3
 -2 0 5 0.4 2.9
 1 0 -5 4601.24 236.68
 1 0 -5 3702.13 239.38
 -1 0 5 4466.65 239.38
 0 0 -5 3.5 3.3
 -1 0 -5 493.15 40.2
 -1 0 -5 474.55 26.7
 -2 0 -5 -0.2 0.4
 -2 0 -5 -0.8 3.8
 -3 0 -5 9.3 5.2
 -3 0 -5 5.1 1.1
 3 0 5 4.1 0.9
 -4 0 -5 1 5.2
 4 0 5 2.4 0.9
 -5 0 -5 331.37 36.4
 5 0 5 281.27 16.5
 -6 0 -5 -1.5 3.2
 6 0 5 3.5 1
 -7 0 -5 75.09 19.5
 7 0 5 91.79 6.4
 -8 0 -5 -11.9 9.9
 8 0 5 -3.8 1.4
 2 -1 -5 274.67 21.4
 -2 1 5 319.37 28.2
 1 -1 -5 44.8 9.3
 1 -1 -5 58.39 12.4
 1 -1 -5 46.4 5.3
 0 -1 -5 2.4 1.1
 0 -1 -5 2.2 2.3
 -1 -1 -5 293.47 30.2
 -1 -1 -5 392.96 20.6
 -2 -1 -5 40.2 11.9
 -2 -1 -5 45.6 3.4
 2 1 5 44.9 3.7
 -3 -1 -5 6.2 5.6
 -3 -1 -5 8.6 1.5
 3 1 5 8.6 1.5
 -4 -1 -5 118.69 23.9
 4 1 5 168.58 9.7
 -5 -1 -5 725.23 64.29
 5 1 5 829.82 43.4
 -6 -1 -5 16.9 11.8
 6 1 5 22.5 2.4
 -7 -1 -5 223.08 32
 7 1 5 259.77 15
 -8 -1 -5 227.88 34.9
 8 1 5 280.97 16.2
 2 -2 -5 354.36 25.4
 -2 2 5 395.86 31.2
 1 -2 -5 7.4 4.2
 1 -2 -5 3.1 1.8
 1 -2 -5 2.8 3.4
 0 -2 -5 1589.54 97.69
 0 -2 -5 1693.33 86.79
 0 -2 -5 1477.25 96.79
 -1 -2 -5 80.39 5.8
 -1 -2 -5 58.09 13
 1 2 5 75.89 5.9
 -2 -2 -5 96.99 6.6
 -2 -2 -5 91.89 18.4
 2 2 5 109.49 7.2
 -3 -2 -5 184.38 11.1
 -3 -2 -5 176.48 24.1
 3 2 5 177.38 11
 -4 -2 -5 263.67 30.6
 -4 -2 -5 259.57 16.2
 4 2 5 268.87 15.4
 -5 -2 -5 107.79 22.5
 5 2 5 71.79 11.3
 -6 -2 -5 1.6 7.8
 6 2 5 0.7 1
 -7 -2 -5 1.1 9.5
 7 2 5 4.1 1.5
 -8 -2 -5 1.8 11.7
 8 2 5 25.3 3.4
 3 -3 -5 33.2 3.3
 3 -3 -5 31.4 3.3
 2 -3 -5 479.55 31
 -2 3 5 521.55 36.8
 1 -3 -5 0.9 1.6
 0 -3 -5 -1.5 2.7
 0 -3 -5 3.6 1.4
 0 3 5 4.1 1.6
 -1 -3 -5 15.1 2.3
 1 3 5 16.3 2.7
 -2 -3 -5 156.98 10.4
 2 3 5 183.28 11
 -3 -3 -5 265.37 15.6
 -3 -3 -5 261.37 29.9
 3 3 5 257.37 15.4
 -4 -3 -5 112.79 22.8
 -4 -3 -5 111.49 7.8
 4 3 5 92.79 6.8
 -5 -3 -5 4.1 2.1
 -5 -3 -5 -0.6 4.9
 5 3 5 1.8 1.1
 -6 -3 -5 -7.6 5.1
 6 3 5 -2.3 0.9
 -7 -3 -5 31.2 13.7
 7 3 5 20.6 2.9
 -8 -3 -5 244.98 33.8
 8 3 5 205.28 16.6
 3 -4 -5 326.37 23
 3 -4 -5 339.87 23
 2 -4 -5 88.49 11.3
 2 -4 -5 80.89 8.3
 -2 4 5 88.89 10.8
 1 -4 -5 510.65 30.8
 0 -4 -5 386.16 24.2
 0 -4 -5 432.26 31.6
 -1 -4 -5 30.5 3.4
 1 4 5 33 3.6
 -2 -4 -5 49 4.3
 2 4 5 57.69 4.8
 -3 -4 -5 13.4 2.3
 3 4 5 14.4 2.3
 -4 -4 -5 2.3 5.8
 -4 -4 -5 3.5 1.4
 4 4 5 0.9 1
 -5 -4 -5 43.5 4.8
 -5 -4 -5 38.2 12.7
 5 4 5 36.7 3.7
 -6 -4 -5 78.99 18.6
 6 4 5 62.89 5.3
 -7 -4 -5 17.4 8.9
 7 4 5 13.1 2.4
 -8 -4 -5 1.3 10.4
 8 4 5 6.1 2.1
 9 -5 -5 -2 5.1
 5 -5 -5 68.79 9.6
 4 -5 -5 -0.3 1.6
 4 -5 -5 0.9 2.1
 3 -5 -5 53.49 7.9
 3 -5 -5 54.49 7.8
 2 -5 -5 2.4 3.7
 2 -5 -5 2.8 2
 -2 5 5 5.8 2.8
 1 -5 -5 820.62 47.2
 0 -5 -5 18.1 3.2
 0 5 5 14.9 3.1
 -1 -5 -5 148.79 10.4
 1 5 5 163.98 11
 -2 -5 -5 204.38 13.1
 2 5 5 213.48 13.4
 -3 -5 -5 203.58 12.8
 3 5 5 201.18 12.8
 -4 -5 -5 -2 1
 4 5 5 1.9 1.2
 -5 -5 -5 44.1 14.6
 -5 -5 -5 74.19 6.4
 5 5 5 57.49 5
 -6 -5 -5 19 3.8
 -6 -5 -5 16.9 11.1
 6 5 5 19.4 2.9
 -7 -5 -5 120.29 25.5
 -8 -5 -5 -5.6 9
 8 5 5 2.4 1.7
 8 -6 -5 8.8 3.6
 7 -6 -5 15.3 3.9
 6 -6 -5 88.69 11.9
 5 -6 -5 29.2 6.1
 5 -6 -5 34.8 4.8
 4 -6 -5 59.89 8.1
 4 -6 -5 59.49 8.6
 3 -6 -5 576.74 42.1
 3 -6 -5 650.53 38.5
 -3 6 5 634.24 41.1
 2 -6 -5 65.29 12.3
 2 -6 -5 70.09 7.1
 1 -6 -5 74.99 14.4
 1 -6 -5 91.89 7.8
 -1 6 5 77.49 7.8
 0 -6 -5 141.99 10.2
 0 6 5 137.59 10.7
 -1 -6 -5 221.98 16.6
 1 6 5 258.87 16.1
 -2 -6 -5 623.54 36.6
 2 6 5 671.13 36.9
 -3 -6 -5 571.34 33.3
 3 6 5 602.74 33.4
 -4 -6 -5 356.46 21.4
 4 6 5 340.47 20.7
 -5 -6 -5 5.3 2.1
 5 6 5 2.3 1.2
 -6 -6 -5 173.78 12.8
 -6 -6 -5 166.18 25.6
 6 6 5 151.88 10.8
 -7 -6 -5 30.9 13.2
 7 6 5 49.7 4.8
 -8 -6 -5 26.5 10.7
 8 -7 -5 7.5 3.6
 7 -7 -5 88.39 10
 6 -7 -5 132.99 12.8
 5 -7 -5 310.37 22.8
 5 -7 -5 313.27 23.1
 4 -7 -5 862.21 49.1
 4 -7 -5 760.82 50.89
 3 -7 -5 606.64 43.1
 3 -7 -5 533.05 35.9
 -3 7 5 612.04 37.9
 2 -7 -5 609.34 37
 2 -7 -5 614.34 46.6
 1 -7 -5 803.02 45.2
 1 -7 -5 763.12 56.29
 -1 7 5 763.12 45.7
 0 -7 -5 9.6 2.5
 0 7 5 8.6 2.6
 -1 -7 -5 613.64 33.8
 1 7 5 549.15 33.9
 -2 -7 -5 1.3 1.4
 2 7 5 6.9 2
 -3 -7 -5 165.58 11.1
 3 7 5 153.88 10.8
 -4 -7 -5 41.5 4.6
 4 7 5 35 3.9
 -5 -7 -5 59.09 6.1
 5 7 5 59.99 5.3
 -6 -7 -5 16.7 4.3
 -6 -7 -5 13.6 9.3
 6 7 5 18.7 3.8
 -7 -7 -5 26.9 12.2
 -8 -7 -5 -6.5 9.4
 8 -8 -5 27.7 6.4
 7 -8 -5 198.58 17.1
 6 -8 -5 31.7 6.4
 6 -8 -5 34.9 6.9
 5 -8 -5 1326.97 79.79
 5 -8 -5 1327.87 76.69
 4 -8 -5 1802.02 100.19
 4 -8 -5 1761.42 105.49
 3 -8 -5 22.5 4.7
 3 -8 -5 22 8
 -3 8 5 21.4 4.2
 2 -8 -5 537.05 64.99
 2 -8 -5 580.24 34.8
 1 -8 -5 2.5 1.7
 1 -8 -5 0.9 5.6
 -1 8 5 5.9 2.2
 0 -8 -5 114.99 17.1
 0 -8 -5 120.49 9.5
 0 8 5 126.89 10.2
 -1 -8 -5 137.89 9.8
 1 8 5 118.19 9.7
 -2 -8 -5 296.77 19.2
 2 8 5 329.07 19.7
 -3 -8 -5 26.1 3.9
 3 8 5 26.7 4
 -4 -8 -5 3.5 1.8
 4 8 5 0.6 1.2
 -5 -8 -5 28.9 4.6
 5 8 5 19.8 3.3
 -6 -8 -5 176.98 13.3
 6 8 5 164.38 11.4
 -7 -8 -5 6.4 3.5
 -7 -8 -5 6 9.2
 8 -9 -5 8.1 4.1
 7 -9 -5 1 1.6
 6 -9 -5 98.89 10.3
 6 -9 -5 114.79 13.6
 5 -9 -5 241.18 22.3
 5 -9 -5 221.38 18.5
 4 -9 -5 296.37 20.9
 4 -9 -5 279.67 26.2
 3 -9 -5 364.36 32.6
 3 -9 -5 305.17 22.1
 2 -9 -5 106.19 19.9
 2 -9 -5 119.69 10.1
 -2 9 5 101.49 10.3
 1 -9 -5 56.39 14.7
 1 -9 -5 66.39 6.6
 -1 9 5 62.19 7.2
 0 -9 -5 24.8 7.1
 0 9 5 3 1.7
 -1 -9 -5 67.39 6
 1 9 5 54.99 6
 -2 -9 -5 69.59 6
 2 9 5 61.39 6.1
 -3 -9 -5 78.69 6.9
 3 9 5 77.69 6.8
 -4 -9 -5 157.98 11.5
 4 9 5 159.58 11.3
 -5 -9 -5 112.99 9
 5 9 5 98.39 8.1
 -6 -9 -5 45.9 6.4
 6 9 5 41 5.3
 -7 -9 -5 30.5 14.1
 -7 -9 -5 45.7 6.9
 8 -10 -5 15.9 4.5
 7 -10 -5 4.9 5.5
 7 -10 -5 -4 1.3
 -7 10 5 -3.7 3.9
 6 -10 -5 -1.8 2.1
 -6 10 5 6.3 4.2
 5 -10 -5 234.68 18.6
 5 -10 -5 264.67 24.6
 4 -10 -5 137.09 18
 4 -10 -5 111.89 10.8
 3 -10 -5 770.72 47.2
 3 -10 -5 834.02 60.99
 2 -10 -5 270.87 18.7
 2 -10 -5 276.97 29.9
 -2 10 5 265.87 21.9
 1 -10 -5 256.07 28.8
 1 -10 -5 247.68 16.7
 -1 10 5 228.28 17.4
 0 -10 -5 7 5.8
 0 -10 -5 2.7 1.6
 0 10 5 -1.4 1.2
 -1 -10 -5 45.8 4.9
 -1 -10 -5 33.6 12.1
 1 10 5 44.1 5.9
 -2 -10 -5 98.29 7.8
 2 10 5 88.49 7.9
 -3 -10 -5 562.24 32.4
 3 10 5 542.15 32.4
 -4 -10 -5 8.8 2.5
 4 10 5 7.2 2.4
 -5 -10 -5 12.2 2.9
 5 10 5 11.7 2.6
 -6 -10 -5 26.3 6.5
 -7 -10 -5 43.8 6.8
 7 -11 -5 21.5 5.5
 7 -11 -5 23.5 8
 -7 11 5 12.2 8.9
 6 -11 -5 7.8 6.8
 6 -11 -5 8 3.1
 5 -11 -5 47.4 10.7
 5 -11 -5 41.2 6.8
 4 -11 -5 154.28 12.9
 4 -11 -5 149.29 20.1
 3 -11 -5 293.97 31.4
 3 -11 -5 258.37 19
 2 -11 -5 300.67 21.9
 2 -11 -5 366.86 36.7
 -2 11 5 364.56 24
 1 -11 -5 478.35 29.1
 1 -11 -5 490.75 44.5
 -1 11 5 431.96 37.5
 0 -11 -5 0.8 1.2
 0 -11 -5 9.6 6.9
 0 11 5 3.4 1.8
 -1 -11 -5 142.49 23.6
 -1 -11 -5 198.68 13.7
 1 11 5 223.48 14.7
 -2 -11 -5 26.3 4.2
 -2 -11 -5 27.9 12.2
 2 11 5 20.1 6.2
 -3 -11 -5 17.4 3.6
 3 11 5 17 3.2
 -4 -11 -5 13.3 3.3
 4 11 5 16.4 3.1
 -5 -11 -5 28.5 4.8
 -6 -11 -5 11 3.4
 -7 -11 -5 77.39 8.9
 7 -12 -5 -0.7 2.5
 7 -12 -5 -7.7 7.5
 -7 12 5 -3 4.5
 6 -12 -5 8.8 3.5
 6 -12 -5 18.7 9.5
 -6 12 5 4.4 4.1
 5 -12 -5 1.4 6.9
 5 -12 -5 3.8 2.8
 4 -12 -5 120.19 11
 4 -12 -5 128.69 19.4
 3 -12 -5 22.1 11.8
 3 -12 -5 26.5 4.9
 2 -12 -5 72.19 7.3
 2 -12 -5 104.59 22.1
 -2 12 5 64.29 9.1
 1 -12 -5 37 5.4
 1 -12 -5 33.2 12.6
 -1 12 5 23.1 5.6
 0 -12 -5 200.28 28.2
 0 -12 -5 208.38 14.7
 0 12 5 212.78 15.7
 -1 -12 -5 55.49 5.5
 -1 -12 -5 37.8 12.3
 1 12 5 51.29 6
 -2 -12 -5 0.6 1.3
 -2 -12 -5 7.8 7.1
 2 12 5 2.7 1.8
 -3 -12 -5 3 1.6
 3 12 5 1 1.8
 -4 -12 -5 10.6 3.2
 -5 -12 -5 17 3.7
 -6 -12 -5 97.99 9.4
 -7 -12 -5 9.6 3.4
 7 -13 -5 9.3 3.6
 7 -13 -5 5.7 9.2
 -7 13 5 14.7 6.4
 6 -13 -5 68.09 15
 6 -13 -5 76.19 8.3
 -6 13 5 74.09 11.6
 5 -13 -5 1 7.5
 5 -13 -5 -3.5 1.8
 4 -13 -5 161.78 13.3
 4 -13 -5 176.88 23.6
 3 -13 -5 7.4 9
 3 -13 -5 12.9 3.4
 2 -13 -5 316.07 21.4
 2 -13 -5 340.27 36.8
 1 -13 -5 24.3 15.2
 1 -13 -5 49.3 5.7
 -1 13 5 60.19 8.1
 0 -13 -5 -1.4 1.2
 0 -13 -5 -7 8
 0 13 5 0.3 2.4
 -1 -13 -5 38.6 12.6
 -1 -13 -5 22.7 4.1
 1 13 5 27.1 4.8
 -2 -13 -5 216.68 14.8
 2 13 5 207.08 15.2
 -3 -13 -5 98.99 8.4
 -4 -13 -5 3.7 2.1
 -5 -13 -5 21.2 4.4
 -6 -13 -5 0 2.1
 7 -14 -5 49.2 8.9
 7 -14 -5 19 10.9
 -7 14 5 40.2 9.2
 6 -14 -5 10.9 9.1
 6 -14 -5 1.5 2
 -6 14 5 7.2 6.3
 5 -14 -5 9.9 9.9
 5 -14 -5 -0.7 1.9
 -5 14 5 4.4 2.2
 4 -14 -5 1.8 2.1
 4 -14 -5 4.7 8.1
 3 -14 -5 146.89 12
 3 -14 -5 139.69 25.7
 2 -14 -5 85.69 36.6
 2 -14 -5 111.19 9.6
 1 -14 -5 47.4 6.5
 1 -14 -5 51.09 16.8
 0 -14 -5 26.9 12.8
 0 -14 -5 18.8 3.8
 -1 -14 -5 16.5 3.4
 -2 -14 -5 3 2.9
 -3 -14 -5 90.09 8
 -4 -14 -5 32.2 5.1
 -5 -14 -5 87.69 8.6
 -6 -14 -5 173.68 14.1
 6 -15 -5 4.6 2.2
 6 -15 -5 12.9 9.7
 -6 15 5 -9.4 6.4
 -6 15 5 -1.3 3.7
 5 -15 -5 -6.5 9.9
 5 -15 -5 3.7 2.5
 4 -15 -5 9.1 9.6
 3 -15 -5 151.28 12.3
 3 -15 -5 144.89 27.7
 2 -15 -5 256.27 34.5
 2 -15 -5 198.68 15.3
 1 -15 -5 131.49 10.7
 1 -15 -5 111.29 25.3
 0 -15 -5 48 6.4
 -1 -15 -5 97.39 12
 -1 -15 -5 104.49 8.9
 -2 -15 -5 39.6 5.6
 -3 -15 -5 71.09 6.9
 -4 -15 -5 122.79 10.5
 -5 -15 -5 113.59 10.3
 6 -16 -5 8.8 3.6
 6 -16 -5 10.4 12.8
 -6 16 5 14.8 3.8
 5 -16 -5 263.37 17.9
 5 -16 -5 206.88 28.7
 4 -16 -5 -21.8 10.4
 4 -16 -5 0.5 2
 3 -16 -5 71.49 7.5
 3 -16 -5 77.69 21.4
 2 -16 -5 5.7 2.3
 2 -16 -5 11 17.6
 1 -16 -5 1.3 2
 0 -16 -5 171.38 12.9
 -1 -16 -5 38 7.8
 -1 -16 -5 48.2 5.4
 -2 -16 -5 146.19 11.4
 -3 -16 -5 82.89 7.8
 -4 -16 -5 8.8 3.1
 -5 -16 -5 33.7 5.7
 5 -17 -5 4.2 2.4
 4 -17 -5 66.99 7.2
 3 -17 -5 4.3 1.9
 2 -17 -5 6.3 2.6
 1 -17 -5 25.9 4.8
 0 -17 -5 139.59 11.2
 -1 -17 -5 11.5 4.8
 -1 -17 -5 17.6 3.5
 -2 -17 -5 72.99 7.2
 -2 -17 -5 72.99 15.4
 -3 -17 -5 8.3 2.8
 -4 -17 -5 104.49 9.6
 5 -18 -5 0.6 2.8
 4 -18 -5 -1.3 1.7
 3 -18 -5 2.3 2.7
 2 -18 -5 34.5 5.3
 1 -18 -5 26.9 4.8
 0 -18 -5 35 5.5
 -1 -18 -5 23.6 4.3
 -2 -18 -5 77.59 14.5
 -2 -18 -5 73.89 7.4
 -3 -18 -5 0.3 1.8
 -4 -18 -5 12.7 3.3
 4 -19 -5 16.6 5.2
 3 -19 -5 4.6 2
 2 -19 -5 36.8 5.7
 1 -19 -5 10.3 2.9
 0 -19 -5 1.9 1.8
 -1 -19 -5 24.3 4.5
 -2 -19 -5 49.4 11.9
 -2 -19 -5 59.09 6.5
 -3 -19 -5 2 2.4
 -3 -19 -5 11 10.5
 3 -20 -5 30.5 5.6
 2 -20 -5 1.1 1.5
 1 -20 -5 2.6 2
 0 -20 -5 1.9 1.9
 -1 -20 -5 101.39 9.3
 -2 -20 -5 16.8 5.9
 -2 -20 -5 11.6 8.1
 1 -21 -5 10.6 3.1
 0 -21 -5 -1.1 2.3
 -1 -20 6 2.6 2.2
 0 -20 6 3.7 2
 3 19 -6 25.1 13.6
 -3 -19 6 15.5 4
 2 19 -6 69.19 20.3
 -2 -19 6 36.3 5.6
 1 19 -6 16.6 11.3
 0 19 -6 13.6 12.1
 0 -19 6 12.5 3.3
 -1 19 -6 48.6 22.1
 -1 19 -6 62.59 6.6
 1 -19 6 59.39 5.9
 -2 19 -6 28.7 14.8
 -2 19 -6 17.4 3.8
 -2 19 -6 2.5 11.4
 2 -19 6 24.3 3.6
 4 18 -6 16.5 10.6
 3 18 -6 86.69 22.3
 -3 -18 6 87.79 8.7
 2 18 -6 11.3 10.7
 -2 -18 6 11.2 3.2
 1 18 -6 16.3 12.7
 -1 -18 6 19 3.7
 0 18 -6 7.6 3
 0 18 -6 1.3 7.3
 0 -18 6 5 2.4
 -1 18 -6 5.7 12.4
 -1 18 -6 4.2 2.4
 1 -18 6 4.4 1.8
 -2 18 -6 15.6 12.3
 -2 18 -6 6.8 2.4
 2 -18 6 0.5 1.8
 -3 18 -6 16.4 22.6
 -3 18 -6 32.2 19.4
 -3 18 -6 30.3 4.4
 3 -18 6 39.8 4
 4 17 -6 7.7 9.4
 3 17 -6 99.49 23.3
 -3 -17 6 137.39 11.1
 2 17 -6 -2.1 8.1
 -2 -17 6 4.2 2.7
 1 17 -6 11.9 10.5
 -1 -17 6 18.5 4
 0 17 -6 19 10.7
 0 17 -6 10 2.9
 0 -17 6 10.4 2.7
 -1 17 -6 6.9 10.1
 -1 17 -6 10.4 2.6
 -2 17 -6 -3.4 9.5
 -2 17 -6 13.2 10
 -2 17 -6 -0.5 2.1
 2 -17 6 -0.4 1.4
 -3 17 -6 9.2 12.2
 -3 17 -6 -4.8 7.9
 -3 17 -6 -1.3 2.2
 3 -17 6 2 1.5
 -4 17 -6 27 16.3
 -4 17 -6 -0.2 11
 4 -17 6 7.8 5.5
 4 16 -6 3.3 9.9
 3 16 -6 5.8 7.7
 2 16 -6 151.18 29
 -2 -16 6 117.09 13.7
 1 16 -6 205.18 13.9
 1 16 -6 197.08 30.4
 -1 -16 6 190.08 14.1
 0 16 -6 15.6 3.5
 0 16 -6 -4.4 9.2
 0 -16 6 7.3 2.3
 -1 16 -6 240.08 15.7
 -1 16 -6 176.18 37.3
 -1 16 -6 224.48 33.1
 1 -16 6 257.87 15.6
 -2 16 -6 56.79 19.3
 -2 16 -6 43.8 5.1
 -2 16 -6 24.4 17.4
 2 -16 6 45.2 4.2
 -3 16 -6 6.7 10.7
 -3 16 -6 -18.7 9.7
 -3 16 -6 4.2 2.2
 3 -16 6 -1.9 1.4
 -4 16 -6 3.1 10.7
 -4 16 -6 -2.8 11.5
 4 -16 6 -1.5 1.1
 4 15 -6 20.4 11.1
 3 15 -6 26.1 11.4
 2 15 -6 159.78 29.5
 2 15 -6 146.39 10.6
 -2 -15 6 122.39 10.7
 1 15 -6 9.8 10.3
 1 15 -6 16.7 3.1
 -1 -15 6 21.2 4
 0 15 -6 43.2 16
 0 15 -6 42.3 4.7
 0 -15 6 51.29 5.2
 -1 15 -6 101.49 7.7
 -1 15 -6 60.89 23.2
 -1 15 -6 95.49 24.8
 1 -15 6 100.29 7.6
 -2 15 -6 -3.6 1.5
 -2 15 -6 -2 7.6
 -2 15 -6 -13 5.6
 2 -15 6 2.4 1.3
 -3 15 -6 -2.9 9.3
 -3 15 -6 5 3.3
 -3 15 -6 13 13.7
 3 -15 6 6.5 1.7
 -4 15 -6 -3.8 7.9
 -4 15 -6 17.8 14.4
 4 -15 6 2.9 1.1
 -5 15 -6 11.3 11.1
 4 14 -6 86.29 18
 -4 -14 6 103.59 19.7
 3 14 -6 85.69 18.5
 -3 -14 6 67.89 17.6
 2 14 -6 64.19 17.2
 2 14 -6 63.89 6.2
 -2 -14 6 54.99 6.1
 -2 -14 6 83.49 31
 1 14 -6 40.9 16.1
 1 14 -6 42 4.6
 -1 -14 6 37.1 5.2
 0 14 -6 12.7 2.4
 0 14 -6 14.5 8.9
 0 -14 6 8.1 2.4
 -1 14 -6 64.79 5.6
 -1 14 -6 32 15.2
 1 -14 6 75.09 5.9
 -2 14 -6 117.59 9
 -2 14 -6 122.49 29.4
 -2 14 -6 162.78 33.1
 2 -14 6 124.79 8.5
 -3 14 -6 8.1 8.1
 -3 14 -6 7.9 8.2
 3 -14 6 10.5 1.8
 -4 14 -6 4.1 11.6
 -4 14 -6 -7.7 5.8
 4 -14 6 -0.5 0.7
 -5 14 -6 109.19 24.9
 -5 14 -6 101.09 26.2
 -6 -13 6 8.6 9.3
 -5 -13 6 207.68 25.4
 4 13 -6 13.9 9
 -4 -13 6 -6.1 6.6
 3 13 -6 48.4 5.4
 3 13 -6 45.5 14.2
 -3 -13 6 63.79 17
 2 13 -6 84.59 7.2
 2 13 -6 81.49 19.9
 -2 -13 6 101.19 20.2
 1 13 -6 3.8 5.4
 1 13 -6 -1.4 1.2
 -1 -13 6 5 6.4
 0 13 -6 103.69 23.6
 0 13 -6 73.39 21.9
 0 13 -6 73.79 6.4
 0 -13 6 79.09 6.8
 0 -13 6 85.59 33.9
 -1 13 -6 48.4 4.5
 -1 13 -6 18.7 25.7
 1 -13 6 47.9 4.6
 -2 13 -6 27.8 13.9
 -2 13 -6 11 2.6
 -2 13 -6 28.1 14.6
 2 -13 6 18 2.5
 -3 13 -6 113.59 27
 -3 13 -6 135.09 28.5
 3 -13 6 122.99 7.8
 -4 13 -6 -4.1 12.6
 -4 13 -6 7.5 8.4
 -5 13 -6 8.7 10.2
 -6 13 -6 11 12.5
 -7 -12 6 78.29 16.4
 -6 -12 6 46.2 16.1
 -5 -12 6 12.6 12
 4 12 -6 149.09 20.8
 -4 -12 6 147.69 20.8
 3 12 -6 119.79 9.1
 3 12 -6 121.89 22.8
 -3 -12 6 101.99 21.3
 2 12 -6 37.6 4.2
 2 12 -6 51.29 14.8
 -2 -12 6 27.1 12.5
 1 12 -6 339.27 21.1
 1 12 -6 343.47 39.3
 -1 -12 6 386.46 37.1
 0 12 -6 28.9 13.1
 0 12 -6 19.9 11.7
 0 12 -6 28.3 3.7
 0 -12 6 29.3 4.2
 0 -12 6 41.3 13
 -1 12 -6 205.48 13.6
 -1 12 -6 251.37 33.4
 -1 12 -6 230.68 31.9
 1 -12 6 228.18 13.9
 1 -12 6 201.28 30.1
 -2 12 -6 3.8 1.5
 -2 12 -6 -3 5.4
 2 -12 6 2 1.3
 -3 12 -6 21.1 11.7
 -3 12 -6 -0.1 8.1
 -4 12 -6 18.6 13
 -4 12 -6 -10.5 6
 -5 12 -6 75.39 22.8
 -6 12 -6 22.9 15
 -7 -11 6 39.4 12.4
 -6 -11 6 79.99 16.2
 -5 -11 6 5.7 6.6
 4 11 -6 -4.2 4.9
 -4 -11 6 -0.8 5.7
 3 11 -6 2 6.1
 -3 -11 6 5.5 6.6
 2 11 -6 100.69 8.1
 2 11 -6 132.29 24.9
 -2 -11 6 112.99 25.3
 -2 -11 6 106.49 16.8
 1 11 -6 -0.6 1.2
 1 11 -6 -0.5 6.3
 -1 -11 6 6.8 7.2
 0 11 -6 112.09 7.9
 0 11 -6 111.09 26.2
 0 11 -6 141.89 27.8
 0 -11 6 106.89 21.3
 -1 11 -6 37.3 3.6
 -1 11 -6 46.2 16.1
 -1 11 -6 27.5 15.2
 1 -11 6 32.9 13.5
 -2 11 -6 -1.2 0.9
 -2 11 -6 -7.7 3.6
 -2 11 -6 -2.6 5.7
 -3 11 -6 100.89 24.8
 -3 11 -6 68.29 20
 -4 11 -6 37.2 15.1
 -5 11 -6 25.7 13.4
 -6 11 -6 11.8 13.8
 -7 -10 6 11.1 8.6
 -6 -10 6 121.79 17.4
 -5 -10 6 25.8 10.3
 4 10 -6 169.18 12.8
 4 10 -6 188.68 23.4
 -4 -10 6 174.78 21.1
 3 10 -6 198.88 19.8
 3 10 -6 246.08 27.2
 -3 -10 6 270.07 27
 -3 -10 6 229.28 30.3
 2 10 -6 70.29 6
 2 10 -6 65.39 15.9
 -2 -10 6 67.39 18.2
 -2 -10 6 63.89 15.1
 1 10 -6 0.9 1
 1 10 -6 -0.4 5.6
 -1 -10 6 0.2 6.1
 -1 -10 6 0.4 7.1
 0 10 -6 35.2 3.4
 0 10 -6 45.1 15.6
 0 10 -6 28.2 13
 0 -10 6 11.4 9.7
 -1 10 -6 9.3 9.3
 -1 10 -6 1 1
 -1 10 -6 1.1 8.3
 1 -10 6 -2.5 5.5
 -2 10 -6 251.17 14.7
 -2 10 -6 219.08 32.3
 -2 10 -6 245.78 33.3
 2 -10 6 312.37 34.7
 -3 10 -6 23.6 20.4
 -3 10 -6 25.7 12
 -4 10 -6 15.7 12.4
 -5 10 -6 3.5 7.2
 -6 10 -6 26.1 14.1
 -7 10 -6 -26.3 16.7
 -8 -9 6 47.6 11.7
 -7 -9 6 172.18 18.7
 -6 -9 6 96.99 14.1
 -5 -9 6 76.49 15.2
 4 9 -6 51.29 6
 4 9 -6 62.69 14.9
 -4 -9 6 65.59 13.5
 3 9 -6 401.16 24.1
 3 9 -6 397.66 36.9
 -3 -9 6 380.76 33.4
 -3 -9 6 336.07 39.2
 2 9 -6 467.15 28.8
 2 9 -6 463.75 43.9
 -2 -9 6 587.84 51.19
 -2 -9 6 492.15 40.9
 1 9 -6 33.5 3.7
 1 9 -6 37.2 13.6
 -1 -9 6 70.89 30
 -1 -9 6 34.2 10.8
 0 9 -6 217.58 15.7
 0 9 -6 254.77 33.5
 0 9 -6 285.87 32.8
 0 -9 6 301.17 30.8
 -1 9 -6 -3.2 5.3
 -1 9 -6 2.4 5.5
 -1 9 -6 0.2 0.8
 1 -9 6 6.6 7.5
 -2 9 -6 51.99 3.7
 -2 9 -6 52.09 18.2
 -2 9 -6 36.8 15.4
 2 -9 6 68.79 16.6
 -3 9 -6 29.8 14.2
 -4 9 -6 3.6 6.2
 -5 9 -6 -12 7.2
 -6 9 -6 24.3 14.8
 -7 9 -6 12.3 14.6
 -8 -8 6 42.3 10
 -7 -8 6 37.3 9.3
 -6 -8 6 9.6 5.8
 -5 -8 6 498.65 37.4
 4 8 -6 260.27 25.4
 4 8 -6 222.48 16.4
 -4 -8 6 227.48 30.7
 -4 -8 6 252.57 24.5
 3 8 -6 157.58 20.4
 3 8 -6 139.49 11
 -3 -8 6 154.28 24.4
 -3 -8 6 147.99 18
 2 8 -6 144.09 10.3
 2 8 -6 132.59 20
 -2 -8 6 134.19 18.2
 -2 -8 6 130.19 21.1
 1 8 -6 783.52 61.79
 1 8 -6 738.83 41.2
 -1 -8 6 680.63 59.69
 -1 -8 6 738.93 55.39
 0 8 -6 14.4 10.5
 0 8 -6 3.2 5.8
 0 8 -6 12.6 2.1
 0 -8 6 12.8 7.4
 -1 8 -6 492.65 47
 -1 8 -6 452.85 46.8
 -1 8 -6 433.56 24.5
 1 -8 6 412.96 40.3
 -2 8 -6 420.06 44.1
 -2 8 -6 346.37 40.9
 2 -8 6 398.56 39.3
 -3 8 -6 16 11.9
 3 -8 6 14.3 8.4
 -4 8 -6 49 18.9
 -5 8 -6 144.79 29.7
 -6 8 -6 -1 7.3
 -7 8 -6 96.39 25.2
 -8 -7 6 -1.3 5
 -8 -7 6 0.3 3.9
 -7 -7 6 9.3 5.4
 -6 -7 6 16.5 7
 -5 -7 6 30.4 18.8
 4 7 -6 73.49 14
 4 7 -6 61.09 7
 -4 -7 6 56.89 11.4
 -4 -7 6 84.29 20.6
 3 7 -6 2323.77 126.79
 3 7 -6 2417.26 140.99
 -3 -7 6 2311.07 135.99
 -3 -7 6 2221.18 185.78
 2 7 -6 1.9 1.4
 2 7 -6 4.7 4.5
 -2 -7 6 1.1 5.2
 -2 -7 6 -0.3 8.2
 1 7 -6 263.67 30.1
 1 7 -6 278.47 16.8
 1 7 -6 293.57 35.9
 -1 -7 6 291.27 28.1
 -1 -7 6 217.78 28.9
 0 7 -6 19.4 11.8
 0 7 -6 26.8 2.7
 0 7 -6 26.3 8.7
 0 -7 6 9.9 7.3
 -1 7 -6 163.08 24.5
 -1 7 -6 172.88 26
 -1 7 -6 155.38 9.3
 1 -7 6 158.08 20.9
 -2 7 -6 10.8 8.3
 -2 7 -6 3.7 8.5
 2 -7 6 13.8 9.2
 -3 7 -6 37.3 13.2
 3 -7 6 46.9 13.7
 -4 7 -6 113.69 25.4
 -5 7 -6 15.2 9.9
 -6 7 -6 4.9 7.8
 -7 7 -6 85.89 22.1
 -8 -6 6 2.6 4.1
 -8 -6 6 4.4 3.5
 -7 -6 6 -4.6 3.3
 -6 -6 6 366.36 26.5
 5 6 -6 789.72 49.4
 -5 -6 6 834.32 51.59
 4 6 -6 1868.91 99.99
 4 6 -6 1739.33 103.99
 -4 -6 6 1600.24 100.89
 -4 -6 6 1757.72 117.39
 3 6 -6 556.34 34.4
 3 6 -6 590.24 44.5
 -3 -6 6 553.24 51.19
 -3 -6 6 590.84 41.7
 2 6 -6 60.69 5.9
 2 6 -6 50.59 12.6
 -2 -6 6 71.39 13.5
 -2 -6 6 43.1 14
 1 6 -6 52.09 16.1
 1 6 -6 62.39 14.7
 1 6 -6 52.69 4.9
 -1 -6 6 52.59 15.5
 -1 -6 6 44.6 11.2
 0 6 -6 2.7 5.5
 0 6 -6 0.9 0.9
 0 6 -6 6.6 8.4
 0 -6 6 3.3 5.4
 -1 6 -6 119.39 25.3
 -1 6 -6 107.79 6.5
 -1 6 -6 77.79 19.4
 1 -6 6 134.79 17.6
 -2 6 -6 106.39 21.9
 2 -6 6 61.29 15.5
 -3 6 -6 10.6 8.1
 3 -6 6 25.7 10
 -4 6 -6 9 6.6
 -5 6 -6 26.3 11.5
 -6 6 -6 46.1 15.7
 -7 6 -6 30.3 15.9
 -7 -5 6 15.2 3.6
 -7 -5 6 8.7 3.4
 -6 -5 6 4.6 3.2
 5 5 -6 172.18 14
 -5 -5 6 172.78 15
 4 5 -6 194.08 18
 4 5 -6 157.18 13.2
 -4 -5 6 164.88 25.5
 -4 -5 6 159.18 15.7
 3 5 -6 5.6 4.5
 3 5 -6 6.7 2.4
 -3 -5 6 3.8 7.7
 -3 -5 6 0.3 3
 2 5 -6 197.98 22.9
 2 5 -6 205.18 14.2
 -2 -5 6 195.88 20.1
 -2 -5 6 218.38 26.6
 1 5 -6 18.2 8.3
 1 5 -6 20.3 9.8
 -1 -5 6 11.1 7.2
 -1 -5 6 33.6 9.1
 0 5 -6 86.09 6.2
 0 5 -6 95.49 19.3
 0 5 -6 98.59 22.3
 0 -5 6 82.09 13.1
 -1 5 -6 269.97 31.6
 -1 5 -6 300.17 15.7
 -1 5 -6 260.67 32.9
 1 -5 6 262.47 28.4
 -2 5 -6 51.89 15.7
 2 -5 6 30.5 10.9
 -3 5 -6 75.99 19.4
 3 -5 6 105.29 21
 -4 5 -6 32.3 13.4
 4 -5 6 15.2 10.5
 -5 5 -6 7.2 8.4
 -6 5 -6 121.49 26.2
 -7 5 -6 -2.8 8.4
 -6 -4 6 2.3 1.3
 -6 -4 6 0.4 1.5
 5 4 -6 21.6 5.2
 -5 -4 6 18.9 4.2
 4 4 -6 133.39 12.2
 -4 -4 6 138.89 12.8
 -4 -4 6 159.58 22.9
 3 4 -6 13.9 3.3
 3 4 -6 22.3 6
 -3 -4 6 7.4 4
 -3 -4 6 8.2 6.2
 2 4 -6 27.5 8.4
 2 4 -6 23.1 4
 -2 -4 6 21.7 9.3
 -2 -4 6 14.3 6.1
 1 4 -6 15.4 7
 1 4 -6 3.1 5.3
 1 4 -6 8.5 2.2
 -1 -4 6 9.7 7.1
 -1 -4 6 1 3.7
 0 4 -6 186.48 25.7
 0 4 -6 170.98 11.1
 0 4 -6 191.28 23.1
 0 -4 6 156.58 19.2
 -1 4 -6 7.9 6.2
 -1 4 -6 4 5.9
 -1 4 -6 0.5 0.7
 -1 4 -6 0.3 0.6
 1 -4 6 1.4 4.9
 -2 4 -6 494.25 44.2
 2 -4 6 349.07 36.3
 -3 4 -6 10.6 8.2
 3 -4 6 0.6 5.1
 -4 4 -6 114.99 24.6
 4 -4 6 83.29 18.6
 -5 4 -6 160.48 31.5
 -6 4 -6 104.69 24.9
 -7 4 -6 6.3 12.1
 5 3 -6 813.22 49.1
 -4 -3 6 235.38 16
 -4 -3 6 194.28 27.1
 3 3 -6 640.14 41.7
 -3 -3 6 623.24 39.3
 -3 -3 6 546.75 49.4
 2 3 -6 214.68 21.6
 -2 -3 6 214.98 19.1
 -2 -3 6 189.28 25.2
 1 3 -6 125.69 17.3
 1 3 -6 130.39 20.3
 -1 -3 6 139.79 15.9
 0 3 -6 114.79 22.9
 0 3 -6 131.79 36.1
 0 -3 6 125.29 16
 -1 3 -6 968.5 52.19
 -1 3 -6 1001.7 52.39
 -1 3 -6 911.31 72.19
 -1 3 -6 990.3 72.39
 1 -3 6 952.7 67.59
 -2 3 -6 710.73 58.59
 2 -3 6 662.43 53.99
 -3 3 -6 376.36 40.2
 3 -3 6 399.96 38.5
 -4 3 -6 12.7 10.2
 -5 3 -6 8.1 7.6
 -6 3 -6 -5.7 6.2
 -7 3 -6 66.39 19.1
 7 -3 6 60.69 3.9
 7 -3 6 69.99 3.9
 -8 3 -6 23.8 14.7
 8 -3 6 10.6 1.4
 8 -3 6 8.8 1.5
 3 2 -6 171.48 16.4
 -3 -2 6 233.58 16.5
 -3 -2 6 192.38 24.6
 2 2 -6 335.57 26.9
 -2 -2 6 301.27 23.9
 -2 -2 6 287.77 30.5
 1 2 -6 79.29 12.4
 1 2 -6 54.59 15.3
 -1 -2 6 71.39 11.2
 0 2 -6 160.38 22.6
 0 2 -6 206.28 23.2
 0 -2 6 193.88 21.1
 -1 2 -6 367.86 20.7
 -1 2 -6 366.36 36.3
 1 -2 6 369.56 33.6
 -2 2 -6 593.24 51.29
 -3 2 -6 16.7 9.3
 -4 2 -6 9.9 8.1
 -6 2 -6 29.4 14
 6 -2 6 45.8 2.9
 -7 2 -6 8.2 10.1
 7 -2 6 8.7 1.4
 -8 2 -6 1.7 12.5
 8 -2 6 1.8 1.5
 3 1 -6 7 2.7
 -3 -1 6 6.5 5.8
 2 1 -6 15.2 5.5
 -2 -1 6 5 6.3
 1 1 -6 794.92 55.39
 1 1 -6 790.52 63.29
 0 1 -6 49.1 5
 0 1 -6 45.4 16.9
 0 1 -6 75.79 15.3
 -1 1 -6 737.63 41.1
 -1 1 -6 785.72 58.89
 -2 1 -6 0.3 4.5
 -3 1 -6 61.19 16.5
 -4 1 -6 13 8.8
 -5 1 -6 14.7 13.3
 5 -1 6 14 1.5
 -6 1 -6 694.73 63.29
 6 -1 6 693.53 37.5
 -7 1 -6 39.3 15.3
 7 -1 6 31.8 2.8
 -8 1 -6 -14.4 7
 8 -1 6 3.7 4.8
 3 0 -6 1 1.4
 -3 0 6 0.6 4.4
 2 0 -6 881.41 57.59
 -2 0 6 946.71 64.39
 1 0 -6 -2 3.2
 1 0 -6 -4.1 2.2
 0 0 -6 1786.42 108.59
 0 0 -6 1703.73 94.09
 0 0 -6 1714.93 110.49
 -1 0 -6 3 4.6
 -1 0 -6 1 0.7
 -2 0 -6 2548.34 135.39
 -2 0 -6 2568.64 157.68
 -3 0 -6 6.6 6.4
 -3 0 -6 2.1 0.8
 3 0 6 2.3 0.8
 -4 0 -6 -4.2 1.8
 4 0 6 1.6 0.7
 -5 0 -6 -9 5.5
 5 0 6 0.9 0.8
 -6 0 -6 72.19 20.5
 6 0 6 72.79 5.1
 -7 0 -6 -9.4 8.6
 -8 0 -6 8.1 11.8
 3 -1 -6 6.9 1.9
 3 -1 -6 6.7 1.8
 -3 1 6 5.9 6.1
 2 -1 -6 13.4 4.9
 1 -1 -6 857.31 46.2
 1 -1 -6 734.33 56.79
 1 -1 -6 765.02 53.49
 0 -1 -6 44.3 4.6
 0 -1 -6 54.39 12
 0 -1 -6 43.4 12
 -1 -1 -6 760.22 40.9
 -1 -1 -6 704.33 55.49
 -2 -1 -6 9.7 6.3
 -2 -1 -6 4.9 1.2
 2 1 6 8.4 1.8
 -3 -1 -6 46 13.4
 -3 -1 -6 53.99 4.1
 3 1 6 56.99 4.3
 -4 -1 -6 49.6 15.3
 -4 -1 -6 52.09 4.3
 4 1 6 46.7 3.8
 -5 -1 -6 16.3 12.1
 5 1 6 17.3 2
 -6 -1 -6 635.94 60.39
 6 1 6 680.73 36.8
 -7 -1 -6 31.2 11.8
 7 1 6 23.8 2.8
 -8 -1 -6 -6.7 8.9
 8 1 6 6.5 1.9
 3 -2 -6 207.78 13.7
 3 -2 -6 209.48 13.7
 -3 2 6 204.58 22.8
 2 -2 -6 296.77 24.3
 2 -2 -6 303.77 21.5
 -2 2 6 360.56 29.4
 1 -2 -6 67.09 10.3
 1 -2 -6 71.39 7.1
 1 -2 -6 89.69 13.8
 0 -2 -6 177.08 20.9
 0 -2 -6 177.18 20.4
 0 -2 -6 183.48 12.4
 -1 -2 -6 369.26 34.4
 -1 -2 -6 365.26 21.4
 -2 -2 -6 582.04 48.6
 -2 -2 -6 553.54 31.4
 2 2 6 576.84 32.1
 -3 -2 -6 27.7 10.1
 -3 -2 -6 19.3 2.2
 3 2 6 18.5 2.6
 -4 -2 -6 5.2 6.8
 -4 -2 -6 7.2 1.7
 4 2 6 4.9 1.3
 5 2 6 57.69 4.5
 -6 -2 -6 42 15.4
 6 2 6 42.6 3.8
 -7 -2 -6 -7.9 5.9
 7 2 6 3.2 1.6
 -8 -2 -6 -5.1 9.6
 8 2 6 7.4 2
 3 -3 -6 618.44 38
 3 -3 -6 632.64 37.7
 3 -3 -6 592.64 39.3
 -3 3 6 708.73 47.9
 2 -3 -6 230.38 16.1
 2 -3 -6 176.08 17.4
 -2 3 6 231.88 21.2
 1 -3 -6 143.79 11.2
 1 -3 -6 147.89 17.5
 1 -3 -6 137.79 16.2
 0 -3 -6 107.69 14.9
 0 -3 -6 115.49 15.7
 0 -3 -6 112.39 8.6
 -1 -3 -6 1035.1 71.29
 -1 -3 -6 1002.2 55.09
 1 3 6 981.7 55.69
 -2 -3 -6 704.33 39.4
 -2 -3 -6 713.63 57.49
 2 3 6 720.73 39.9
 -3 -3 -6 368.86 39.2
 -3 -3 -6 363.66 21.1
 3 3 6 368.76 21.3
 -4 -3 -6 25.1 10.2
 -4 -3 -6 22.2 3.2
 4 3 6 19.3 2.8
 -5 -3 -6 4.2 1.6
 -5 -3 -6 8.8 6.2
 5 3 6 4.3 1.3
 -6 -3 -6 -1.6 6.9
 6 3 6 6.1 1.6
 -7 -3 -6 53.69 17
 7 3 6 57.29 4.9
 -8 -3 -6 0.1 16.8
 8 3 6 10.3 2.5
 4 -4 -6 151.18 13.3
 3 -4 -6 11 3.6
 3 -4 -6 13.4 3.8
 3 -4 -6 12.3 4.3
 -3 4 6 16.1 6.7
 2 -4 -6 16.4 4
 1 -4 -6 7.4 2.3
 0 -4 -6 158.98 18.4
 0 -4 -6 175.78 12.1
 -1 -4 -6 -1.5 0.8
 1 4 6 1.7 1.2
 -2 -4 -6 448.46 24.1
 2 4 6 355.26 28.4
 -3 -4 -6 -0.6 0.8
 -3 -4 -6 -0.1 3.9
 3 4 6 0.6 1.2
 -4 -4 -6 112.39 8.3
 -4 -4 -6 110.59 23
 4 4 6 116.99 8
 -5 -4 -6 143.59 23.4
 -5 -4 -6 184.88 12.2
 5 4 6 170.18 11
 -6 -4 -6 93.19 20.9
 6 4 6 102.59 7.4
 -7 -4 -6 30.3 12.2
 7 4 6 23.7 3.3
 8 -5 -6 -1.9 3.4
 7 -5 -6 9.3 4.5
 6 -5 -6 2.1 2.6
 5 -5 -6 179.78 15.8
 4 -5 -6 159.98 14.1
 3 -5 -6 -0.5 3.1
 3 -5 -6 5.9 2.8
 -3 5 6 -5.9 3.5
 2 -5 -6 213.38 15.9
 2 -5 -6 209.48 20.5
 1 -5 -6 27.7 4.7
 0 -5 -6 97.29 12.8
 0 -5 -6 91.79 7.7
 0 5 6 94.69 8.3
 1 5 6 275.27 17.7
 -2 -5 -6 37.3 5.3
 2 5 6 39.2 4.2
 -3 -5 -6 139.19 9.7
 3 5 6 133.99 9.4
 -4 -5 -6 26.6 12.2
 -4 -5 -6 49.8 4.7
 4 5 6 47.1 4.3
 -5 -5 -6 10.2 7.7
 -5 -5 -6 8.8 2.3
 5 5 6 9.5 2.1
 -6 -5 -6 112.89 9.5
 -6 -5 -6 104.29 22.3
 6 5 6 122.79 8.5
 -7 -5 -6 23.4 11.6
 8 -6 -6 4.3 3.8
 7 -6 -6 4.3 3.4
 6 -6 -6 343.57 25.3
 5 -6 -6 878.41 53.59
 4 -6 -6 1830.02 98.79
 4 -6 -6 1704.13 100.09
 3 -6 -6 577.64 38.1
 3 -6 -6 617.54 43.3
 -3 6 6 650.03 41.6
 2 -6 -6 53.79 7.4
 2 -6 -6 68.19 13
 1 -6 -6 52.89 5.8
 0 -6 -6 1.2 1.1
 0 -6 -6 3.1 3.1
 0 6 6 2 1.5
 -1 -6 -6 97.29 7.9
 1 6 6 116.69 8.9
 -2 -6 -6 89.99 6.9
 2 6 6 83.99 7.1
 -3 -6 -6 25 3.5
 3 6 6 25.8 3.7
 -4 -6 -6 18.1 3.2
 4 6 6 15.6 2.9
 -5 -6 -6 3.3 6.8
 -5 -6 -6 12.6 2.7
 5 6 6 11.7 2.5
 -6 -6 -6 58.99 6.1
 -6 -6 -6 32.5 15.3
 6 6 6 42.9 4.5
 -7 -6 -6 73.49 18.8
 7 6 6 43.9 4.9
 8 -7 -6 -7.7 2.9
 7 -7 -6 5.2 3.2
 6 -7 -6 9.9 3.8
 5 -7 -6 9.1 2.3
 5 -7 -6 10.8 8.2
 4 -7 -6 71.39 9.7
 4 -7 -6 78.09 8.8
 -4 7 6 74.39 10.8
 3 -7 -6 2570.44 144.29
 3 -7 -6 2302.67 135.69
 -3 7 6 2531.85 137.09
 2 -7 -6 2.9 1.9
 2 -7 -6 1.7 4.4
 1 -7 -6 291.37 18.2
 1 -7 -6 263.27 27.1
 -1 7 6 231.18 18
 0 -7 -6 20.5 3.6
 0 -7 -6 13.4 5
 0 7 6 14.3 3.5
 -1 -7 -6 169.18 11.8
 1 7 6 164.08 12.2
 -2 -7 -6 19 3.3
 2 7 6 30 4.2
 -3 -7 -6 44.1 4.5
 3 7 6 44 4.6
 -4 -7 -6 109.09 8.4
 4 7 6 113.79 8.3
 -5 -7 -6 32.1 4.6
 5 7 6 17.9 3.2
 -6 -7 -6 13.8 7.5
 -6 -7 -6 9.4 3
 6 7 6 5.5 2.3
 -7 -7 -6 30.2 12.9
 7 7 6 33.4 4.5
 8 -8 -6 51.49 8.7
 7 -8 -6 30.9 6.6
 6 -8 -6 8.1 3.6
 5 -8 -6 513.15 36.2
 5 -8 -6 609.04 37.2
 4 -8 -6 200.68 20.3
 4 -8 -6 244.88 18.3
 -4 8 6 245.78 19.7
 3 -8 -6 155.98 13.2
 3 -8 -6 156.28 18.9
 2 -8 -6 145.59 19.1
 2 -8 -6 132.09 11.4
 1 -8 -6 757.62 43
 1 -8 -6 721.53 55.39
 -1 8 6 709.13 43.6
 0 -8 -6 14.1 3.2
 0 -8 -6 21.2 5.5
 0 8 6 12.2 3.1
 -1 -8 -6 488.85 28.7
 1 8 6 475.95 29.3
 -2 -8 -6 345.57 21.8
 2 8 6 373.26 22.4
 -3 -8 -6 29.7 4.1
 3 8 6 30.1 4.2
 -4 -8 -6 81.19 6.8
 4 8 6 70.49 6.3
 -5 -8 -6 165.68 11.4
 5 8 6 126.39 11
 -6 -8 -6 4.5 6
 -6 -8 -6 0 2.2
 6 8 6 5 2.2
 -7 -8 -6 84.99 20.9
 -7 -8 -6 111.79 11.6
 7 -9 -6 178.68 15.9
 6 -9 -6 100.39 10.6
 6 -9 -6 106.59 10
 5 -9 -6 61.79 9.2
 5 -9 -6 74.19 10.4
 4 -9 -6 56.49 8.3
 4 -9 -6 65.09 12.3
 -4 9 6 60.59 7.8
 3 -9 -6 449.46 38
 3 -9 -6 410.96 27.8
 2 -9 -6 509.15 42.9
 2 -9 -6 461.35 30.1
 1 -9 -6 32.1 10.5
 1 -9 -6 34.4 5.4
 -1 9 6 34.4 5.8
 0 -9 -6 278.97 17.6
 0 -9 -6 238.18 27.9
 0 -9 -6 247.18 18.6
 0 9 6 274.17 18.4
 -1 -9 -6 0.4 1.2
 1 9 6 3 1.6
 -2 -9 -6 46 4.9
 2 9 6 44 5
 -3 -9 -6 23.7 3.9
 3 9 6 24.1 3.9
 -4 -9 -6 9.2 2.6
 4 9 6 5.3 3.2
 -5 -9 -6 0.1 1.5
 5 9 6 -1.4 1.6
 -6 -9 -6 17.5 3.9
 -7 -9 -6 14.1 9
 -7 -9 -6 24 4.9
 7 -10 -6 1.9 2.9
 6 -10 -6 148.69 15
 6 -10 -6 142.59 13.6
 5 -10 -6 42.3 7.1
 5 -10 -6 30.6 8.8
 4 -10 -6 174.98 20.6
 4 -10 -6 182.68 17.6
 -4 10 6 204.88 12.8
 3 -10 -6 234.58 26.5
 3 -10 -6 264.97 18.8
 2 -10 -6 69.29 16.1
 2 -10 -6 62.49 6.9
 1 -10 -6 -7.6 4.9
 1 -10 -6 1.1 1.2
 -1 10 6 -4.8 1.5
 0 -10 -6 24.7 3.8
 0 -10 -6 35 4.9
 0 -10 -6 44.7 12
 0 10 6 39.9 6.1
 -1 -10 -6 -0.8 1.4
 -1 -10 -6 -1.4 4.2
 1 10 6 4.6 2
 -2 -10 -6 279.67 17.7
 2 10 6 270.67 18.3
 -3 -10 -6 29.8 4.5
 3 10 6 32.8 5
 -4 -10 -6 38.1 4.2
 4 10 6 30 4.5
 -5 -10 -6 15.9 3.6
 5 10 6 7.3 2.2
 -6 -10 -6 16.7 3.9
 -7 -10 -6 -2.5 6.6
 -7 -10 -6 7.9 3.1
 7 -11 -6 34 6.8
 7 -11 -6 30.5 6.7
 6 -11 -6 83.59 9.2
 6 -11 -6 70.69 15.5
 5 -11 -6 0.4 2.2
 5 -11 -6 7.5 6.3
 4 -11 -6 3.9 6.6
 4 -11 -6 4.3 2.4
 3 -11 -6 13.4 7.4
 2 -11 -6 111.69 21.1
 2 -11 -6 83.09 8.8
 -2 11 6 118.99 10.8
 1 -11 -6 0.9 1.5
 1 -11 -6 2.9 6.2
 -1 11 6 -1.9 2.4
 0 -11 -6 106.39 21
 0 -11 -6 111.99 8.9
 0 11 6 90.39 9.1
 -1 -11 -6 29.4 11.6
 -1 -11 -6 31.6 4.8
 1 11 6 42.7 6.1
 -2 -11 -6 2.6 8.2
 -2 -11 -6 -1.6 1
 2 11 6 7 2.4
 -3 -11 -6 65.09 6.3
 3 11 6 75.89 6.9
 -4 -11 -6 25.6 4.1
 4 11 6 28.3 4.3
 -5 -11 -6 9.3 3.7
 -6 -11 -6 11.9 3.4
 7 -12 -6 93.99 10.4
 6 -12 -6 51.39 8.2
 6 -12 -6 63.79 13
 5 -12 -6 2.4 7.4
 5 -12 -6 17.3 4.2
 -5 12 6 9.6 3
 4 -12 -6 126.69 18.7
 4 -12 -6 128.19 11.7
 3 -12 -6 180.78 23.9
 3 -12 -6 166.58 13.8
 2 -12 -6 41.3 6
 2 -12 -6 18.2 11.3
 1 -12 -6 349.17 38.1
 1 -12 -6 370.16 24.4
 -1 12 6 426.46 26.7
 0 -12 -6 20.4 11.3
 0 -12 -6 30.9 4.9
 0 12 6 36.4 5.5
 -1 -12 -6 228.38 15.7
 -1 -12 -6 226.88 29.3
 1 12 6 235.68 16.7
 -2 -12 -6 4.3 2.2
 2 12 6 5.7 2.4
 -3 -12 -6 23.9 3.9
 -4 -12 -6 2.2 2
 -5 -12 -6 80.39 7.8
 -6 -12 -6 31.2 5.4
 7 -13 -6 0.2 2.9
 6 -13 -6 22.9 8.9
 5 -13 -6 183.18 22.3
 5 -13 -6 223.48 16.7
 4 -13 -6 5.1 8.4
 4 -13 -6 4.4 2.4
 3 -13 -6 43.6 6.7
 3 -13 -6 61.29 17.3
 2 -13 -6 85.99 8.4
 2 -13 -6 99.49 21.5
 1 -13 -6 -3.2 8.7
 1 -13 -6 -3.3 2
 0 -13 -6 45.3 15.8
 0 -13 -6 59.99 6.3
 -1 -13 -6 50.49 5.5
 -2 -13 -6 21.7 4.1
 -3 -13 -6 140.79 10.8
 -4 -13 -6 18.2 3.5
 -5 -13 -6 6.6 2.9
 -6 -13 -6 -1.4 2.5
 6 -14 -6 13.4 4.1
 6 -14 -6 6.9 9.9
 -6 14 6 10.4 2.6
 -6 14 6 8.3 4.3
 5 -14 -6 -1.5 1.9
 5 -14 -6 -5.3 7.7
 4 -14 -6 74.99 17.1
 4 -14 -6 74.89 8.2
 3 -14 -6 67.09 7.5
 3 -14 -6 85.29 20.2
 2 -14 -6 28.5 15.3
 2 -14 -6 61.69 6.8
 1 -14 -6 37.3 5.6
 1 -14 -6 54.49 16.9
 0 -14 -6 -0.8 9.8
 0 -14 -6 14.5 3.6
 -1 -14 -6 60.09 6.3
 -2 -14 -6 131.39 10.4
 -3 -14 -6 11.8 2.9
 -4 -14 -6 -0.3 1.6
 -5 -14 -6 142.19 11.7
 6 -15 -6 -8.7 10.5
 6 -15 -6 3 7.2
 5 -15 -6 45.4 7.1
 5 -15 -6 46.4 18.2
 4 -15 -6 12.5 3.5
 4 -15 -6 12.9 11.4
 3 -15 -6 31 5.4
 3 -15 -6 23.1 15.3
 2 -15 -6 127.59 25.2
 2 -15 -6 132.29 11.2
 1 -15 -6 -16.8 16.4
 0 -15 -6 50.19 5.9
 -1 -15 -6 83.19 7.9
 -1 -15 -6 80.69 8.9
 -2 -15 -6 1.2 1.7
 -3 -15 -6 1.2 1.7
 -4 -15 -6 2.8 1.7
 -5 -15 -6 16 4
 5 -16 -6 6.9 10.3
 5 -16 -6 5.1 2.8
 4 -16 -6 18 4.1
 4 -16 -6 15 12.5
 3 -16 -6 21.1 14.2
 2 -16 -6 149.39 12.2
 1 -16 -6 229.18 16.5
 0 -16 -6 9.7 2.7
 -1 -16 -6 234.18 15.9
 -1 -16 -6 255.77 17
 -2 -16 -6 45.7 5.3
 -3 -16 -6 2.6 2.2
 -4 -16 -6 3.5 1.9
 5 -17 -6 65.19 7.6
 4 -17 -6 8.2 3.1
 3 -17 -6 129.39 11.3
 2 -17 -6 3.7 2.7
 1 -17 -6 17 4.2
 0 -17 -6 13 3.2
 -1 -17 -6 6.5 2
 -2 -17 -6 1 1.9
 -3 -17 -6 5 2.7
 -4 -17 -6 4.8 2.8
 4 -18 -6 33.2 8.8
 3 -18 -6 101.39 9.3
 2 -18 -6 3.2 1.9
 1 -18 -6 17.9 3.9
 0 -18 -6 7.1 2.6
 -1 -18 -6 -0.2 2.1
 -2 -18 -6 -2.2 1.7
 -3 -18 -6 34 5.4
 3 -19 -6 16.6 4.3
 2 -19 -6 39.2 6
 1 -19 -6 3.4 2.5
 0 -19 -6 17.9 3.7
 -1 -19 -6 61.79 6.6
 -2 -19 -6 13.9 7.4
 -2 -19 -6 21.5 4.4
 1 -20 -6 1.8 2
 0 -20 -6 2.1 2.3
 -1 -20 -6 11.2 3.2
 1 19 -7 44.9 17.7
 -1 -19 7 42.2 5.7
 0 19 -7 31.4 19.9
 3 18 -7 4.1 10
 2 18 -7 7.6 13.5
 1 18 -7 25.1 12.4
 0 18 -7 -22.4 10.3
 0 18 -7 9.3 2.9
 0 -18 7 13.9 2.9
 -1 18 -7 2.5 2.8
 -1 18 -7 -11.5 11.6
 1 -18 7 2.8 2.2
 -2 18 -7 -4.5 6.7
 -2 18 -7 -3.8 2.2
 2 -18 7 0.3 1.9
 4 17 -7 9.8 10.5
 3 17 -7 -0.4 8.8
 2 17 -7 -2 11.6
 1 17 -7 -2 9
 0 17 -7 2.7 6
 0 17 -7 9.7 3
 0 -17 7 13.9 2.8
 -1 17 -7 -6.9 10.5
 -1 17 -7 11.8 2.9
 -1 17 -7 26.8 14.8
 1 -17 7 11.5 2.7
 -2 17 -7 33.1 15.8
 -2 17 -7 16.2 14.3
 -2 17 -7 11.8 2.6
 2 -17 7 17 2.9
 -3 17 -7 19 14.3
 -3 17 -7 25.4 15.2
 4 16 -7 21 9.5
 3 16 -7 0.6 7.4
 2 16 -7 34.3 15.1
 1 16 -7 31.7 15.3
 1 16 -7 29.2 4.4
 0 16 -7 71.19 19.8
 0 16 -7 51.09 5.5
 -1 16 -7 80.79 23.8
 -1 16 -7 80.99 23.8
 -1 16 -7 68.79 6.2
 -2 16 -7 11.3 2.6
 -2 16 -7 6.5 12.9
 -2 16 -7 11.7 12.9
 -3 16 -7 0 12.9
 -3 16 -7 10.9 12.4
 -4 16 -7 101.59 53.49
 -4 16 -7 64.89 21
 4 15 -7 8.1 9.3
 3 15 -7 39.9 12.9
 2 15 -7 1.3 7.7
 1 15 -7 16.3 10
 0 15 -7 42.8 4.6
 0 15 -7 39.4 14.4
 -1 15 -7 -5.1 1.5
 -1 15 -7 -10.4 10.2
 -2 15 -7 16.2 2.9
 -2 15 -7 15.2 13.4
 -2 15 -7 24.8 14.8
 -3 15 -7 18.8 17.1
 -3 15 -7 10.2 14.5
 -4 15 -7 -6.4 8.5
 -4 15 -7 15 16.4
 4 14 -7 -2.9 8.1
 3 14 -7 17.1 9.4
 2 14 -7 30 4.1
 1 14 -7 11.9 10
 1 14 -7 11.3 2.5
 0 14 -7 6.1 8.4
 0 14 -7 10.6 2.5
 -1 14 -7 81.09 22.6
 -1 14 -7 87.89 23.9
 -1 14 -7 81.89 6.5
 -2 14 -7 -2.7 6.9
 -2 14 -7 5.4 7.2
 -2 14 -7 -0.8 1.8
 -3 14 -7 68.99 21.8
 -3 14 -7 34.4 17
 -4 14 -7 5.3 11.7
 -4 14 -7 -11.7 9.9
 -5 14 -7 5 11.3
 -5 14 -7 -3.1 20.9
 -6 -13 7 55.49 14.2
 -5 -13 7 35 13.7
 4 13 -7 30.2 12.5
 -4 -13 7 34.3 11.2
 3 13 -7 3.4 8
 2 13 -7 5.1 8.7
 2 13 -7 -0.2 1.5
 -2 -13 7 -4.3 6.4
 1 13 -7 -10.8 5.8
 1 13 -7 3.2 1.4
 0 13 -7 382.06 23.1
 0 13 -7 396.06 47.4
 0 13 -7 426.56 48
 -1 13 -7 5.8 1.8
 -1 13 -7 2.7 11.9
 -1 13 -7 6.6 9.3
 -2 13 -7 299.07 39.9
 -2 13 -7 284.67 17.2
 -2 13 -7 318.47 41.2
 -3 13 -7 54.89 20.4
 -3 13 -7 78.19 22.4
 -4 13 -7 3.7 7.2
 -4 13 -7 6.5 12.7
 -5 13 -7 26.3 19.2
 -5 13 -7 21.1 9.9
 -6 -12 7 -12.1 35.3
 4 12 -7 59.79 15
 -4 -12 7 58.69 13.5
 3 12 -7 74.99 18
 3 12 -7 64.89 6.5
 -3 -12 7 77.39 16.6
 2 12 -7 13.6 9.2
 2 12 -7 1.2 2.7
 -2 -12 7 7.6 8.9
 1 12 -7 11.5 9.6
 -1 -12 7 12.6 8.9
 0 12 -7 12 10.8
 0 12 -7 23.8 3.2
 0 12 -7 32.9 13.7
 -1 12 -7 75.99 23.3
 -1 12 -7 91.49 23.5
 -2 12 -7 2.7 10.2
 -2 12 -7 15.1 2.2
 -2 12 -7 30.3 13.2
 -3 12 -7 5.2 9.3
 -3 12 -7 0.7 8.5
 -4 12 -7 3.1 12
 -4 12 -7 5.8 10.5
 -5 12 -7 13.6 13.4
 -7 -11 7 36 11.5
 -6 -11 7 24.6 9.9
 -5 -11 7 3.7 7.2
 4 11 -7 87.09 18.9
 -4 -11 7 87.49 16.4
 3 11 -7 22.2 10
 3 11 -7 10.5 2.6
 -3 -11 7 11.3 7.1
 2 11 -7 7 9.3
 2 11 -7 13.9 2.6
 -2 -11 7 6.1 8.3
 1 11 -7 32.7 15.3
 1 11 -7 30.5 3.9
 -1 -11 7 14.5 8.6
 0 11 -7 378.06 22.7
 0 11 -7 402.16 45.5
 0 11 -7 371.96 54.99
 0 -11 7 429.06 40.8
 -1 11 -7 53.49 4.5
 -1 11 -7 63.89 19
 -1 11 -7 68.89 21
 -2 11 -7 195.98 29.5
 -2 11 -7 164.18 9.9
 -2 11 -7 153.28 31.5
 -3 11 -7 -2.2 7.8
 -3 11 -7 -6.5 5.1
 -4 11 -7 -0.7 7
 -4 11 -7 5.1 10.4
 -5 11 -7 49.1 19.6
 -6 11 -7 10.9 12.3
 -7 -10 7 12.8 7.8
 -6 -10 7 61.09 13
 -5 -10 7 103.09 15.5
 -4 -10 7 -2.5 4.8
 3 10 -7 20.6 3.7
 3 10 -7 20.5 10.1
 -3 -10 7 25.4 10.1
 2 10 -7 169.28 23.2
 2 10 -7 115.19 9.3
 -2 -10 7 132.09 19.3
 1 10 -7 210.88 13.9
 1 10 -7 236.98 30.6
 -1 -10 7 238.58 27.5
 0 10 -7 245.38 14.9
 0 10 -7 284.57 34.8
 0 10 -7 225.78 33.7
 0 -10 7 239.58 28.9
 -1 10 -7 441.56 46.1
 -1 10 -7 361.26 45.4
 -1 10 -7 388.26 22.4
 1 -10 7 424.46 41.2
 -2 10 -7 38.7 2.6
 -2 10 -7 26.1 13.7
 -2 10 -7 27.6 15.8
 -3 10 -7 158.98 31.5
 -3 10 -7 169.78 27.1
 -4 10 -7 13.4 11.7
 -5 10 -7 9.6 14.4
 -6 10 -7 -5.2 6.2
 -7 -9 7 20.8 7
 -6 -9 7 65.99 12
 -5 -9 7 24.4 7.2
 4 9 -7 716.03 52.39
 4 9 -7 768.82 55.79
 -4 -9 7 715.03 51.79
 3 9 -7 152.38 11.7
 3 9 -7 158.38 20.7
 -3 -9 7 140.59 19
 2 9 -7 4.3 1.6
 2 9 -7 1.4 5.7
 -2 -9 7 10.3 8.5
 -2 -9 7 8.1 5.8
 1 9 -7 1159.08 87.29
 1 9 -7 1149.69 64.19
 -1 -9 7 1217.68 81.09
 0 9 -7 219.88 14
 0 9 -7 183.88 29
 0 9 -7 261.47 31
 0 -9 7 203.58 27
 -1 9 -7 139.19 28.8
 -1 9 -7 152.88 9.3
 -1 9 -7 115.49 27.8
 1 -9 7 175.08 23.1
 -2 9 -7 317.07 39.2
 -2 9 -7 309.07 40.4
 2 -9 7 377.46 58.69
 -3 9 -7 85.89 22.6
 -3 9 -7 120.19 27.1
 -4 9 -7 9.3 10.8
 -5 9 -7 -14.9 8.5
 -6 9 -7 98.59 25.2
 -7 -8 7 4.7 4.9
 -6 -8 7 106.19 12.9
 -5 -8 7 60.39 11.3
 4 8 -7 123.49 17.6
 4 8 -7 112.79 9.9
 -4 -8 7 114.09 15.4
 3 8 -7 1040 62.79
 3 8 -7 1188.18 78.19
 -3 -8 7 1093.59 72.89
 -3 -8 7 1214.98 86.59
 2 8 -7 247.58 28.4
 2 8 -7 208.48 14.9
 -2 -8 7 231.58 24.3
 -2 -8 7 255.77 32
 1 8 -7 113.79 8.8
 1 8 -7 164.18 23
 -1 -8 7 137.19 18.5
 0 8 -7 52.49 15.9
 0 8 -7 55.89 17.9
 0 8 -7 54.39 4.4
 0 -8 7 66.09 16.2
 -1 8 -7 8.5 4.9
 -1 8 -7 5.4 1.2
 -1 8 -7 6.8 8.7
 1 -8 7 -2.3 6.4
 -2 8 -7 14.1 9.1
 -2 8 -7 14.1 10.4
 2 -8 7 17.3 9.5
 -3 8 -7 119.99 45.2
 -4 8 -7 295.47 37.3
 -5 8 -7 8.5 10.3
 -6 8 -7 27.5 13.6
 -7 -7 7 27.7 6
 -6 -7 7 40.2 7.8
 -5 -7 7 137.49 15.3
 4 7 -7 1062.29 67.99
 4 7 -7 992.3 57.99
 -4 -7 7 994.9 63.89
 -4 -7 7 918.41 113.29
 3 7 -7 204.98 22.7
 3 7 -7 159.18 12.5
 -3 -7 7 159.78 24.7
 -3 -7 7 160.58 18.1
 2 7 -7 20 9.6
 -2 -7 7 3 5.8
 -2 -7 7 21.4 11.2
 1 7 -7 408.56 40.1
 1 7 -7 411.06 44.3
 1 7 -7 383.86 23.3
 -1 -7 7 378.36 34.9
 0 7 -7 434.96 45.8
 0 7 -7 393.46 22.8
 0 7 -7 450.95 43.3
 0 -7 7 364.86 35.8
 -1 7 -7 231.48 32.8
 -1 7 -7 232.08 13.5
 -1 7 -7 242.98 31.6
 1 -7 7 274.37 29.2
 -2 7 -7 214.08 28.9
 -2 7 -7 227.68 31.8
 2 -7 7 199.38 26.1
 -3 7 -7 73.49 19.1
 -4 7 -7 37.5 15.6
 -5 7 -7 49.2 17.3
 -6 7 -7 -9.6 5.1
 -7 7 -7 37.5 18.1
 -6 -6 7 16.9 4.7
 -5 -6 7 32.8 7.4
 4 6 -7 363.36 24.5
 4 6 -7 377.16 31
 -4 -6 7 349.77 39.3
 -4 -6 7 391.86 28.8
 3 6 -7 133.79 17.2
 3 6 -7 115.39 10.1
 -3 -6 7 112.79 14.4
 -3 -6 7 116.29 24.7
 2 6 -7 4.5 4.9
 2 6 -7 2.4 1.6
 -2 -6 7 -6 3.8
 -2 -6 7 4.5 6.2
 1 6 -7 11.5 9.4
 1 6 -7 12.6 7.5
 1 6 -7 7.8 2.3
 -1 -6 7 7.9 5.8
 0 6 -7 76.99 20.3
 0 6 -7 79.39 18.5
 0 6 -7 79.39 5.9
 0 -6 7 77.79 16.3
 -1 6 -7 90.59 20.8
 -1 6 -7 93.39 5.8
 -1 6 -7 114.49 24.5
 1 -6 7 103.09 16.5
 -2 6 -7 52.09 16.7
 -2 6 -7 61.19 17
 2 -6 7 73.49 15.8
 -3 6 -7 42.4 15.2
 3 -6 7 14.4 10.5
 -4 6 -7 238.68 33.7
 -5 6 -7 2.4 7.3
 -6 6 -7 1.3 7.6
 -7 6 -7 43 18.2
 -5 -5 7 5.9 3.3
 4 5 -7 8.2 4.9
 4 5 -7 -1.6 2.6
 -4 -5 7 11.4 10.3
 3 5 -7 276.07 26.9
 3 5 -7 304.27 20.5
 -3 -5 7 290.17 24.6
 -3 -5 7 357.06 38.5
 2 5 -7 23.7 4.2
 2 5 -7 11.9 6
 -2 -5 7 10.5 5.5
 -2 -5 7 27.7 10.1
 1 5 -7 1015.2 57.69
 1 5 -7 982.1 79.19
 1 5 -7 1067.59 75.29
 -1 -5 7 1081.89 69.89
 0 5 -7 7.9 8.7
 0 5 -7 -0.8 1.2
 0 5 -7 3.2 5.1
 0 -5 7 1.2 5
 -1 5 -7 0.1 0.6
 -1 5 -7 0 0.8
 -1 5 -7 -1.5 3.8
 -1 5 -7 -0.4 3.2
 1 -5 7 8.9 6.6
 -2 5 -7 108.29 24.1
 -2 5 -7 86.39 21.2
 2 -5 7 122.79 27.4
 -3 5 -7 90.89 20.9
 3 -5 7 71.39 17.7
 -4 5 -7 65.19 19.2
 -5 5 -7 11.9 9.9
 -6 5 -7 9.1 8
 -7 5 -7 -8.6 7.7
 -5 -4 7 30.1 13.3
 -5 -4 7 55.39 5
 4 4 -7 51.79 7.2
 4 4 -7 40.6 7.7
 -4 -4 7 41.4 6.3
 -4 -4 7 46.2 13.8
 3 4 -7 28.5 5.4
 3 4 -7 31.1 8.8
 -3 -4 7 39.1 14.5
 -3 -4 7 36.3 8
 2 4 -7 277.57 18.4
 2 4 -7 270.17 27.6
 -2 -4 7 239.28 35.8
 -2 -4 7 278.57 31.2
 1 4 -7 218.58 25.1
 1 4 -7 186.68 13.6
 1 4 -7 170.68 26.1
 -1 -4 7 235.18 22.2
 0 4 -7 14.9 7.9
 0 4 -7 1.1 6.3
 0 4 -7 7.5 1.9
 0 -4 7 -1.8 3.3
 -1 4 -7 803.62 42.6
 -1 4 -7 783.72 63.69
 -1 4 -7 786.92 66.39
 -1 4 -7 797.32 43.1
 1 -4 7 763.82 58.59
 -2 4 -7 219.48 29.4
 2 -4 7 232.78 27.1
 -3 4 -7 186.98 28
 3 -4 7 241.38 28.4
 -4 4 -7 18 20.4
 -5 4 -7 41.3 16.7
 -6 4 -7 16.9 12.7
 -7 4 -7 58.39 18
 -5 -3 7 47.9 15.8
 -4 -3 7 60.59 15.6
 3 3 -7 6.3 3.8
 -3 -3 7 -0.5 2.6
 -3 -3 7 -5.2 4.6
 2 3 -7 56.49 12.3
 -2 -3 7 37.6 8.4
 -2 -3 7 47.7 14.6
 1 3 -7 56.79 16
 1 3 -7 80.29 16.7
 -1 -3 7 65.29 12.4
 0 3 -7 206.58 26.2
 0 3 -7 212.38 28.4
 0 -3 7 238.98 25
 -1 3 -7 19.4 2.4
 -1 3 -7 14.2 2.1
 -1 3 -7 18.1 9.3
 -1 3 -7 10.3 10.2
 1 -3 7 21.3 8.4
 -2 3 -7 211.68 29.5
 2 -3 7 273.37 29.2
 -3 3 -7 32.4 13.2
 -4 3 -7 89.29 23
 -5 3 -7 45.3 15.9
 -6 3 -7 -0.3 8.9
 -7 3 -7 7.2 10.3
 -5 -2 7 35.2 13.2
 -4 -2 7 165.58 23.1
 3 2 -7 56.99 9
 -3 -2 7 62.79 17
 2 2 -7 603.14 44.9
 -2 -2 7 604.14 50.59
 1 2 -7 13.1 6.4
 1 2 -7 7.5 6.2
 -1 -2 7 10.7 4.6
 0 2 -7 237.28 27.6
 0 2 -7 237.98 30
 0 2 -7 274.07 17.1
 0 -2 7 300.57 27.2
 -1 2 -7 0.9 2.2
 -1 2 -7 4.5 1.2
 -1 2 -7 3 2.6
 -2 2 -7 12.5 9.1
 -3 2 -7 144.09 27.1
 -4 2 -7 59.29 17.7
 -5 2 -7 16.3 9.7
 -6 2 -7 7.2 8.3
 -7 2 -7 27.2 13.6
 -5 -1 7 -0.3 16.1
 -4 -1 7 -0.7 6.3
 3 1 -7 730.83 46.6
 -3 -1 7 744.83 57.99
 2 1 -7 0.2 4
 -2 -1 7 5.9 6.6
 1 1 -7 0.2 5.4
 1 1 -7 17.6 8.4
 0 1 -7 215.78 26
 0 1 -7 210.28 24
 0 1 -7 170.18 12.6
 -1 1 -7 3.9 4.1
 -1 1 -7 3.4 1.3
 -1 1 -7 1.1 4.5
 -2 1 -7 65.59 17
 -2 1 -7 52.29 3.5
 -3 1 -7 -2.8 5.5
 -4 1 -7 93.29 22.1
 -5 1 -7 85.19 22.2
 -6 1 -7 18.1 9.2
 -7 1 -7 24.1 12.2
 -4 0 7 1.2 5.8
 3 0 -7 102.19 10.6
 -3 0 7 107.99 17.4
 2 0 -7 -1.8 3.5
 -2 0 7 1.2 4.8
 1 0 -7 255.17 25.6
 1 0 -7 252.97 29
 0 0 -7 -3.5 2.6
 0 0 -7 -0.1 1.1
 -1 0 -7 3375.56 194.18
 -1 0 -7 3129.29 172.08
 -2 0 -7 -0.4 0.5
 -2 0 -7 -1 5.8
 -3 0 -7 1622.94 111.09
 -3 0 -7 1596.64 85.39
 -5 0 -7 -10.1 8.1
 -6 0 -7 -0.6 6.4
 6 0 7 0.5 0.9
 -7 0 -7 23.5 14.5
 7 0 7 25.2 2.5
 -4 1 7 7.5 7.1
 3 -1 -7 729.83 46.4
 -3 1 7 852.61 59.09
 2 -1 -7 -1.3 1.5
 2 -1 -7 8.9 4
 -2 1 7 0.8 4.2
 1 -1 -7 -0.6 3.7
 1 -1 -7 5.7 2.1
 0 -1 -7 134.29 19.2
 0 -1 -7 168.38 11.5
 0 -1 -7 170.08 22.4
 -1 -1 -7 0.7 1.1
 -2 -1 -7 50.59 3.8
 -2 -1 -7 34.7 13.2
 -3 -1 -7 4.6 1.2
 -3 -1 -7 -2.5 4.7
 -4 -1 -7 102.39 6.9
 -4 -1 -7 70.29 20.5
 4 1 7 103.79 6.7
 -5 -1 -7 80.99 21.7
 5 1 7 80.89 5.6
 -6 -1 -7 -4.7 7
 6 1 7 6.8 1.6
 -7 -1 -7 -7.4 11
 -4 2 7 216.98 24.1
 3 -2 -7 54.29 7.1
 3 -2 -7 55.49 8.3
 3 -2 -7 64.49 7.4
 -3 2 7 58.29 14
 2 -2 -7 610.24 37.8
 2 -2 -7 614.24 43
 1 -2 -7 15.6 3.3
 1 -2 -7 14 7.9
 1 -2 -7 6.1 4.9
 0 -2 -7 250.97 16.2
 0 -2 -7 262.17 26.6
 0 -2 -7 225.38 27.9
 -1 -2 -7 -1.8 3.1
 -1 -2 -7 -0.2 1
 -2 -2 -7 5.5 5.3
 -2 -2 -7 10.2 1.8
 -3 -2 -7 142.09 22.5
 -3 -2 -7 164.68 9.4
 3 2 7 132.79 9.6
 -4 -2 -7 80.69 21
 -4 -2 -7 79.49 5.9
 4 2 7 74.99 5.7
 -5 -2 -7 25 11.2
 5 2 7 15.6 2.4
 -6 -2 -7 11.5 10.4
 6 2 7 8 5.6
 -7 -2 -7 11.1 9.5
 7 2 7 12.8 2.3
 4 -3 -7 57.89 9
 -4 3 7 70.59 14.4
 3 -3 -7 -1 2.6
 3 -3 -7 2 2.8
 3 -3 -7 1.4 1.3
 -3 3 7 7.1 6
 2 -3 -7 36.9 8.5
 2 -3 -7 47.5 6.8
 1 -3 -7 60.59 13.9
 1 -3 -7 60.59 6.5
 1 -3 -7 68.59 13.4
 0 -3 -7 218.38 24.5
 0 -3 -7 232.28 24.6
 0 -3 -7 204.98 14.9
 -1 -3 -7 13.1 2.6
 -1 -3 -7 11.5 6.2
 -2 -3 -7 226.88 13.9
 -2 -3 -7 273.97 29.8
 2 3 7 213.88 14.4
 -3 -3 -7 35.2 12.3
 -3 -3 -7 29 3.1
 3 3 7 37 3.7
 -4 -3 -7 89.59 20.7
 -4 -3 -7 76.99 6
 4 3 7 73.69 6
 -5 -3 -7 44.5 4.6
 -5 -3 -7 46.6 16.7
 5 3 7 43.4 4
 -6 -3 -7 8.6 11.2
 6 3 7 8.2 2.1
 -7 -3 -7 20.7 11
 4 -4 -7 42 7.2
 -4 4 7 39.5 11.2
 3 -4 -7 42.5 7.2
 3 -4 -7 37.7 7.1
 3 -4 -7 40 7.9
 -3 4 7 32.9 10.2
 2 -4 -7 264.17 23.9
 2 -4 -7 312.47 20.6
 1 -4 -7 193.28 21.1
 1 -4 -7 196.58 14.4
 0 -4 -7 3 5
 0 -4 -7 -0.8 4.3
 0 -4 -7 6.2 2.1
 -1 -4 -7 886.41 62.29
 -1 -4 -7 655.93 47.8
 1 4 7 820.82 44.8
 -2 -4 -7 243.98 28.8
 -2 -4 -7 216.68 13.9
 2 4 7 232.38 14.8
 -3 -4 -7 230.98 13.7
 -3 -4 -7 227.48 29.3
 3 4 7 209.58 14
 -4 -4 -7 23 4.6
 4 4 7 30.6 3.4
 -5 -4 -7 38 14
 -5 -4 -7 36.3 4.6
 5 4 7 32.5 3.6
 -6 -4 -7 40.2 14.5
 6 4 7 43.5 4.4
 -7 -4 -7 47.9 16.4
 7 4 7 47.8 4.6
 8 -5 -7 10.9 5.6
 7 -5 -7 77.49 11.1
 6 -5 -7 31.8 6.6
 5 -5 -7 2.6 2.7
 -5 5 7 0.3 5.6
 4 -5 -7 1.7 2.4
 -4 5 7 -0.1 4.5
 3 -5 -7 345.07 25.1
 3 -5 -7 337.57 26.9
 3 -5 -7 331.67 23.7
 -3 5 7 348.87 28.2
 2 -5 -7 14 3.8
 2 -5 -7 20.9 7.6
 1 -5 -7 1087.79 61.79
 0 -5 -7 6.5 5.2
 0 -5 -7 3.7 1.5
 -1 -5 -7 -1.2 1.2
 1 5 7 1.2 1.5
 -2 -5 -7 117.69 8.3
 -2 -5 -7 119.69 18.2
 2 5 7 112.09 8.8
 -3 -5 -7 93.39 6.7
 -3 -5 -7 90.59 19.8
 3 5 7 77.09 6.9
 -4 -5 -7 70.49 5.9
 -4 -5 -7 59.09 17
 4 5 7 70.69 6
 -5 -5 -7 15.9 3.1
 -5 -5 -7 4.2 7.5
 5 5 7 10.5 2.3
 -6 -5 -7 3.6 2
 -6 -5 -7 17.4 8.4
 6 5 7 3.7 1.9
 -7 -5 -7 7.5 9.9
 7 5 7 17.3 3.1
 8 -6 -7 24 15.1
 7 -6 -7 12.9 4.3
 6 -6 -7 21.9 5
 5 -6 -7 24.7 5.9
 -5 6 7 39.6 10.2
 4 -6 -7 372.56 26.7
 4 -6 -7 376.86 24.5
 4 -6 -7 377.26 24
 -4 6 7 442.26 32.5
 3 -6 -7 130.59 15.2
 3 -6 -7 113.79 11
 2 -6 -7 -0.5 5
 2 -6 -7 4.5 2.3
 1 -6 -7 9.7 2.8
 0 -6 -7 67.09 13.2
 0 -6 -7 67.09 6.1
 0 6 7 51.59 6
 -1 -6 -7 93.49 7.5
 1 6 7 90.89 8.2
 -2 -6 -7 63.39 5.6
 2 6 7 67.29 6.1
 -3 -6 -7 28.1 3.6
 3 6 7 22.8 3.8
 -4 -6 -7 220.48 13.8
 -4 -6 -7 218.18 30.1
 4 6 7 200.68 13.7
 -5 -6 -7 13.6 3.3
 -5 -6 -7 13 8.6
 5 6 7 22.5 3.3
 -6 -6 -7 -2.8 1.6
 6 6 7 -1.3 1.7
 7 6 7 39.4 4.6
 8 -7 -7 33.6 7.5
 7 -7 -7 25 6.2
 6 -7 -7 51.19 9
 5 -7 -7 156.68 14.1
 -5 7 7 154.68 17.5
 4 -7 -7 1036.5 64.39
 4 -7 -7 1186.58 65.09
 -4 7 7 1071.09 67.39
 3 -7 -7 161.18 13.8
 3 -7 -7 169.28 19
 2 -7 -7 11.9 7.3
 2 -7 -7 7.9 2.7
 1 -7 -7 399.76 25.5
 0 -7 -7 391.96 25.1
 0 -7 -7 423.96 32.1
 0 7 7 421.86 26.3
 -1 -7 -7 260.37 16.6
 1 7 7 250.57 17.2
 -2 -7 -7 205.48 13.6
 2 7 7 206.88 14.2
 -3 -7 -7 38.3 4
 3 7 7 38.6 5
 -4 -7 -7 44.4 4.7
 4 7 7 43.1 4.8
 -5 -7 -7 69.99 18.1
 -5 -7 -7 88.39 7.5
 5 7 7 86.49 7.1
 -6 -7 -7 8.1 8.7
 -6 -7 -7 4.6 2.4
 6 7 7 4.3 2.1
 -7 -7 -7 54.19 19.1
 7 7 7 61.39 6
 7 -8 -7 11.3 4.8
 6 -8 -7 83.19 9.6
 5 -8 -7 60.99 9.1
 5 -8 -7 59.69 5.3
 -5 8 7 69.99 10.8
 4 -8 -7 130.99 17.1
 4 -8 -7 127.09 13.7
 -4 8 7 123.09 12.5
 3 -8 -7 1204.08 79.19
 3 -8 -7 1142.19 67.89
 2 -8 -7 237.48 26
 2 -8 -7 239.78 17.5
 1 -8 -7 140.59 10.8
 1 -8 -7 102.99 16.8
 0 -8 -7 54.89 10.1
 0 -8 -7 55.79 5.8
 0 8 7 56.59 6.6
 -1 -8 -7 10.9 2.6
 1 8 7 6.1 2.3
 -2 -8 -7 14.9 2.8
 2 8 7 11.3 3.1
 -3 -8 -7 82.39 6.8
 3 8 7 83.49 7.3
 -4 -8 -7 300.37 18.4
 4 8 7 274.97 18.1
 -5 -8 -7 3.7 7.3
 5 8 7 3.1 2.1
 -6 -8 -7 38.5 13.5
 -6 -8 -7 35.8 5.2
 6 8 7 28.3 4.2
 7 -9 -7 14.1 5
 6 -9 -7 58.19 8.6
 5 -9 -7 17.1 4.4
 5 -9 -7 19 5.8
 -5 9 7 4.2 5.1
 4 -9 -7 778.52 48.1
 4 -9 -7 796.32 53.09
 3 -9 -7 118.39 18.7
 3 -9 -7 137.59 11.9
 2 -9 -7 1.9 2.3
 2 -9 -7 1.5 6.6
 1 -9 -7 1100.99 81.99
 1 -9 -7 1305.97 68.09
 -1 9 7 1163.18 68.79
 0 -9 -7 188.38 17.2
 0 -9 -7 240.98 26.7
 0 -9 -7 207.08 14.6
 0 9 7 220.58 17.8
 -1 -9 -7 154.98 11.3
 1 9 7 146.49 11.7
 -2 -9 -7 336.97 20.6
 2 9 7 316.57 21.1
 -3 -9 -7 108.59 8.5
 3 9 7 107.29 9.1
 -4 -9 -7 1.3 1.8
 4 9 7 0.7 1.7
 -5 -9 -7 4.7 1.7
 5 9 7 -1.4 1.5
 -6 -9 -7 57.19 17
 -6 -9 -7 76.39 7.5
 7 -10 -7 6.4 3.9
 6 -10 -7 79.99 6.3
 6 -10 -7 86.39 9.7
 5 -10 -7 113.99 13
 5 -10 -7 104.49 11.1
 -5 10 7 112.59 11.4
 4 -10 -7 2.7 2.7
 4 -10 -7 -4.1 5.5
 3 -10 -7 20.7 11.2
 3 -10 -7 16.3 7
 2 -10 -7 116.49 21.9
 2 -10 -7 137.19 11.4
 1 -10 -7 210.98 15.6
 1 -10 -7 213.38 28.2
 -1 10 7 232.68 17.2
 0 -10 -7 235.98 17.1
 0 -10 -7 227.98 27.4
 0 -10 -7 236.18 16.3
 0 10 7 250.57 17.7
 -1 -10 -7 358.96 22.4
 1 10 7 352.66 23.1
 -2 -10 -7 44.9 5
 2 10 7 40.1 6.1
 -3 -10 -7 167.68 11.4
 3 10 7 147.99 11.6
 -4 -10 -7 36.4 4.9
 4 10 7 34.9 4.9
 -5 -10 -7 44.9 5.2
 -6 -10 -7 0.2 2.4
 -6 -10 -7 -0.9 5.6
 7 -11 -7 30.7 7.2
 6 -11 -7 12.7 4.9
 6 -11 -7 0.4 2.7
 -6 11 7 2.3 5.6
 5 -11 -7 2 2.7
 4 -11 -7 81.29 9.3
 4 -11 -7 113.89 16.6
 3 -11 -7 12.3 10.9
 3 -11 -7 16.4 4
 2 -11 -7 -3.2 7
 2 -11 -7 7.3 2.7
 1 -11 -7 29 4.9
 1 -11 -7 36.6 12
 0 -11 -7 452.55 25.9
 0 -11 -7 327.57 38.5
 0 11 7 409.96 26.8
 -1 -11 -7 34.1 14.1
 -1 -11 -7 55.09 5.8
 1 11 7 57.29 6.4
 -2 -11 -7 173.38 12.2
 2 11 7 157.78 12.6
 -3 -11 -7 16.5 3.1
 3 11 7 10.1 2.9
 -4 -11 -7 2.8 1.8
 -5 -11 -7 34.7 5.1
 -6 -11 -7 7 2.6
 6 -12 -7 2.8 2.8
 6 -12 -7 8.2 6.6
 -6 12 7 8.8 4.5
 5 -12 -7 6.2 3.1
 5 -12 -7 12.8 7.8
 4 -12 -7 53.89 8.1
 4 -12 -7 52.29 14.8
 3 -12 -7 105.79 10.2
 3 -12 -7 111.59 21.8
 2 -12 -7 11.1 10.6
 2 -12 -7 7.4 2.7
 0 -12 -7 30.9 4.9
 0 -12 -7 33.4 11.6
 -1 -12 -7 89.09 7.8
 -2 -12 -7 15 3.6
 -3 -12 -7 -2 3.2
 -4 -12 -7 0.9 1.9
 -5 -12 -7 2.2 1.8
 6 -13 -7 52.89 8.5
 6 -13 -7 58.29 13
 5 -13 -7 42 7.3
 5 -13 -7 45.3 11.9
 4 -13 -7 41.6 13
 4 -13 -7 43 6.8
 3 -13 -7 3.3 2.2
 3 -13 -7 2.2 9.6
 2 -13 -7 0 12.5
 2 -13 -7 0.6 1.8
 1 -13 -7 2.7 7.4
 1 -13 -7 1.3 1.9
 0 -13 -7 394.76 42.5
 0 -13 -7 374.26 24.2
 -1 -13 -7 3.6 1.9
 -2 -13 -7 294.07 19.2
 -3 -13 -7 71.29 6.7
 -4 -13 -7 -2.1 1.5
 -5 -13 -7 14.3 3.7
 6 -14 -7 12.4 4.4
 6 -14 -7 18.7 9.2
 5 -14 -7 112.89 17.9
 5 -14 -7 110.49 11
 4 -14 -7 6 10.6
 4 -14 -7 4.3 2.4
 3 -14 -7 22.8 4.7
 2 -14 -7 16.6 12.8
 2 -14 -7 34.3 5.8
 1 -14 -7 4.9 2.3
 1 -14 -7 2 11.1
 0 -14 -7 12.6 3.3
 -1 -14 -7 79.59 7.4
 -2 -14 -7 0.1 1.6
 -3 -14 -7 53.69 5.8
 -4 -14 -7 6.6 2.5
 -5 -14 -7 -0.2 2.1
 5 -15 -7 8.9 9.2
 5 -15 -7 3.8 3.3
 4 -15 -7 19.9 12.5
 4 -15 -7 5.5 3
 3 -15 -7 43.5 15.8
 3 -15 -7 43.6 7
 2 -15 -7 21.9 13.5
 1 -15 -7 -2.1 1.4
 0 -15 -7 37 5.7
 -1 -15 -7 -2.7 1.6
 -2 -15 -7 18.4 3.7
 -3 -15 -7 8.9 2.8
 -4 -15 -7 4.2 2.3
 4 -16 -7 4.2 11.9
 4 -16 -7 2.5 2.7
 3 -16 -7 3.8 2.3
 2 -16 -7 30.3 5.5
 1 -16 -7 27.4 4.8
 0 -16 -7 65.89 6.8
 -1 -16 -7 73.59 7.3
 -2 -16 -7 7.1 3
 -3 -16 -7 8.4 2.8
 -4 -16 -7 84.89 8
 4 -17 -7 4.8 3
 3 -17 -7 8.5 3
 2 -17 -7 -1.7 2.1
 1 -17 -7 4.8 2.2
 0 -17 -7 10.9 2.9
 -1 -17 -7 6.1 2.3
 -2 -17 -7 8.9 3.3
 -3 -17 -7 -2.1 1.8
 3 -18 -7 7.3 2.5
 2 -18 -7 10.7 3.6
 1 -18 -7 6.1 2.6
 0 -18 -7 0.7 2.3
 -1 -18 -7 0.5 1.8
 -2 -18 -7 -0.5 1.9
 -2 -18 -7 -3.1 4.8
 1 -19 -7 41 6.2
 0 -19 -7 26 4.9
 2 17 -8 13.6 10
 1 17 -8 119.49 26.7
 0 17 -8 7 2.9
 0 17 -8 18.1 13.5
 -1 17 -8 66.69 22.3
 -1 17 -8 81.29 6.8
 -1 17 -8 52.59 23.1
 3 16 -8 13.7 11.4
 2 16 -8 6.5 10.6
 1 16 -8 -6.2 10.5
 1 16 -8 26.2 3.8
 0 16 -8 169.88 12.1
 0 16 -8 241.88 35
 -1 16 -8 32.4 4.1
 -1 16 -8 21.7 17.8
 -1 16 -8 3.7 12.8
 -2 16 -8 1.4 14.7
 -2 16 -8 15.5 14.9
 4 15 -8 4.3 9.9
 3 15 -8 3.7 7.3
 2 15 -8 37.8 14.6
 1 15 -8 7.3 2.7
 1 15 -8 17.9 13
 0 15 -8 2.4 1.8
 0 15 -8 2.1 9.1
 -1 15 -8 128.39 29.3
 -1 15 -8 80.79 24.1
 -1 15 -8 112.39 8.2
 -2 15 -8 15 2.4
 -2 15 -8 21.2 16.3
 -2 15 -8 5.5 14.4
 -3 15 -8 4.2 14.7
 4 14 -8 47.1 27
 3 14 -8 6 10
 2 14 -8 3.5 2
 2 14 -8 12.9 10.8
 1 14 -8 9.8 9.3
 0 14 -8 96.99 7.3
 0 14 -8 105.79 25
 -1 14 -8 36.6 3.8
 -1 14 -8 -2 13.1
 -1 14 -8 27.7 14.4
 -2 14 -8 130.29 31.7
 -2 14 -8 143.79 30.9
 -2 14 -8 126.39 8.3
 -3 14 -8 3.9 10.7
 -3 14 -8 19.8 14.2
 -4 14 -8 -15 10.1
 -4 14 -8 19.7 16.7
 -5 -13 8 146.69 22
 4 13 -8 -1.8 7.9
 -4 -13 8 6.4 9.5
 3 13 -8 0.3 8.9
 2 13 -8 -2.2 10.4
 2 13 -8 23.5 3.8
 1 13 -8 51.49 4.9
 1 13 -8 81.19 20.8
 0 13 -8 -4 7.7
 0 13 -8 -3 7.3
 0 13 -8 4 1.8
 -1 13 -8 112.99 26.3
 -1 13 -8 94.39 26
 -1 13 -8 116.79 8.4
 -2 13 -8 4.8 8.6
 -2 13 -8 0.9 9.2
 -3 13 -8 35.7 15
 -3 13 -8 22 15.7
 -4 13 -8 -2.2 13.6
 -4 13 -8 -4 10.7
 -6 -12 8 20.6 12
 -5 -12 8 77.19 15.3
 4 12 -8 1 6.8
 -4 -12 8 -0.9 8.3
 3 12 -8 131.69 24.7
 -3 -12 8 179.18 21.9
 2 12 -8 38.1 5
 2 12 -8 57.99 18.8
 -2 -12 8 32.8 12.8
 1 12 -8 2.7 9.2
 1 12 -8 -1.9 1.4
 0 12 -8 68.69 21.2
 0 12 -8 79.89 6.1
 0 12 -8 70.09 22.2
 -1 12 -8 121.69 8.3
 -1 12 -8 153.58 32.7
 -1 12 -8 152.98 31.8
 -2 12 -8 18.8 10.9
 -2 12 -8 1.1 7.4
 -3 12 -8 76.59 22.6
 -3 12 -8 85.19 23.1
 -4 12 -8 -2.1 9.9
 -4 12 -8 20.8 13.7
 -5 12 -8 39.9 18.5
 -5 12 -8 21.9 12.4
 -6 -11 8 -3.3 7.6
 -5 -11 8 130.09 18.1
 4 11 -8 21.7 9.4
 -4 -11 8 31.2 9.9
 3 11 -8 4.8 8.4
 3 11 -8 3.3 2.6
 -3 -11 8 -14.3 7.7
 2 11 -8 56.49 10
 2 11 -8 82.69 20.2
 -2 -11 8 68.69 15.5
 1 11 -8 5.2 1.9
 1 11 -8 11.8 7.3
 -1 -11 8 -2 7.3
 0 11 -8 2.9 9.4
 0 11 -8 11 9.7
 0 11 -8 4.7 1.5
 -1 11 -8 31.1 14.4
 -1 11 -8 30.4 16.5
 -1 11 -8 36.2 3.3
 -2 11 -8 39 19.9
 -2 11 -8 70.89 21.8
 -3 11 -8 67.99 21.5
 -3 11 -8 92.19 24.5
 -4 11 -8 62.59 21.4
 -4 11 -8 54.09 19.4
 -5 11 -8 -12.4 39.2
 -5 11 -8 5.2 8.9
 -6 -10 8 36.5 9.6
 -5 -10 8 -1.7 6.5
 4 10 -8 33.7 10.7
 -4 -10 8 32.9 10.2
 3 10 -8 3 6.9
 3 10 -8 5.8 2.4
 -3 -10 8 -4.4 6.9
 2 10 -8 16.2 11.7
 2 10 -8 21.7 3.6
 -2 -10 8 36.3 13.8
 1 10 -8 81.39 18.7
 1 10 -8 67.09 5.7
 -1 -10 8 52.79 14.1
 0 10 -8 11.8 11.7
 0 10 -8 12.2 2.3
 0 10 -8 25.9 12.2
 0 -10 8 10 9.1
 -1 10 -8 8.1 1.5
 -1 10 -8 2.4 7.8
 -2 10 -8 377.26 45
 -2 10 -8 354.06 44.5
 -3 10 -8 17.5 11.1
 -3 10 -8 -5.9 7.7
 -4 10 -8 6.8 13.3
 -4 10 -8 14.4 10.2
 -5 10 -8 -0.2 11.5
 -7 -9 8 36.3 19.4
 -6 -9 8 8.2 7
 -5 -9 8 5.7 6.5
 4 9 -8 20.5 9.2
 -4 -9 8 22.2 7.5
 3 9 -8 3 5
 3 9 -8 5.4 2.2
 -3 -9 8 9.1 6.8
 2 9 -8 503.95 29.6
 2 9 -8 512.25 47
 -2 -9 8 483.45 40.8
 1 9 -8 347.67 37.7
 1 9 -8 303.27 18.6
 -1 -9 8 269.27 42.4
 0 9 -8 9.9 28.5
 0 9 -8 0.2 1
 0 9 -8 -6.4 6.1
 0 -9 8 -2.7 6.7
 -1 9 -8 96.49 26.3
 -1 9 -8 99.59 6.4
 -1 9 -8 100.09 23.5
 -2 9 -8 65.19 18
 -2 9 -8 68.39 21
 -3 9 -8 -0.9 6.8
 -3 9 -8 19.3 13.8
 -4 9 -8 13.2 10.2
 -5 9 -8 34.1 16.7
 -6 9 -8 -0.8 14.9
 -7 -8 8 121.79 11.1
 -6 -8 8 90.09 13.3
 -5 -8 8 33.4 8.3
 4 8 -8 3.1 4.8
 -4 -8 8 16.7 6.8
 3 8 -8 63.09 15.2
 3 8 -8 47.9 5.5
 -3 -8 8 31.8 10.3
 2 8 -8 54.69 5.6
 2 8 -8 64.19 16.4
 -2 -8 8 60.79 13.6
 1 8 -8 5.9 7.1
 1 8 -8 21.2 3.2
 -1 -8 8 10.5 7.6
 0 8 -8 45.4 8.4
 0 8 -8 59.69 16.1
 0 8 -8 32.3 16.3
 0 -8 8 58.69 14.3
 -1 8 -8 156.58 25.2
 -1 8 -8 145.59 8.6
 -1 8 -8 142.49 33.1
 1 -8 8 136.49 21
 -2 8 -8 5.4 6.8
 -3 8 -8 82.29 22.1
 -3 8 -8 140.79 27.7
 -4 8 -8 25.8 13.8
 -5 8 -8 28.4 14.9
 -6 8 -8 29.6 14.8
 -6 -7 8 56.39 7.8
 -5 -7 8 124.99 13.6
 4 7 -8 8.6 7.6
 -4 -7 8 10.9 6.6
 3 7 -8 206.18 16.1
 3 7 -8 238.78 25.5
 -3 -7 8 223.58 22.4
 2 7 -8 3.3 7.5
 2 7 -8 11.9 2.8
 -2 -7 8 9.4 6.6
 -2 -7 8 -5 9
 1 7 -8 1356.76 106.39
 1 7 -8 1394.36 99.09
 1 7 -8 1493.25 77.29
 -1 -7 8 1359.76 90.89
 0 7 -8 22.3 12.5
 0 7 -8 30.1 3
 0 7 -8 28.2 11.9
 0 -7 8 25.8 10
 -1 7 -8 1141.09 61.29
 -1 7 -8 1083.09 89.59
 -1 7 -8 1165.18 88.89
 -1 7 -8 1077.59 60.39
 1 -7 8 1230.68 81.39
 -2 7 -8 22 24.2
 -3 7 -8 11.3 11.4
 -3 7 -8 6.2 8.3
 -4 7 -8 54.09 17.1
 -5 7 -8 21.8 12.8
 -6 7 -8 9.1 12.3
 -6 -6 8 14.8 2.6
 -5 -6 8 5.1 3.8
 4 6 -8 -4.1 3.7
 4 6 -8 -1 2.1
 -4 -6 8 2.4 4.6
 3 6 -8 279.57 21.4
 3 6 -8 297.97 34.6
 -3 -6 8 282.87 24.6
 -3 -6 8 274.37 34.2
 2 6 -8 692.03 56.99
 2 6 -8 721.53 43.2
 -2 -6 8 763.62 52.69
 -2 -6 8 838.92 64.49
 1 6 -8 177.28 12.4
 1 6 -8 200.88 26.9
 1 6 -8 185.48 28.9
 -1 -6 8 176.48 20.7
 0 6 -8 446.56 43.6
 0 6 -8 406.56 23.4
 0 6 -8 368.06 43.4
 0 -6 8 408.16 36.1
 -1 6 -8 21.1 1.9
 -1 6 -8 11 8.2
 -1 6 -8 14.9 10
 -1 6 -8 22.5 2.4
 1 -6 8 26.5 9.6
 -2 6 -8 361.56 41.5
 -2 6 -8 347.27 41.7
 2 -6 8 436.76 40
 -3 6 -8 21.5 11.9
 -4 6 -8 0.7 5.3
 -5 6 -8 6.9 9.5
 -6 6 -8 45.2 15.5
 -5 -5 8 3.8 2.6
 4 5 -8 23.6 5
 4 5 -8 20.2 6.3
 -4 -5 8 23.3 5.7
 -4 -5 8 29.3 15.1
 3 5 -8 630.24 47
 3 5 -8 593.04 37.6
 -3 -5 8 623.54 54.09
 -3 -5 8 636.74 43
 2 5 -8 31.9 11.1
 2 5 -8 33.7 5.2
 -2 -5 8 27.2 8.7
 -2 -5 8 32.7 12.3
 1 5 -8 18.3 11.3
 1 5 -8 1 1.3
 1 5 -8 -3.8 5.1
 -1 -5 8 -5.1 4.6
 0 5 -8 70.09 17.4
 0 5 -8 47.4 4.6
 0 5 -8 44.1 15
 0 -5 8 57.19 13.1
 -1 5 -8 52.09 16
 -1 5 -8 43.7 3.2
 -1 5 -8 41.8 3.6
 -1 5 -8 55.39 17.1
 1 -5 8 39.2 18.9
 -2 5 -8 -2.6 3.7
 -2 5 -8 0.8 6.3
 2 -5 8 4.2 6.2
 -3 5 -8 6.8 8.6
 -4 5 -8 118.69 27.2
 -5 5 -8 35.5 17
 -6 5 -8 6 10.4
 4 4 -8 154.58 13.8
 4 4 -8 184.38 16.4
 -4 -4 8 181.68 15.1
 -4 -4 8 161.18 24.1
 3 4 -8 17.8 4.3
 3 4 -8 20.5 7.7
 -3 -4 8 33.2 12.2
 -3 -4 8 25.2 7.2
 2 4 -8 25.9 4.5
 2 4 -8 25 16.2
 -2 -4 8 24.2 7.5
 -2 -4 8 49 15.7
 1 4 -8 78.49 17
 1 4 -8 56.29 16.9
 1 4 -8 61.59 6.3
 -1 -4 8 62.29 13
 0 4 -8 202.48 12.7
 0 4 -8 185.58 25.3
 0 4 -8 192.88 27.7
 0 4 -8 178.88 13.1
 0 -4 8 206.98 23.5
 -1 4 -8 61.29 16.8
 -1 4 -8 46.1 3.8
 -1 4 -8 51.19 3.7
 -1 4 -8 45.6 15.6
 -2 4 -8 23.5 10.1
 -2 4 -8 34.2 13.7
 2 -4 8 18.4 9.2
 -3 4 -8 -3.1 8
 -4 4 -8 -0.1 9.8
 -5 4 -8 50.99 18
 -6 4 -8 18.4 11.7
 -5 -3 8 137.79 31.2
 4 3 -8 301.67 22
 -4 -3 8 302.67 34.2
 3 3 -8 18.1 7.8
 -3 -3 8 27.6 11.2
 2 3 -8 119.89 17.5
 -2 -3 8 132.29 21
 -2 -3 8 119.19 14.6
 1 3 -8 584.64 47.7
 1 3 -8 575.84 52.89
 -1 -3 8 520.05 41.9
 0 3 -8 80.99 18.4
 0 3 -8 87.39 21.7
 0 3 -8 91.49 7.5
 0 -3 8 84.69 16.2
 -1 3 -8 327.37 36.3
 -1 3 -8 350.76 20.5
 -1 3 -8 391.86 20.8
 -1 3 -8 330.67 38.7
 -2 3 -8 10.4 8.1
 -3 3 -8 -4.8 6.5
 -4 3 -8 98.59 23.9
 -5 3 -8 51.79 19.7
 -6 3 -8 4.3 12.1
 -5 -2 8 16.1 9.1
 -4 -2 8 9.2 8.2
 3 2 -8 232.08 21.8
 -3 -2 8 250.47 28.8
 2 2 -8 63.29 13.8
 1 2 -8 96.39 15.1
 1 2 -8 88.89 21.6
 0 2 -8 366.86 39.1
 0 2 -8 313.37 19.9
 0 2 -8 295.67 32.5
 -1 2 -8 92.19 20.2
 -1 2 -8 85.79 6.1
 -1 2 -8 81.89 21.2
 -2 2 -8 24 1.7
 -2 2 -8 27.4 11.2
 -2 2 -8 23.6 1.6
 -3 2 -8 266.67 34.4
 -4 2 -8 79.79 21.6
 -5 2 -8 119.49 28.5
 -6 2 -8 3.4 11.4
 -5 -1 8 16.5 9.1
 -4 -1 8 6.3 9.5
 3 1 -8 60.29 9.4
 -3 -1 8 64.09 16.2
 2 1 -8 259.77 25.7
 1 1 -8 3.3 6.7
 1 1 -8 10.2 5.3
 1 1 -8 3.7 2
 0 1 -8 22.2 9.7
 0 1 -8 31.4 12.3
 0 1 -8 18.7 3.5
 -1 1 -8 28.5 3.1
 -1 1 -8 31.8 11.3
 -1 1 -8 52.89 14.8
 -2 1 -8 34.1 12.4
 -2 1 -8 22.9 1.9
 -3 1 -8 13.1 9.1
 -4 1 -8 -5.3 7.3
 -5 1 -8 15.3 12.6
 -6 1 -8 69.79 23
 -7 1 -8 37.6 17
 -6 0 8 479.15 45.1
 -5 0 8 3.8 7.6
 -4 0 8 325.27 33.4
 3 0 -8 4.5 2.9
 -3 0 8 -9.7 5
 2 0 -8 45.6 11.5
 2 0 -8 46.1 7.2
 1 0 -8 3 1.9
 1 0 -8 9.5 6.5
 1 0 -8 5 4.1
 0 0 -8 947.71 73.69
 0 0 -8 994.6 54.49
 0 0 -8 955.9 70.29
 -1 0 -8 7.9 6.6
 -1 0 -8 1.1 5.8
 -1 0 -8 1.5 1
 -2 0 -8 10.3 7.9
 -2 0 -8 5.8 1.2
 -3 0 -8 0.3 0.6
 -3 0 -8 -0.1 5
 -4 0 -8 168.38 27.1
 -5 0 -8 1.4 7.7
 -7 0 -8 6.8 11.2
 -6 1 8 131.89 21.6
 -5 1 8 27.6 10.7
 -4 1 8 4 9.3
 3 -1 -8 55.69 8.3
 -3 1 8 57.99 14.7
 2 -1 -8 269.57 25.1
 2 -1 -8 260.97 19.3
 1 -1 -8 13.4 8
 1 -1 -8 14.3 7.7
 1 -1 -8 5 2.2
 0 -1 -8 22.2 10.3
 0 -1 -8 29.5 11.1
 0 -1 -8 29.8 7.1
 -1 -1 -8 27.1 11
 -1 -1 -8 29.3 3.2
 -1 -1 -8 27.9 11.2
 -2 -1 -8 24.8 2.5
 -2 -1 -8 29.7 12.2
 -3 -1 -8 4.9 7.5
 -3 -1 -8 9.8 1.6
 -4 -1 -8 10.8 8.7
 -5 -1 -8 8.5 10.4
 -6 -1 -8 76.39 22.7
 -7 -1 -8 19.5 12
 -6 2 8 21.3 11.4
 -5 2 8 27.1 10.1
 -4 2 8 3.9 7
 3 -2 -8 217.28 19
 3 -2 -8 235.28 18.1
 -3 2 8 257.57 26.5
 2 -2 -8 53.19 8.1
 2 -2 -8 89.69 12.4
 1 -2 -8 92.49 14.6
 1 -2 -8 95.99 19.3
 1 -2 -8 69.49 7.5
 0 -2 -8 317.77 19.8
 0 -2 -8 300.67 31.2
 0 -2 -8 307.67 32.6
 -1 -2 -8 75.09 18.3
 -1 -2 -8 103.49 20.7
 -1 -2 -8 104.69 7.5
 -2 -2 -8 23.3 11.4
 -2 -2 -8 25.2 2.7
 -3 -2 -8 238.88 13.8
 -3 -2 -8 217.28 29.5
 -4 -2 -8 97.39 6.9
 -4 -2 -8 108.79 24
 4 2 8 99.89 7
 -5 -2 -8 87.79 21.7
 5 2 8 114.29 7.5
 -6 -2 -8 -5.7 9.8
 6 2 8 -0.2 1.5
 -6 3 8 28.1 11.5
 5 -3 -8 155.38 14.5
 -5 3 8 185.48 22.5
 4 -3 -8 317.57 22.9
 -4 3 8 297.67 29
 3 -3 -8 20.9 5.9
 3 -3 -8 23.9 5.4
 3 -3 -8 28.5 6.8
 -3 3 8 26.8 8.4
 2 -3 -8 116.39 10.5
 2 -3 -8 99.29 14.3
 1 -3 -8 533.15 32.4
 1 -3 -8 509.05 67.69
 1 -3 -8 527.25 42
 0 -3 -8 81.69 17.7
 0 -3 -8 73.39 16.6
 0 -3 -8 92.59 7.6
 -1 -3 -8 316.97 33.3
 -1 -3 -8 338.77 20.8
 -1 -3 -8 359.16 35.9
 -2 -3 -8 33.2 3.3
 -2 -3 -8 25.2 10.7
 -3 -3 -8 4.3 6.1
 -3 -3 -8 5.1 1.3
 3 3 8 16.4 8
 -4 -3 -8 79.69 20.1
 -4 -3 -8 102.79 7.1
 4 3 8 94.89 7.7
 -5 -3 -8 30.7 11.8
 -5 -3 -8 66.79 5.3
 5 3 8 58.99 13.7
 -6 -3 -8 2.2 7.5
 6 3 8 0.4 3
 7 -4 -8 64.79 9.9
 6 -4 -8 303.17 22.5
 -6 4 8 248.78 28.1
 5 -4 -8 2.3 3
 -5 4 8 6.9 5.9
 4 -4 -8 156.68 14.5
 -4 4 8 171.58 20.6
 3 -4 -8 31.8 7.7
 3 -4 -8 30.5 5.9
 3 -4 -8 34.8 7.3
 2 -4 -8 21.9 4.8
 2 -4 -8 29.2 7.9
 1 -4 -8 54.09 11.8
 1 -4 -8 69.39 7
 0 -4 -8 157.68 22.3
 0 -4 -8 175.58 21.6
 0 -4 -8 159.38 11.8
 -1 -4 -8 42.9 4.4
 -1 -4 -8 36.8 11.8
 -2 -4 -8 19.4 11.1
 -2 -4 -8 31.5 3.3
 2 4 8 37.6 4.3
 -3 -4 -8 7.7 5.6
 -3 -4 -8 5.2 4.2
 3 4 8 2.2 1.4
 -4 -4 -8 8.1 5.7
 4 4 8 7.4 2
 -5 -4 -8 49.8 5.3
 -5 -4 -8 33 15.5
 5 4 8 43.3 4.4
 -6 -4 -8 32.4 15
 6 4 8 28.8 3.7
 7 -5 -8 1.7 3.4
 6 -5 -8 60.29 9.3
 -6 5 8 48.6 12.8
 5 -5 -8 4.3 2.6
 -5 5 8 -3.5 5.7
 4 -5 -8 19.2 6.2
 -4 5 8 18.5 8
 3 -5 -8 738.13 43.6
 3 -5 -8 685.63 45.5
 3 -5 -8 676.03 46.7
 2 -5 -8 27.6 5.4
 2 -5 -8 26.1 8
 1 -5 -8 7.6 5.5
 1 -5 -8 -0.1 1.9
 0 -5 -8 64.29 6.1
 0 -5 -8 36.7 11.7
 0 -5 -8 48.5 13.4
 -1 -5 -8 36.1 4.3
 -1 -5 -8 50.69 13.5
 -2 -5 -8 -4.5 2.8
 -2 -5 -8 0.7 1.2
 2 5 8 5.6 1.9
 -3 -5 -8 7.2 14.6
 3 5 8 3.5 1.7
 -4 -5 -8 96.99 7.3
 -4 -5 -8 82.49 19.6
 4 5 8 98.79 7.6
 -5 -5 -8 49.1 4.9
 -5 -5 -8 45.4 15.5
 5 5 8 46.1 4.7
 -6 -5 -8 13.7 12
 6 5 8 21.4 3.6
 7 -6 -8 70.39 10.7
 6 -6 -8 18.9 6.2
 -6 6 8 24.5 9.6
 5 -6 -8 2.3 3.3
 -5 6 8 -1.3 5
 4 -6 -8 5.6 2.8
 4 -6 -8 -0.3 1.8
 4 -6 -8 2.4 2.1
 -4 6 8 2.3 7.2
 3 -6 -8 321.87 26
 3 -6 -8 357.66 24.3
 3 -6 -8 349.07 29.2
 2 -6 -8 752.72 43.9
 2 -6 -8 710.83 50.69
 2 -6 -8 695.23 51.49
 1 -6 -8 187.18 14.2
 0 -6 -8 380.36 23.4
 0 -6 -8 366.26 32.4
 -1 -6 -8 19.1 8.1
 -1 -6 -8 18 3.3
 1 6 8 19.1 3.6
 -2 -6 -8 481.55 43.7
 -2 -6 -8 383.86 23.3
 2 6 8 369.26 24.2
 -3 -6 -8 28.9 10.7
 -3 -6 -8 25 3.5
 3 6 8 30.9 4.6
 -4 -6 -8 4.6 6.6
 -4 -6 -8 5 1.7
 4 6 8 -2.1 1.5
 -5 -6 -8 5.1 10.3
 -5 -6 -8 15.4 3.1
 5 6 8 19.8 3.3
 -6 -6 -8 36.3 14
 -6 -6 -8 44.3 5.1
 6 6 8 50.19 5.2
 7 -7 -8 72.59 10.9
 6 -7 -8 31.6 7.4
 -6 7 8 43.1 11.5
 5 -7 -8 103.29 10.8
 -5 7 8 91.39 14.2
 4 -7 -8 15.2 3.9
 4 -7 -8 13.4 4.7
 4 -7 -8 13.3 4.1
 3 -7 -8 242.68 24.1
 3 -7 -8 251.47 18.8
 2 -7 -8 18.4 4.5
 2 -7 -8 9.6 7.4
 1 -7 -8 1428.56 79.99
 0 -7 -8 25.9 8.4
 0 -7 -8 27.7 4.5
 -1 -7 -8 1135.99 61.39
 1 7 8 1064.29 62.29
 -2 -7 -8 8.6 2.2
 2 7 8 14.7 3.3
 -3 -7 -8 14.5 9.1
 -3 -7 -8 20.5 3.2
 3 7 8 14.7 3.1
 -4 -7 -8 37.1 13.3
 -4 -7 -8 61.19 5.5
 4 7 8 62.29 5.8
 -5 -7 -8 22 11.3
 -5 -7 -8 29.2 4.3
 5 7 8 27.6 4.1
 -6 -7 -8 -4.7 6.1
 -6 -7 -8 6.8 2.4
 6 7 8 -3.7 2.4
 7 -8 -8 163.48 27.7
 -7 8 8 111.39 18.4
 6 -8 -8 86.09 9.8
 -6 8 8 75.69 14.5
 5 -8 -8 36.7 7.1
 -5 8 8 44.3 12
 4 -8 -8 3.2 5
 4 -8 -8 12.8 3.3
 3 -8 -8 56.79 13.1
 2 -8 -8 68.79 7.7
 2 -8 -8 58.89 13.9
 1 -8 -8 10.4 8.6
 1 -8 -8 8.4 2.9
 0 -8 -8 54.89 6.4
 0 -8 -8 66.19 10.9
 0 8 8 68.69 9.7
 -1 -8 -8 130.99 10.4
 1 8 8 150.88 11.6
 -2 -8 -8 3.5 2
 2 8 8 6.3 2.5
 -3 -8 -8 137.29 9.7
 3 8 8 131.09 10.2
 -4 -8 -8 16.5 3.1
 -4 -8 -8 13.7 7.2
 4 8 8 22 4.6
 -5 -8 -8 31.1 13.2
 -5 -8 -8 38.1 5.3
 5 8 8 54.09 5.3
 -6 -8 -8 14 3.5
 -6 -8 -8 13 7.7
 6 8 8 20.5 3.7
 7 -9 -8 17.4 5.4
 -7 9 8 11.8 9.1
 6 -9 -8 14.4 4.7
 -6 9 8 8.7 6.6
 5 -9 -8 6.5 2.1
 5 -9 -8 8.3 2.8
 5 -9 -8 13.7 4.3
 -5 9 8 0.3 4.2
 4 -9 -8 25.3 8
 4 -9 -8 22.8 5
 3 -9 -8 3.9 2.6
 3 -9 -8 3.3 8.5
 2 -9 -8 593.74 36.2
 2 -9 -8 570.74 48
 1 -9 -8 302.37 20.9
 1 -9 -8 334.97 32.6
 0 -9 -8 0 1.5
 0 -9 -8 -3 3.4
 0 9 8 0.8 2
 -1 -9 -8 96.19 8.2
 1 9 8 96.79 9.1
 -2 -9 -8 79.39 7.1
 2 9 8 82.39 7.8
 -3 -9 -8 2.2 1.8
 3 9 8 7.2 2.4
 -4 -9 -8 -0.7 1.6
 4 9 8 4.1 2.5
 -5 -9 -8 16.8 3.3
 -5 -9 -8 7.9 8.6
 5 9 8 16.9 3.4
 -6 -9 -8 2.7 8.9
 -6 -9 -8 15.4 4.2
 6 -10 -8 50.89 8.6
 -6 10 8 39.3 8.7
 5 -10 -8 0.9 4.8
 5 -10 -8 0.2 3.1
 4 -10 -8 35 6.2
 4 -10 -8 31 9.6
 3 -10 -8 9.2 3.1
 3 -10 -8 -10.9 6.7
 2 -10 -8 16.5 9.9
 2 -10 -8 17.4 3.9
 1 -10 -8 78.59 7.7
 1 -10 -8 69.79 17.9
 0 -10 -8 12.5 3
 0 -10 -8 7.8 7.9
 0 10 8 8.3 3.5
 -1 -10 -8 8 2.6
 1 10 8 10.8 2.9
 -2 -10 -8 389.96 22.9
 2 10 8 342.87 23.4
 -3 -10 -8 18.9 3.4
 3 10 8 24.9 4.4
 -4 -10 -8 0.4 1.7
 4 10 8 4.1 3.1
 -5 -10 -8 0.4 4
 6 -11 -8 -3.8 3.2
 -6 11 8 8.8 4
 5 -11 -8 129.59 12.7
 5 -11 -8 140.99 15.8
 4 -11 -8 17.6 9.6
 4 -11 -8 38.9 6.7
 3 -11 -8 14.4 3.9
 3 -11 -8 22 11.3
 2 -11 -8 78.29 8.2
 2 -11 -8 81.69 18.1
 1 -11 -8 6.7 14.4
 1 -11 -8 6.4 2.6
 0 -11 -8 -2.7 7.4
 0 -11 -8 4.7 2.1
 -1 -11 -8 35.6 5
 -2 -11 -8 69.29 6.4
 -3 -11 -8 103.69 8.7
 -4 -11 -8 78.39 7.1
 -5 -11 -8 4.5 2.3
 6 -12 -8 9.2 4.5
 6 -12 -8 17.5 5
 5 -12 -8 100.89 10.6
 5 -12 -8 89.59 14.6
 4 -12 -8 5.5 9.5
 3 -12 -8 187.98 24.8
 3 -12 -8 145.69 12.9
 2 -12 -8 32.7 13.6
 2 -12 -8 49.3 6.9
 1 -12 -8 -14.8 8.2
 1 -12 -8 2.6 1.9
 0 -12 -8 104.39 67.69
 0 -12 -8 71.09 7.2
 -1 -12 -8 122.49 10.1
 -1 -12 -8 132.29 13
 -2 -12 -8 1.8 1.6
 -3 -12 -8 107.89 8.8
 -4 -12 -8 5.3 2.1
 -5 -12 -8 75.79 7.4
 5 -13 -8 167.88 20.4
 5 -13 -8 151.88 13.9
 4 -13 -8 9.9 4
 4 -13 -8 7.7 10.2
 3 -13 -8 24 4.9
 3 -13 -8 -7.9 11.6
 2 -13 -8 23.3 4.6
 2 -13 -8 25.5 13.6
 1 -13 -8 28.5 14.9
 1 -13 -8 57.89 6.3
 0 -13 -8 4.7 2.3
 -1 -13 -8 120.59 9.7
 -1 -13 -8 116.19 11.1
 -2 -13 -8 28.2 4.5
 -3 -13 -8 31.1 4.7
 -4 -13 -8 3 1.9
 5 -14 -8 6.9 2.7
 5 -14 -8 -15.5 9
 4 -14 -8 41.5 7
 4 -14 -8 28.8 14.8
 3 -14 -8 4.7 12
 3 -14 -8 11.7 3.4
 2 -14 -8 -15.5 9.7
 2 -14 -8 0.9 1.9
 1 -14 -8 -0.4 2
 0 -14 -8 88.39 8.6
 -1 -14 -8 29.1 4.8
 -2 -14 -8 148.89 11.4
 -3 -14 -8 9.1 2.7
 -4 -14 -8 -1.6 1.7
 4 -15 -8 -5.5 11.9
 4 -15 -8 7.3 3.2
 3 -15 -8 35.3 15.3
 2 -15 -8 25.8 5
 1 -15 -8 21.9 4.3
 0 -15 -8 1.4 1.9
 -1 -15 -8 118.39 10.1
 -2 -15 -8 13.3 3.2
 -3 -15 -8 5.4 2.5
 4 -16 -8 -1.2 2
 3 -16 -8 23.9 5
 2 -16 -8 1.2 2.5
 1 -16 -8 23 4.7
 0 -16 -8 187.98 14.2
 -1 -16 -8 30.8 4.9
 -2 -16 -8 4.9 2.8
 3 -17 -8 2.4 1.9
 2 -17 -8 11.3 4.8
 1 -17 -8 112.29 10.1
 0 -17 -8 8.9 2.9
 -1 -17 -8 65.99 7.1
 2 16 -9 -2.4 11.8
 1 16 -9 18.4 3.4
 1 16 -9 9.4 13.8
 0 16 -9 3.5 2
 0 16 -9 -5.5 9.3
 3 15 -9 75.79 17.9
 2 15 -9 -9.1 8.2
 1 15 -9 2.2 2
 1 15 -9 -14.6 10.9
 0 15 -9 5.2 13.5
 -1 15 -9 -6.2 13.4
 -1 15 -9 2.1 1.6
 -1 15 -9 15.3 13.2
 -2 15 -9 17.7 16.5
 -2 15 -9 24.9 24.2
 4 14 -9 9.8 9.1
 3 14 -9 10.7 9.5
 2 14 -9 28.5 14.2
 1 14 -9 59.59 5.5
 1 14 -9 57.29 17.8
 0 14 -9 9.3 11.6
 0 14 -9 3.2 1.9
 -1 14 -9 45.9 18.8
 -1 14 -9 79.79 24.2
 -1 14 -9 29.9 7
 -2 14 -9 14.3 14.5
 -2 14 -9 13.6 11.4
 -3 14 -9 -0.2 12.7
 4 13 -9 16 8.3
 3 13 -9 17.2 10.7
 2 13 -9 20.3 10.5
 2 13 -9 10.9 2.8
 1 13 -9 13.2 2.7
 1 13 -9 9.8 9.8
 0 13 -9 108.09 30
 0 13 -9 78.09 6.4
 0 13 -9 94.09 25.3
 -1 13 -9 2.8 1.5
 -1 13 -9 0.5 10.5
 -1 13 -9 -2 11.4
 -2 13 -9 -3.1 10.7
 -2 13 -9 -8.8 13.1
 -3 13 -9 2 21.1
 -3 13 -9 18.5 14.1
 5 12 -9 10.4 8.5
 -5 -12 9 5.6 8.9
 4 12 -9 -0.3 8.1
 -4 -12 9 4.7 9.9
 3 12 -9 -10.1 7.7
 -3 -12 9 2.2 10
 2 12 -9 210.28 39.9
 2 12 -9 189.38 13
 1 12 -9 87.69 7.3
 1 12 -9 138.09 26
 0 12 -9 32 3.3
 0 12 -9 18 13.1
 0 12 -9 24.7 16.1
 -1 12 -9 28.1 2.8
 -1 12 -9 16.3 17
 -1 12 -9 64.29 20.8
 -2 12 -9 2.9 8.7
 -2 12 -9 0.2 12.2
 -3 12 -9 -1.3 8
 -3 12 -9 -10.9 11.5
 -4 12 -9 22.9 18.2
 -4 12 -9 41.9 17.6
 5 11 -9 173.58 20.7
 -5 -11 9 128.09 19.1
 4 11 -9 15.6 8.4
 -4 -11 9 15.1 11.3
 3 11 -9 138.69 22.2
 -3 -11 9 144.89 20.1
 2 11 -9 3.4 9.6
 2 11 -9 12.8 2.9
 -2 -11 9 33.1 11.6
 1 11 -9 100.09 28.5
 1 11 -9 84.29 6.6
 0 11 -9 3.1 10
 0 11 -9 14.2 14.5
 0 11 -9 11.3 2.2
 -1 11 -9 17.8 10.9
 -1 11 -9 -0.6 0.9
 -1 11 -9 -1.5 8.5
 -2 11 -9 4.5 12
 -2 11 -9 18 8.7
 -3 11 -9 13.9 12.5
 -3 11 -9 -14.9 10
 -4 11 -9 47.2 21.8
 -4 11 -9 6.7 13.4
 -6 -10 9 20.8 8.4
 -5 -10 9 254.27 24.2
 4 10 -9 198.88 22.9
 -4 -10 9 154.28 20.1
 3 10 -9 7.1 8.2
 -3 -10 9 -1.3 20.9
 2 10 -9 8 9.3
 2 10 -9 -4.7 1.6
 -2 -10 9 1.4 7
 1 10 -9 5.3 8.2
 1 10 -9 9.8 2.4
 -1 -10 9 8.8 8.8
 0 10 -9 44.6 18.5
 0 10 -9 55.49 4.5
 0 10 -9 61.79 24.6
 -1 10 -9 1.4 11.9
 -1 10 -9 5.7 10.4
 -1 10 -9 5.6 1.2
 -2 10 -9 93.89 24.2
 -2 10 -9 77.49 24.8
 -3 10 -9 35.1 16.1
 -3 10 -9 62.99 20.4
 -4 10 -9 5.6 13.3
 -4 10 -9 4.1 14.7
 -6 -9 9 5.2 6.5
 -5 -9 9 -1.5 6.3
 4 9 -9 12.3 6.8
 -4 -9 9 -8.8 5.8
 3 9 -9 135.59 20.8
 3 9 -9 147.19 11
 -3 -9 9 122.89 17
 2 9 -9 279.77 18.5
 2 9 -9 334.67 35.7
 -2 -9 9 267.17 50.79
 1 9 -9 32.7 3.8
 1 9 -9 48.3 16.4
 -1 -9 9 25.4 10
 0 9 -9 139.29 9.1
 0 9 -9 144.69 29.6
 0 9 -9 165.68 33.9
 -1 9 -9 545.95 56.89
 -1 9 -9 514.85 28.6
 -1 9 -9 549.74 54.69
 -2 9 -9 16.3 11.4
 -2 9 -9 16.4 9.7
 -3 9 -9 191.18 36.4
 -3 9 -9 208.68 31.6
 -4 9 -9 77.49 22.4
 -4 9 -9 44.6 16.2
 -5 9 -9 78.09 23.9
 -6 -8 9 59.99 8.6
 -5 -8 9 61.29 11
 4 8 -9 216.68 23.1
 -4 -8 9 190.58 19.6
 3 8 -9 17.5 3.1
 3 8 -9 9.8 8.3
 -3 -8 9 11.6 6.2
 2 8 -9 3.4 1.8
 2 8 -9 -6 7.7
 -2 -8 9 0.3 6.7
 1 8 -9 641.44 37.1
 1 8 -9 675.43 58.99
 -1 -8 9 668.13 51.89
 0 8 -9 207.98 31.3
 0 8 -9 197.38 12.4
 0 8 -9 229.98 31.4
 0 -8 9 197.18 23.7
 -1 8 -9 93.19 26.7
 -1 8 -9 85.19 41.7
 -1 8 -9 87.79 5.8
 -1 8 -9 108.29 6.5
 -2 8 -9 36 16.7
 -2 8 -9 71.39 20.2
 -3 8 -9 30.8 13.3
 -3 8 -9 21.2 12.1
 -4 8 -9 39.9 16.2
 -4 8 -9 55.19 18
 -5 8 -9 20.5 21.1
 -5 -7 9 154.48 15.2
 4 7 -9 35.7 9.6
 -4 -7 9 45.3 9.4
 3 7 -9 -6.3 1.8
 3 7 -9 -5.7 4.6
 -3 -7 9 9.1 5.5
 2 7 -9 392.66 39.3
 2 7 -9 369.16 23.2
 -2 -7 9 366.66 31.8
 1 7 -9 38.4 4.5
 1 7 -9 49.1 15.2
 -1 -7 9 39.1 11.6
 0 7 -9 543.55 52.99
 0 7 -9 515.85 54.39
 0 7 -9 566.44 39.3
 0 -7 9 582.54 46.9
 -1 7 -9 44.5 3.2
 -1 7 -9 58.69 18.2
 -1 7 -9 49.3 3.7
 -2 7 -9 37.6 15.6
 -2 7 -9 24.1 13.3
 -3 7 -9 31.1 13.8
 -3 7 -9 51.99 16.3
 -4 7 -9 13.7 10.6
 -5 7 -9 0.1 11
 -5 -6 9 102.59 10.7
 4 6 -9 96.59 13.9
 -4 -6 9 106.49 12.9
 3 6 -9 -4.2 5.4
 3 6 -9 4.7 2.5
 -3 -6 9 11.9 4.7
 2 6 -9 89.39 8
 2 6 -9 107.59 20.9
 -2 -6 9 81.99 13.3
 1 6 -9 415.66 47.2
 1 6 -9 345.67 22.1
 1 6 -9 397.96 39.6
 -1 -6 9 346.87 32.4
 0 6 -9 -7 8.7
 0 6 -9 -3.5 6.2
 0 -6 9 -7.7 4.2
 -1 6 -9 268.17 15.7
 -1 6 -9 265.77 15.2
 -1 6 -9 309.37 35.9
 -1 6 -9 283.37 36.8
 1 -6 9 306.67 31.3
 -2 6 -9 85.59 22.4
 -2 6 -9 62.79 18.9
 -3 6 -9 1.3 7.3
 -3 6 -9 14.4 9.3
 -4 6 -9 116.09 27.2
 -5 6 -9 5.8 11.3
 4 5 -9 10.3 5
 -4 -5 9 2.7 4.1
 3 5 -9 80.79 8.8
 3 5 -9 85.59 16.7
 -3 -5 9 105.39 13.4
 2 5 -9 -3 4.4
 2 5 -9 1.7 2.1
 -2 -5 9 0.3 5.5
 1 5 -9 -0.1 6
 1 5 -9 3 1.6
 1 5 -9 -9.2 8.9
 0 5 -9 3.8 2.1
 0 5 -9 17 9.5
 0 5 -9 -3.4 5.1
 -1 5 -9 313.27 40.7
 -1 5 -9 347.77 39.6
 -1 5 -9 357.76 19.5
 -1 5 -9 345.37 19.1
 1 -5 9 340.77 34.1
 -2 5 -9 55.49 21.8
 -2 5 -9 71.29 19.8
 -3 5 -9 69.99 18.1
 -3 5 -9 60.79 17.6
 -4 5 -9 10.9 7.7
 -5 5 -9 -3.8 9.5
 4 4 -9 8.6 4.4
 3 4 -9 14.3 7.3
 -3 -4 9 21.9 9.8
 2 4 -9 5.3 2.9
 2 4 -9 3.3 6.2
 -2 -4 9 4.5 3.8
 1 4 -9 42.6 13.7
 1 4 -9 76.99 7
 1 4 -9 81.79 21.7
 -1 -4 9 67.29 13.7
 0 4 -9 77.59 8.2
 0 4 -9 80.39 18.8
 0 4 -9 98.29 24.6
 0 4 -9 63.39 6.3
 0 -4 9 77.19 15.5
 -1 4 -9 31.1 13.2
 -1 4 -9 14.7 10.2
 -1 4 -9 18.5 2.3
 -1 4 -9 18.9 2.1
 -2 4 -9 -4.1 6.5
 -2 4 -9 9.8 16.5
 -3 4 -9 -8.5 6.8
 -4 4 -9 -0.5 9.1
 -5 4 -9 17.7 14.4
 4 3 -9 64.69 8.5
 -4 -3 9 29 13.8
 3 3 -9 17.4 6.9
 -3 -3 9 22.7 10.3
 2 3 -9 28.2 10.8
 1 3 -9 66.09 18.9
 1 3 -9 33.5 11.9
 1 3 -9 70.19 7.1
 0 3 -9 416.56 46.5
 0 3 -9 441.66 27
 0 3 -9 576.14 47.3
 0 3 -9 428.96 26.7
 -1 3 -9 3 1.1
 -1 3 -9 1.8 1.3
 -1 3 -9 -5.6 5.7
 -1 3 -9 -4.6 6
 -2 3 -9 76.19 19.4
 -2 3 -9 61.49 18.5
 -3 3 -9 34.6 16.5
 -4 3 -9 12.2 9.4
 -5 3 -9 -11.9 5.4
 -6 3 -9 96.39 24.7
 4 2 -9 160.28 12.7
 -4 -2 9 158.48 23.8
 3 2 -9 13.4 5.8
 -3 -2 9 15.7 9.2
 2 2 -9 61.19 14.7
 1 2 -9 6.2 2.3
 1 2 -9 7.7 5.2
 1 2 -9 -1.4 7.7
 0 2 -9 66.29 16.4
 0 2 -9 85.39 7.1
 0 2 -9 84.49 21.2
 -1 2 -9 128.69 24.7
 -1 2 -9 122.29 25.2
 -1 2 -9 122.69 8.1
 -2 2 -9 381.86 42.1
 -2 2 -9 413.36 20.8
 -2 2 -9 355.06 40.3
 -2 2 -9 372.86 20.7
 -3 2 -9 0.3 6
 -4 2 -9 76.29 22.3
 -5 2 -9 80.99 22
 -6 2 -9 -0.9 9.6
 -5 -1 9 9.8 8.7
 -4 -1 9 -5.4 7.3
 3 1 -9 4 4.6
 -3 -1 9 9.3 6.5
 2 1 -9 -0.6 9.6
 2 1 -9 6.6 2.9
 1 1 -9 59.19 6.6
 1 1 -9 50.99 13.6
 1 1 -9 48.4 16.2
 0 1 -9 76.69 11
 0 1 -9 84.19 19
 0 1 -9 45.9 15.1
 -1 1 -9 11.1 1.9
 -1 1 -9 10.4 8.4
 -1 1 -9 -2.1 5.9
 -2 1 -9 8.1 8.9
 -2 1 -9 13.1 1.4
 -2 1 -9 1.3 7.1
 -3 1 -9 1.4 7.8
 -4 1 -9 -2.2 10.2
 -5 1 -9 50.79 19.6
 -6 1 -9 13.2 24.6
 -5 0 9 355.56 36.3
 3 0 -9 132.09 15.4
 -3 0 9 143.39 20.2
 2 0 -9 1.7 1.9
 2 0 -9 0 5.2
 1 0 -9 151.08 21
 1 0 -9 151.28 12.2
 1 0 -9 173.08 24.9
 0 0 -9 1.3 4.8
 0 0 -9 -3.4 6.4
 0 0 -9 -3.4 1.3
 -1 0 -9 135.29 25.9
 -1 0 -9 145.09 23.1
 -1 0 -9 169.88 10.5
 -2 0 -9 -3.6 2.8
 -2 0 -9 0.9 0.7
 -3 0 -9 55.19 3.5
 -3 0 -9 62.99 17.9
 -4 0 -9 -0.9 8.3
 -5 0 -9 441.36 50.19
 -6 0 -9 -9.4 40.7
 -5 1 9 11 9.3
 -4 1 9 -7 5.8
 3 -1 -9 -0.4 4.2
 2 -1 -9 6.6 2.9
 2 -1 -9 8.1 6
 1 -1 -9 61.59 14.4
 1 -1 -9 74.59 19.5
 1 -1 -9 49.4 6.8
 0 -1 -9 59.99 15.7
 0 -1 -9 72.19 6.6
 0 -1 -9 99.29 22.2
 -1 -1 -9 17.5 2.7
 -1 -1 -9 16.7 7.4
 -1 -1 -9 17.8 8.9
 -2 -1 -9 12.3 1.9
 -2 -1 -9 9.6 7.5
 -3 -1 -9 4.9 1.2
 -3 -1 -9 2.5 7.1
 -4 -1 -9 20.3 10.9
 -5 -1 -9 22.7 15.7
 -6 -1 -9 24.2 16.9
 5 -2 -9 303.47 23.1
 -5 2 9 322.67 49.7
 4 -2 -9 126.29 17.3
 -4 2 9 157.28 20.7
 3 -2 -9 9.2 3.7
 3 -2 -9 9.3 5.5
 2 -2 -9 71.39 8.2
 2 -2 -9 87.59 13.6
 1 -2 -9 9.1 6.8
 1 -2 -9 11.4 7.8
 0 -2 -9 96.09 19.7
 0 -2 -9 85.79 7.5
 0 -2 -9 103.09 21.9
 -1 -2 -9 123.39 19.9
 -1 -2 -9 110.09 8.4
 -1 -2 -9 148.59 21.9
 -2 -2 -9 398.86 42
 -2 -2 -9 393.06 22.5
 -3 -2 -9 12.3 8.5
 -3 -2 -9 5.9 1.2
 -4 -2 -9 84.79 21.6
 -4 -2 -9 79.79 5.7
 -5 -2 -9 65.89 18.5
 -6 -2 -9 18.6 13.4
 7 -3 -9 -6 3
 6 -3 -9 94.59 11.1
 -6 3 9 99.69 18.8
 5 -3 -9 29.6 6.6
 -5 3 9 45.2 12.7
 4 -3 -9 42.8 7.4
 -4 3 9 29.6 10.9
 3 -3 -9 10.4 5.6
 3 -3 -9 9.3 3.5
 2 -3 -9 15 4.1
 2 -3 -9 22.9 7.1
 1 -3 -9 50.49 13
 1 -3 -9 51.19 7
 0 -3 -9 516.95 45.8
 0 -3 -9 494.85 43.8
 0 -3 -9 484.25 29.5
 -1 -3 -9 5.1 1.8
 -1 -3 -9 2.9 6
 -1 -3 -9 10.5 5.4
 -2 -3 -9 71.69 17.9
 -2 -3 -9 80.29 8.6
 -3 -3 -9 46.1 15
 -3 -3 -9 40.2 3.6
 -4 -3 -9 6.5 7.8
 -4 -3 -9 11.3 2
 -5 -3 -9 -12.1 8.6
 -6 -3 -9 55.09 17
 6 3 9 91.49 6.3
 7 -4 -9 110.89 21.1
 6 -4 -9 96.69 11.3
 -6 4 9 107.29 20.5
 5 -4 -9 -3.9 1.7
 -5 4 9 -2.5 7.7
 4 -4 -9 3.4 3
 -4 4 9 0.3 6.3
 3 -4 -9 9.2 6
 3 -4 -9 13.7 4.3
 3 -4 -9 7.1 4.5
 2 -4 -9 4.9 10.5
 2 -4 -9 15.2 3.7
 1 -4 -9 69.79 7.4
 1 -4 -9 90.09 14.4
 0 -4 -9 63.89 6.4
 0 -4 -9 65.29 15.2
 0 -4 -9 54.29 15.8
 -1 -4 -9 21.4 3.4
 -1 -4 -9 23.8 10.2
 -1 -4 -9 15.5 8.8
 -2 -4 -9 3.8 7
 -2 -4 -9 -0.3 1.1
 -3 -4 -9 8.5 6.9
 -4 -4 -9 10.3 4.6
 -4 -4 -9 19.4 10.9
 4 4 9 9 2.4
 -5 -4 -9 23.1 13.2
 5 4 9 33.8 4.1
 -6 -4 -9 -8.9 6.7
 6 4 9 3.9 2.4
 7 -5 -9 5.9 4.6
 -7 5 9 8.8 9.9
 6 -5 -9 -2 2.2
 -6 5 9 -9.4 8.8
 5 -5 -9 76.09 10.6
 -5 5 9 63.49 13.7
 4 -5 -9 9.6 3.4
 3 -5 -9 83.69 9.3
 3 -5 -9 98.69 12.6
 3 -5 -9 93.19 12.8
 2 -5 -9 -1.8 1.8
 2 -5 -9 7.5 4.8
 1 -5 -9 2.4 2.1
 1 -5 -9 5.2 5.9
 0 -5 -9 14.5 6.2
 0 -5 -9 6.7 7.5
 0 -5 -9 11 2.7
 -1 -5 -9 330.27 19.9
 -1 -5 -9 348.77 35.6
 -1 -5 -9 281.57 31
 -2 -5 -9 62.19 5.3
 -2 -5 -9 42.2 13.8
 -3 -5 -9 99.89 21.8
 -3 -5 -9 81.89 6.4
 3 5 9 88.69 7.5
 -4 -5 -9 13.9 2.3
 -4 -5 -9 6.5 9.1
 4 5 9 10.5 2.7
 -5 -5 -9 12.3 11.7
 -5 -5 -9 11.5 2.5
 5 5 9 8.2 2.7
 7 -6 -9 18.7 5.9
 -7 6 9 -15.9 10.2
 6 -6 -9 17.1 5.3
 -6 6 9 20 10.5
 5 -6 -9 90.79 10.4
 -5 6 9 98.79 14.9
 4 -6 -9 104.69 8.8
 4 -6 -9 119.19 11.5
 4 -6 -9 105.19 8.8
 3 -6 -9 2 4.5
 3 -6 -9 8.9 4
 3 -6 -9 4.4 4.5
 2 -6 -9 86.99 16.7
 2 -6 -9 78.59 15
 2 -6 -9 98.89 9.2
 1 -6 -9 367.86 23.9
 1 -6 -9 370.56 34.4
 0 -6 -9 -1.6 6.6
 0 -6 -9 3 1.9
 0 -6 -9 1.3 5.1
 -1 -6 -9 265.47 28.3
 -1 -6 -9 298.07 33
 -1 -6 -9 255.37 16.9
 -2 -6 -9 57.79 30
 -2 -6 -9 66.09 5.8
 2 6 9 70.89 6.8
 -3 -6 -9 -0.8 1.2
 -3 -6 -9 2.7 6.8
 3 6 9 -2 1.7
 -4 -6 -9 168.68 25.4
 -4 -6 -9 131.99 9.6
 4 6 9 135.99 10.4
 -5 -6 -9 19.6 13.2
 -5 -6 -9 19.3 3.5
 5 6 9 19.5 3.5
 6 -7 -9 9 3.8
 -6 7 9 -0.7 7
 5 -7 -9 183.68 15.3
 -5 7 9 154.98 18
 4 -7 -9 39.1 6.6
 4 -7 -9 41.2 7.3
 4 -7 -9 35 7.1
 3 -7 -9 4.4 2.7
 3 -7 -9 -4.7 5.7
 2 -7 -9 394.36 33.7
 2 -7 -9 411.36 26.2
 2 -7 -9 352.96 33.5
 1 -7 -9 34.7 5.4
 1 -7 -9 32.4 10
 0 -7 -9 547.55 31.7
 0 -7 -9 510.05 41.2
 0 -7 -9 505.75 46.4
 -1 -7 -9 35.6 10.9
 -1 -7 -9 45.3 14.8
 -1 -7 -9 45.8 5
 -2 -7 -9 46.7 14.5
 -2 -7 -9 57.79 5.4
 2 7 9 60.09 6.2
 -3 -7 -9 39.9 12.1
 -3 -7 -9 29.7 4
 3 7 9 41.6 5.6
 -4 -7 -9 5 2.1
 -4 -7 -9 -1.2 6.7
 4 7 9 9.2 2.9
 -5 -7 -9 7.6 7.9
 -5 -7 -9 2.6 1.7
 5 7 9 2.7 2.6
 6 -8 -9 60.79 9.4
 -6 8 9 53.99 11.4
 5 -8 -9 69.59 9.9
 4 -8 -9 229.58 19.8
 4 -8 -9 235.38 18.2
 4 -8 -9 211.18 17.7
 3 -8 -9 8 6.8
 3 -8 -9 25 5.1
 3 -8 -9 22.5 9.8
 2 -8 -9 5.2 6.8
 2 -8 -9 16.3 6.2
 1 -8 -9 656.93 38
 1 -8 -9 585.54 50.49
 0 -8 -9 200.68 14.4
 0 -8 -9 197.28 20.3
 -1 -8 -9 97.59 15.1
 -1 -8 -9 90.39 7.7
 1 8 9 74.29 7.9
 -2 -8 -9 81.09 6.6
 -2 -8 -9 73.09 18
 2 8 9 62.49 7.4
 -3 -8 -9 20.2 9.5
 -3 -8 -9 19.5 3.5
 3 8 9 19.5 4
 -4 -8 -9 58.19 5.8
 -4 -8 -9 48.9 18.3
 4 8 9 75.99 6.9
 -5 -8 -9 4.3 1.9
 -5 -8 -9 4 10.2
 5 8 9 -4 2.3
 6 -9 -9 2.6 4
 -6 9 9 6 6.3
 5 -9 -9 10.2 3.5
 4 -9 -9 -4.3 1.9
 4 -9 -9 -2.2 6.2
 4 -9 -9 -1.8 3.8
 3 -9 -9 155.88 21.2
 3 -9 -9 166.18 14
 2 -9 -9 290.37 31.3
 2 -9 -9 319.87 21.6
 1 -9 -9 39 7.2
 1 -9 -9 37.8 13.5
 0 -9 -9 123.99 14.7
 0 -9 -9 139.89 10.9
 -1 -9 -9 506.05 30.7
 1 9 9 518.95 31.9
 -2 -9 -9 14.8 3.3
 2 9 9 17.3 3.8
 -3 -9 -9 213.78 13.8
 -3 -9 -9 189.38 27.9
 3 9 9 198.68 14.7
 -4 -9 -9 61.79 5.7
 -4 -9 -9 48.4 15.1
 4 9 9 58.89 6.5
 -5 -9 -9 136.29 9.8
 -5 -9 -9 91.49 22.3
 5 9 9 116.89 16.9
 6 -10 -9 26.9 6.1
 5 -10 -9 233.68 15.4
 5 -10 -9 249.18 15.9
 5 -10 -9 239.98 19.3
 4 -10 -9 172.08 21.5
 4 -10 -9 182.68 15.4
 3 -10 -9 4 2.4
 3 -10 -9 0.5 9.7
 2 -10 -9 -4.5 7.2
 2 -10 -9 1.6 1.7
 1 -10 -9 5.3 2.3
 1 -10 -9 15.6 9.3
 0 -10 -9 62.99 15.4
 -1 -10 -9 3.8 2.1
 -1 -10 -9 9.2 5.4
 -2 -10 -9 76.19 6.8
 -3 -10 -9 46.8 5
 -4 -10 -9 12.5 4.8
 -4 -10 -9 7.7 8.5
 5 -11 -9 163.78 14.6
 5 -11 -9 176.58 15
 5 -11 -9 132.99 13.2
 4 -11 -9 9.1 10
 4 -11 -9 7.4 3.7
 3 -11 -9 153.38 21.6
 3 -11 -9 158.78 13.4
 2 -11 -9 16.7 3.8
 2 -11 -9 17.9 10.7
 1 -11 -9 70.39 18.9
 1 -11 -9 85.09 8.3
 0 -11 -9 2 1.7
 -1 -11 -9 5.4 4.8
 -1 -11 -9 0.4 1.4
 -2 -11 -9 1.8 1.6
 -3 -11 -9 8.2 2.3
 -4 -11 -9 13.8 3
 5 -12 -9 -1.9 6.2
 5 -12 -9 6.6 9.6
 4 -12 -9 13.3 3.9
 4 -12 -9 18.3 11.2
 3 -12 -9 1.1 9.5
 3 -12 -9 1.4 2.2
 2 -12 -9 183.48 26.9
 2 -12 -9 194.68 15.1
 1 -12 -9 78.09 21.8
 1 -12 -9 103.19 9.2
 0 -12 -9 29.4 4.8
 -1 -12 -9 38.6 5.4
 -1 -12 -9 28.9 7.5
 -2 -12 -9 6 2.1
 -3 -12 -9 1.9 1.7
 -4 -12 -9 48.2 5.4
 4 -13 -9 8.4 12
 4 -13 -9 8.7 3.8
 3 -13 -9 3.4 2.7
 3 -13 -9 -2 22.9
 2 -13 -9 5.4 2.7
 2 -13 -9 15.1 12.9
 1 -13 -9 10 3.3
 0 -13 -9 83.99 8.1
 -1 -13 -9 10.5 3
 -1 -13 -9 12.1 3.9
 -2 -13 -9 -1 1.8
 -3 -13 -9 12.3 2.9
 4 -14 -9 6.2 12.3
 4 -14 -9 5.6 3.4
 3 -14 -9 46.6 15
 2 -14 -9 28.8 5.3
 1 -14 -9 45.7 6.6
 0 -14 -9 3.5 2.5
 -1 -14 -9 47.6 5.6
 -2 -14 -9 3.4 1.9
 3 -15 -9 62.59 14.2
 3 -15 -9 43.9 32
 2 -15 -9 0.6 2.3
 1 -15 -9 1.7 2.1
 0 -15 -9 29.7 5.2
 -1 -15 -9 6.5 2.3
 -2 -15 -9 18.2 3.8
 2 -16 -9 15 4.8
 1 -16 -9 19.8 4.3
 0 -16 -9 2.9 2.2
 2 14 -10 15.7 13.1
 1 14 -10 9.5 11
 0 14 -10 10.3 2.2
 0 14 -10 20 14.9
 3 13 -10 73.19 18.2
 2 13 -10 -6.7 9.5
 1 13 -10 24.8 6.2
 1 13 -10 37.4 14.7
 0 13 -10 -3.3 13
 0 13 -10 4.9 1.8
 -1 13 -10 31.7 16.5
 -1 13 -10 28 2.6
 -1 13 -10 9.8 23.3
 4 12 -10 10.8 7.8
 -4 -12 10 12.8 11.8
 3 12 -10 4.5 13.8
 2 12 -10 10.4 8.8
 2 12 -10 8.7 2.5
 1 12 -10 -0.6 1.6
 1 12 -10 -10.9 9.6
 0 12 -10 0.3 1.5
 0 12 -10 6.1 15.1
 -1 12 -10 5.5 1.2
 -1 12 -10 10.2 14.2
 -1 12 -10 24.7 17.7
 -2 12 -10 43.1 66.49
 4 11 -10 46.1 12.9
 -4 -11 10 17.9 10.6
 3 11 -10 0 10.4
 -3 -11 10 9.6 11.8
 2 11 -10 4.2 14.7
 2 11 -10 11.8 2.8
 1 11 -10 9.6 2.2
 1 11 -10 12.8 12
 0 11 -10 3 1.6
 0 11 -10 5.7 9.8
 0 11 -10 7.6 13.9
 -1 11 -10 106.69 28.2
 -1 11 -10 113.39 6.6
 -1 11 -10 101.39 6.2
 -1 11 -10 70.69 23.7
 -2 11 -10 -10.4 9.5
 -2 11 -10 -3.9 11.9
 -3 11 -10 -18.7 12.2
 -3 11 -10 9.6 13.4
 5 10 -10 2.5 7.7
 -5 -10 10 -1 7.2
 4 10 -10 -0.3 7.3
 -4 -10 10 -3.1 7.6
 3 10 -10 20.3 11.9
 -3 -10 10 18.4 8.8
 2 10 -10 65.09 6.2
 2 10 -10 55.99 16.4
 -2 -10 10 90.09 27.8
 1 10 -10 11.8 13.8
 1 10 -10 5.5 2
 0 10 -10 7.5 10.6
 0 10 -10 -8.1 7.9
 0 10 -10 10.1 2
 -1 10 -10 -6.5 9.4
 -1 10 -10 9.7 1.2
 -1 10 -10 10.8 1.1
 -1 10 -10 8.6 13.9
 -2 10 -10 27.6 16.8
 -2 10 -10 -3 10.5
 -3 10 -10 -3.9 8.8
 -3 10 -10 -5.1 5.8
 -5 -9 10 6.8 7
 4 9 -10 -9.3 6.8
 -4 -9 10 8.7 7.3
 3 9 -10 3 10.1
 2 9 -10 19.4 3.3
 2 9 -10 5.2 12
 -2 -9 10 14.8 7.6
 1 9 -10 53.19 17.9
 1 9 -10 79.69 6.1
 0 9 -10 210.88 34.4
 0 9 -10 178.28 33.4
 0 9 -10 180.28 11.2
 -1 9 -10 -9.2 6.9
 -1 9 -10 0.7 0.5
 -1 9 -10 -5.9 4.3
 -1 9 -10 0.6 0.6
 -2 9 -10 29.7 15.9
 -2 9 -10 38.7 17.9
 -3 9 -10 24.7 14.7
 -3 9 -10 11.4 8.5
 -4 9 -10 39.6 16.9
 -5 -8 10 226.98 20.2
 4 8 -10 2.3 7.1
 -4 -8 10 1.5 5.8
 3 8 -10 124.89 22.7
 -3 -8 10 136.79 17.9
 2 8 -10 -3.8 8.5
 2 8 -10 -1.6 2.2
 -2 -8 10 -1.3 6.1
 1 8 -10 165.28 11
 1 8 -10 151.28 30.7
 -1 -8 10 154.48 21
 0 8 -10 27.2 14.7
 0 8 -10 16.3 2.5
 0 8 -10 10.1 11
 -1 8 -10 22.2 11.3
 -1 8 -10 21.5 11.8
 -2 8 -10 46.5 18.1
 -2 8 -10 58.89 18.9
 -3 8 -10 15.1 13.2
 -3 8 -10 21.3 12.7
 -4 8 -10 -0.6 11.1
 -4 8 -10 -9.7 15.2
 4 7 -10 110.89 16
 -4 -7 10 94.99 13.8
 3 7 -10 -1 6.7
 3 7 -10 -1.6 4.8
 -3 -7 10 2.8 5.6
 2 7 -10 21.9 5.1
 2 7 -10 47.9 14.6
 -2 -7 10 15.5 9.5
 1 7 -10 445.86 46.3
 1 7 -10 462.45 27
 -1 -7 10 461.95 39.3
 0 7 -10 39.5 4.5
 0 7 -10 35.8 14.6
 0 7 -10 25 12.6
 0 7 -10 34.8 3.4
 -1 7 -10 28.8 2.2
 -1 7 -10 32.3 15.5
 -1 7 -10 30 2.1
 -2 7 -10 13.5 12.1
 -2 7 -10 2.8 10.1
 -3 7 -10 305.27 39.6
 -3 7 -10 327.47 40.8
 -4 7 -10 14.5 10.9
 -4 7 -10 -4.8 6.9
 3 6 -10 47.2 11.1
 3 6 -10 44.3 6.3
 -3 -6 10 28.4 8.2
 2 6 -10 47.4 13.3
 2 6 -10 32.2 4.9
 -2 -6 10 21 8.7
 1 6 -10 112.19 23.9
 1 6 -10 92.29 7.7
 -1 -6 10 105.89 15.6
 0 6 -10 44.1 4.3
 0 6 -10 62.19 18.3
 0 6 -10 37.1 14.9
 0 6 -10 54.59 5.3
 0 -6 10 53.29 13.8
 -1 6 -10 163.38 25.6
 -1 6 -10 180.48 9.5
 -1 6 -10 155.68 9.6
 -1 6 -10 169.18 34.3
 -2 6 -10 20 12.8
 -2 6 -10 39.7 13.6
 -3 6 -10 18.5 13.5
 -3 6 -10 13 9.7
 -4 6 -10 22.7 12.5
 -4 6 -10 44.3 18.5
 4 5 -10 238.18 22.3
 3 5 -10 0.7 2.8
 3 5 -10 1 7.1
 2 5 -10 92.99 20
 2 5 -10 66.99 7
 -2 -5 10 64.99 12.4
 1 5 -10 293.57 19.1
 1 5 -10 324.17 36.4
 -1 -5 10 290.57 46.4
 0 5 -10 13.4 9.1
 0 5 -10 4 1.7
 0 5 -10 2.7 1.5
 0 5 -10 -7.5 7.4
 0 -5 10 -11.9 5.1
 -1 5 -10 -3.2 9.9
 -1 5 -10 5.8 1
 -1 5 -10 6.9 10.8
 -1 5 -10 4.4 1
 -2 5 -10 109.79 26.3
 -2 5 -10 129.29 27.3
 -3 5 -10 10.3 10.4
 -3 5 -10 6.1 7.8
 -4 5 -10 100.79 26
 -5 5 -10 -10.1 7.6
 4 4 -10 3.8 4.6
 3 4 -10 122.39 16.3
 3 4 -10 73.79 9.8
 2 4 -10 129.59 22.9
 2 4 -10 90.59 8.8
 1 4 -10 4 2.6
 1 4 -10 12.1 3
 1 4 -10 12.1 7.6
 0 4 -10 145.89 10
 0 4 -10 140.29 37.1
 0 4 -10 118.29 25.2
 0 4 -10 141.89 10.3
 -1 4 -10 97.69 24.7
 -1 4 -10 119.59 24.5
 -1 4 -10 125.19 7.5
 -1 4 -10 113.49 7.4
 -2 4 -10 -11.9 6
 -2 4 -10 -3.9 7.4
 -3 4 -10 128.29 28.5
 -3 4 -10 116.99 25.4
 -4 4 -10 13.3 15
 -5 4 -10 19.3 14.8
 4 3 -10 104.69 11.4
 3 3 -10 30.1 10.3
 2 3 -10 66.99 16
 1 3 -10 62.89 15.7
 1 3 -10 24.5 13.8
 1 3 -10 39.6 5.8
 0 3 -10 58.79 5.6
 0 3 -10 47.3 13.8
 0 3 -10 34.7 13.9
 -1 3 -10 -5.5 9.4
 -1 3 -10 13.4 7.3
 -1 3 -10 3.4 1
 -1 3 -10 1 1.1
 -2 3 -10 -0.8 6.5
 -2 3 -10 -13.3 5.5
 -3 3 -10 38.4 15.3
 -3 3 -10 55.89 17.2
 -4 3 -10 -3.7 8.5
 -5 3 -10 4.4 22.3
 4 2 -10 -4.6 2.8
 3 2 -10 155.88 18.4
 2 2 -10 9.6 3.4
 1 2 -10 20.9 4.3
 1 2 -10 25.9 10
 1 2 -10 17.3 12
 0 2 -10 3.8 2
 0 2 -10 -2.4 4.6
 0 2 -10 13.5 7.9
 -1 2 -10 6.2 1.4
 -1 2 -10 4 7.9
 -1 2 -10 19.1 11
 -2 2 -10 33.8 11.9
 -2 2 -10 23.2 12.8
 -3 2 -10 99.09 22.9
 -4 2 -10 12.1 13.3
 -5 2 -10 -7.1 10.2
 4 1 -10 2.5 1.8
 -4 -1 10 0.1 7.7
 3 1 -10 1.3 4.8
 3 1 -10 8.4 3.3
 2 1 -10 50.39 7.6
 2 1 -10 65.09 14.9
 1 1 -10 112.09 22
 1 1 -10 132.49 10.9
 1 1 -10 129.49 26.9
 0 1 -10 39.8 4.6
 0 1 -10 51.99 15
 0 1 -10 30.8 13
 -1 1 -10 10.9 2.1
 -1 1 -10 15.8 8.4
 -1 1 -10 11.7 8.4
 -2 1 -10 85.69 19.9
 -2 1 -10 89.19 21.4
 -2 1 -10 118.39 6.7
 -3 1 -10 14 9.2
 -4 1 -10 100.69 24.9
 -5 1 -10 51.39 21
 4 0 -10 12.4 3.4
 -4 0 10 5.9 8.3
 3 0 -10 2.5 2.2
 3 0 -10 -1.5 4.6
 2 0 -10 352.36 32.9
 2 0 -10 324.27 23.1
 1 0 -10 1.8 1.8
 1 0 -10 -2.7 6.1
 0 0 -10 636.14 54.19
 0 0 -10 596.34 57.19
 0 0 -10 662.33 37.1
 -1 0 -10 -2 7.9
 -1 0 -10 8.2 7.1
 -1 0 -10 2.3 1.1
 -2 0 -10 15.7 1.9
 -2 0 -10 8.2 8.9
 -2 0 -10 6.5 8.7
 -3 0 -10 -2.2 3.2
 -4 0 -10 116.39 26.7
 -5 0 -10 9.7 12.1
 5 -1 -10 -3.9 2.5
 -5 1 10 -2.6 8.6
 4 -1 -10 5.2 3.1
 -4 1 10 -2.2 7.2
 3 -1 -10 -4.1 4
 3 -1 -10 -0.2 2.6
 2 -1 -10 71.69 15.2
 2 -1 -10 57.89 8.1
 1 -1 -10 134.79 19.3
 1 -1 -10 96.99 9.4
 0 -1 -10 61.79 18.2
 0 -1 -10 50.59 14.7
 0 -1 -10 53.99 5.6
 -1 -1 -10 2.2 7.5
 -1 -1 -10 12 2.2
 -1 -1 -10 10.9 9.4
 -2 -1 -10 67.19 17.6
 -2 -1 -10 94.49 22.8
 -2 -1 -10 94.19 6.2
 -3 -1 -10 4.6 7
 -3 -1 -10 3.7 0.9
 -4 -1 -10 101.99 23.7
 -5 -1 -10 0.1 8.9
 6 -2 -10 2 2.2
 5 -2 -10 363.56 26.5
 -5 2 10 373.36 36.6
 4 -2 -10 4.4 2.6
 3 -2 -10 149.69 13.4
 3 -2 -10 153.88 17.2
 2 -2 -10 14.8 7.7
 2 -2 -10 9.4 3.3
 1 -2 -10 22.3 4.5
 1 -2 -10 33.4 11.1
 0 -2 -10 3.8 8.1
 0 -2 -10 -2 6.8
 0 -2 -10 1.3 1.9
 -1 -2 -10 13.8 8.4
 -1 -2 -10 11.5 8.3
 -2 -2 -10 50.09 14.5
 -2 -2 -10 34.6 3.4
 -2 -2 -10 53.79 16.8
 -3 -2 -10 81.59 5.6
 -3 -2 -10 76.99 20
 -4 -2 -10 10.8 1.6
 -4 -2 -10 14.9 11.3
 -5 -2 -10 6 12.6
 6 -3 -10 -4.6 2.7
 -6 3 10 5 10.7
 5 -3 -10 28.4 6
 -5 3 10 13.7 10.7
 4 -3 -10 84.99 10
 3 -3 -10 33.6 7.9
 3 -3 -10 21.1 9.9
 2 -3 -10 54.09 13.5
 2 -3 -10 81.29 8.1
 1 -3 -10 37.2 5.7
 1 -3 -10 47.5 13
 0 -3 -10 54.39 5.8
 0 -3 -10 71.29 17.9
 0 -3 -10 51.69 14.3
 -1 -3 -10 1.7 5.7
 -1 -3 -10 -0.4 1
 -1 -3 -10 -9.4 5.4
 -2 -3 -10 5.7 1.5
 -2 -3 -10 -2.6 5.7
 -2 -3 -10 2.4 5.9
 -3 -3 -10 59.99 4.6
 -3 -3 -10 48.4 15.4
 -4 -3 -10 -6.4 3.9
 -4 -3 -10 -0.8 1.2
 6 -4 -10 91.09 10.3
 -6 4 10 88.09 18.1
 5 -4 -10 92.89 10.7
 -5 4 10 86.59 17.4
 4 -4 -10 1.9 2.4
 3 -4 -10 101.09 10
 3 -4 -10 89.69 13.3
 3 -4 -10 88.89 12.7
 2 -4 -10 138.79 17.2
 2 -4 -10 108.29 10.5
 1 -4 -10 9 3
 1 -4 -10 22.7 10
 0 -4 -10 148.79 10.8
 0 -4 -10 128.79 20.6
 0 -4 -10 129.09 20.6
 -1 -4 -10 105.39 8.2
 -1 -4 -10 127.49 19.6
 -1 -4 -10 103.89 21
 -2 -4 -10 1.7 6
 -2 -4 -10 3.5 1.4
 -2 -4 -10 -6.6 4.8
 -3 -4 -10 216.38 29.7
 -3 -4 -10 169.58 11.1
 -4 -4 -10 48.1 16.5
 -5 -4 -10 36.9 3.8
 -5 -4 -10 25.5 13.7
 6 -5 -10 97.09 11.3
 -6 5 10 119.79 54.09
 5 -5 -10 72.29 10.3
 -5 5 10 75.59 15
 4 -5 -10 318.87 23.3
 3 -5 -10 5.2 2.9
 3 -5 -10 2.5 5.2
 2 -5 -10 62.39 13.3
 2 -5 -10 71.49 8
 1 -5 -10 304.67 30.7
 1 -5 -10 302.37 20.4
 0 -5 -10 5.4 6.6
 0 -5 -10 3.6 1.8
 0 -5 -10 -10.2 5.1
 -1 -5 -10 -0.1 6.3
 -1 -5 -10 1.9 7.5
 -1 -5 -10 3 1.6
 -2 -5 -10 146.49 10.1
 -2 -5 -10 158.18 25.3
 -3 -5 -10 11.2 10.7
 -3 -5 -10 11.7 2.3
 -4 -5 -10 84.59 21.3
 -4 -5 -10 115.99 8
 -5 -5 -10 -6 8.6
 -5 -5 -10 1.1 1.9
 6 -6 -10 100.29 20.3
 -6 6 10 98.89 17.4
 5 -6 -10 165.18 15
 4 -6 -10 2.1 2.4
 4 -6 -10 -0.2 2.1
 4 -6 -10 4.3 1.9
 3 -6 -10 60.19 8.7
 3 -6 -10 55.19 11.1
 2 -6 -10 42.5 12
 2 -6 -10 15.6 7.3
 2 -6 -10 21.8 8.5
 1 -6 -10 83.09 8
 1 -6 -10 67.89 15.5
 0 -6 -10 64.99 15.3
 0 -6 -10 52.89 5.6
 0 -6 -10 36.4 12.5
 -1 -6 -10 132.99 19.9
 -1 -6 -10 148.19 10.5
 -1 -6 -10 116.39 28.1
 -2 -6 -10 32.6 3.9
 -2 -6 -10 51.79 15.4
 -3 -6 -10 10.4 11.6
 -3 -6 -10 7.7 2
 -4 -6 -10 93.79 6.9
 -4 -6 -10 78.29 22.3
 4 6 10 81.29 7.8
 6 -7 -10 97.09 10.2
 -6 7 10 73.99 14.6
 5 -7 -10 8.3 4.4
 4 -7 -10 129.39 11.9
 4 -7 -10 135.99 12.4
 4 -7 -10 106.79 11.2
 3 -7 -10 8.7 8.3
 3 -7 -10 0 2.4
 3 -7 -10 -0.7 6.7
 2 -7 -10 32.7 5.6
 2 -7 -10 32.5 9.5
 2 -7 -10 25.5 9.7
 1 -7 -10 404.46 38.5
 1 -7 -10 468.85 28.3
 0 -7 -10 36.1 11.8
 0 -7 -10 33.4 10.1
 0 -7 -10 33.9 5.1
 -1 -7 -10 17.9 10.5
 -1 -7 -10 27.6 10.2
 -1 -7 -10 24.3 3.8
 -2 -7 -10 9 8.1
 -3 -7 -10 294.87 36.8
 -3 -7 -10 318.27 19.1
 3 7 10 319.17 22.4
 -4 -7 -10 -1.8 1.4
 -4 -7 -10 -6.6 7.2
 5 -8 -10 237.88 19
 4 -8 -10 -9.1 5
 4 -8 -10 3.9 3.9
 4 -8 -10 0.8 2.6
 3 -8 -10 134.39 12.1
 3 -8 -10 136.99 16.4
 3 -8 -10 118.09 20.7
 2 -8 -10 7 8.2
 2 -8 -10 -2.8 1.6
 2 -8 -10 0 5.7
 1 -8 -10 169.28 12.7
 1 -8 -10 155.48 22.2
 1 -8 -10 147.79 22.2
 0 -8 -10 15.6 3.5
 0 -8 -10 17 18.2
 0 -8 -10 24.8 11.1
 -1 -8 -10 -2.9 6.7
 -1 -8 -10 0.7 1.9
 -1 -8 -10 6.2 6.2
 -2 -8 -10 76.39 6.6
 -2 -8 -10 76.89 19.8
 -3 -8 -10 0.7 8.6
 -3 -8 -10 20.8 3.3
 3 8 10 20.2 4.2
 -4 -8 -10 0.3 1.6
 4 8 10 -0.9 3
 5 -9 -10 12.3 4.7
 4 -9 -10 2.4 4.3
 4 -9 -10 11.3 6.7
 4 -9 -10 1.8 2.9
 3 -9 -10 16.2 3.9
 3 -9 -10 3.9 9.7
 3 -9 -10 11.3 6.6
 2 -9 -10 28.3 9.9
 2 -9 -10 29.1 5.3
 2 -9 -10 15.2 10.1
 1 -9 -10 75.09 7.4
 1 -9 -10 59.49 15.1
 1 -9 -10 102.89 19.7
 0 -9 -10 189.98 13.8
 0 -9 -10 180.08 24.4
 -1 -9 -10 -7.9 5.6
 -1 -9 -10 -1.9 1.9
 -1 -9 -10 9 6.6
 -2 -9 -10 33.6 4.6
 -2 -9 -10 31.8 10.4
 -3 -9 -10 26.6 13.6
 -3 -9 -10 28.4 3.9
 -4 -9 -10 -0.2 1.6
 5 -10 -10 -0.6 2.9
 4 -10 -10 11.7 15
 4 -10 -10 14.9 3.8
 4 -10 -10 11 5.2
 3 -10 -10 15.2 4.1
 3 -10 -10 19.2 7.1
 3 -10 -10 2.9 9.4
 2 -10 -10 97.99 9.6
 1 -10 -10 3.8 2.2
 1 -10 -10 6.1 9.1
 0 -10 -10 11.9 3.2
 -1 -10 -10 6.5 8.9
 -1 -10 -10 10.3 2.8
 -2 -10 -10 22.2 3.5
 -2 -10 -10 -1.5 7.8
 -3 -10 -10 14.7 7.9
 4 -11 -10 22.3 11.8
 4 -11 -10 36.7 6.3
 4 -11 -10 29.1 14.7
 3 -11 -10 37.1 13.2
 3 -11 -10 16.1 4.4
 2 -11 -10 13 3.7
 2 -11 -10 14.6 11.8
 1 -11 -10 6.2 3.1
 0 -11 -10 3.2 1.9
 -1 -11 -10 99.49 8.1
 -1 -11 -10 83.09 13.2
 -2 -11 -10 10.6 5.9
 -3 -11 -10 -0.5 6.3
 -3 -11 -10 6.5 2.3
 4 -12 -10 11.9 4.6
 4 -12 -10 19.7 10.7
 3 -12 -10 15.1 3.9
 3 -12 -10 35 14
 2 -12 -10 -10.7 12
 2 -12 -10 4.3 3
 1 -12 -10 2 2
 0 -12 -10 0.4 2.2
 -1 -12 -10 5 2.6
 -1 -12 -10 0.8 5.1
 -2 -12 -10 7.7 2.9
 -2 -12 -10 11.6 6.7
 3 -13 -10 82.49 19.2
 3 -13 -10 81.29 9.1
 2 -13 -10 11.9 3.6
 1 -13 -10 22.4 4.7
 0 -13 -10 -0.2 2.3
 -1 -13 -10 27.9 4.6
 2 -14 -10 43 6.7
 1 -14 -10 -5 1.8
 0 -14 -10 8.8 3.2
 2 11 -11 40.6 14.4
 2 11 -11 36.7 5.8
 1 11 -11 54.79 18.5
 1 11 -11 32.7 4.2
 0 11 -11 3.1 1.4
 -1 11 -11 71.19 23.3
 -1 11 -11 71.99 24
 3 10 -11 136.09 21.6
 -3 -10 11 93.09 22
 2 10 -11 210.28 29.5
 2 10 -11 163.98 11.9
 1 10 -11 67.69 20.4
 1 10 -11 46.5 4.7
 0 10 -11 2.6 1.4
 0 10 -11 3.4 2
 0 10 -11 -14.4 11.9
 0 10 -11 11.3 10.5
 -1 10 -11 91.59 24.7
 -1 10 -11 95.19 27.1
 -2 10 -11 12.2 12.1
 4 9 -11 10.7 9.3
 -4 -9 11 -3.6 7.6
 3 9 -11 45.1 14.9
 -3 -9 11 23.2 11.3
 2 9 -11 19.6 3.1
 2 9 -11 -2.2 10.5
 1 9 -11 -0.5 1.7
 0 9 -11 13.5 14.6
 0 9 -11 -2.1 1.9
 0 9 -11 2.8 1.3
 0 9 -11 0.9 9.2
 -1 9 -11 62.29 20.5
 -1 9 -11 59.59 21.7
 -2 9 -11 30.1 18.6
 -2 9 -11 78.99 30.5
 4 8 -11 98.29 17.3
 -4 -8 11 93.39 14.4
 3 8 -11 143.29 20.6
 -3 -8 11 103.29 26.2
 2 8 -11 37.1 4.7
 2 8 -11 16 14
 -2 -8 11 34.9 11.4
 1 8 -11 10.4 11.1
 1 8 -11 6.7 1.9
 0 8 -11 1 1.1
 0 8 -11 2.1 10.3
 0 8 -11 -1.9 1.5
 0 8 -11 2.9 9.8
 -1 8 -11 138.69 31.5
 -1 8 -11 176.58 33
 -2 8 -11 39.4 17.1
 -2 8 -11 80.19 23.4
 -3 8 -11 30 15.6
 4 7 -11 -6.5 6.5
 3 7 -11 54.89 15.4
 -3 -7 11 48.8 10.9
 2 7 -11 53.49 5.9
 2 7 -11 57.39 17.4
 -2 -7 11 44.1 12
 1 7 -11 0.9 1.9
 1 7 -11 0.4 8.8
 0 7 -11 4.4 1.5
 0 7 -11 3.6 1.7
 0 7 -11 1.7 10.3
 0 7 -11 9.3 10.1
 -1 7 -11 -10.5 10.9
 -1 7 -11 -4.5 10.5
 -2 7 -11 150.78 31.8
 -2 7 -11 149.39 31.1
 -3 7 -11 20.2 14.2
 -3 7 -11 28.5 20.6
 4 6 -11 158.98 18.5
 3 6 -11 2.7 7.8
 2 6 -11 8.6 8.8
 1 6 -11 76.89 7.5
 1 6 -11 103.89 23.1
 1 6 -11 63.59 6.3
 0 6 -11 124.29 8.5
 0 6 -11 119.99 25.4
 0 6 -11 125.79 30.8
 0 6 -11 130.99 10.2
 -1 6 -11 -10.4 9.5
 -1 6 -11 -0.9 8.5
 -2 6 -11 16.3 11.4
 -2 6 -11 19.3 15.1
 -3 6 -11 95.69 23
 -3 6 -11 61.69 20.3
 4 5 -11 -4.9 5.4
 3 5 -11 48 14
 2 5 -11 17.9 3.7
 2 5 -11 15.7 7.9
 1 5 -11 3.5 2
 1 5 -11 -1.1 9.4
 1 5 -11 1.5 2.2
 0 5 -11 -12.3 11.6
 0 5 -11 -2.1 9.1
 0 5 -11 -2.6 1.4
 -1 5 -11 17.3 11.5
 -1 5 -11 30.5 2.3
 -1 5 -11 31.5 14.2
 -1 5 -11 28.7 2.1
 -2 5 -11 15 9.1
 -2 5 -11 27.2 15.1
 -3 5 -11 -8.2 11.2
 4 4 -11 13.4 6.7
 3 4 -11 23.2 10.8
 2 4 -11 15.5 4
 2 4 -11 13.7 3.9
 2 4 -11 5.9 8.6
 1 4 -11 151.48 12.1
 1 4 -11 162.18 23.5
 1 4 -11 155.48 11.5
 0 4 -11 28.6 4
 0 4 -11 32.9 14.5
 0 4 -11 13.3 12
 0 4 -11 24 3.4
 -1 4 -11 4.1 1.1
 -1 4 -11 -1.5 8.3
 -1 4 -11 4.8 1.1
 -2 4 -11 10.3 9.7
 -2 4 -11 13.7 9.3
 -3 4 -11 8.6 10.5
 -3 4 -11 19.6 12.3
 -4 4 -11 11.5 10.6
 3 3 -11 103.89 19.5
 2 3 -11 75.89 8.1
 2 3 -11 90.89 18.7
 2 3 -11 76.79 8.3
 1 3 -11 -2.5 2.3
 1 3 -11 3.9 8.7
 1 3 -11 -3.2 1.7
 0 3 -11 91.59 22.5
 0 3 -11 69.29 17.1
 0 3 -11 97.89 7.6
 0 3 -11 83.39 7.1
 -1 3 -11 46.7 3.6
 -1 3 -11 11.4 11.3
 -1 3 -11 57.59 19.2
 -1 3 -11 42.8 3.7
 -2 3 -11 26.3 10.8
 -2 3 -11 14.7 9.8
 -3 3 -11 -4.3 8.5
 -3 3 -11 -0.9 8.3
 -4 3 -11 85.49 22.4
 -4 3 -11 110.69 72.39
 4 2 -11 153.88 14.1
 3 2 -11 120.89 20.7
 3 2 -11 151.28 19.1
 2 2 -11 -11.1 6.6
 2 2 -11 13.7 4.1
 1 2 -11 1.7 2
 1 2 -11 -10.5 7.2
 0 2 -11 9.3 2.2
 0 2 -11 -0.5 8.1
 0 2 -11 0.5 7.6
 -1 2 -11 21.5 3.2
 -1 2 -11 16.9 11.6
 -1 2 -11 27.6 12.3
 -1 2 -11 24.1 2.6
 -2 2 -11 21.8 12.1
 -2 2 -11 17.5 10.8
 -3 2 -11 23.7 13.8
 -3 2 -11 25.6 13.9
 -4 2 -11 -3.6 11.2
 4 1 -11 6.8 3.3
 4 1 -11 6.3 2.9
 3 1 -11 75.29 34.2
 3 1 -11 103.99 10.7
 2 1 -11 1.6 2.5
 2 1 -11 -2.2 8.2
 1 1 -11 38.9 5.4
 1 1 -11 14.7 9.2
 0 1 -11 49.1 29.6
 0 1 -11 41.2 4.5
 0 1 -11 32.3 14.1
 -1 1 -11 -9.6 6
 -1 1 -11 -2.6 9.1
 -1 1 -11 -1.4 0.9
 -2 1 -11 9.2 9
 -2 1 -11 7.2 1.2
 -2 1 -11 3.9 0.8
 -2 1 -11 13.6 9.6
 -3 1 -11 31.5 13.3
 -3 1 -11 7.8 11.7
 -4 1 -11 -5.7 9.3
 5 0 -11 3 3.3
 4 0 -11 -1.6 2.3
 3 0 -11 515.65 33.6
 3 0 -11 507.75 39.7
 2 0 -11 -4.1 2.2
 2 0 -11 -12 5.8
 1 0 -11 65.29 14.9
 1 0 -11 74.19 7.6
 0 0 -11 2.3 1.7
 0 0 -11 7.9 8.8
 -1 0 -11 6.2 2.3
 -1 0 -11 8.4 9.1
 -1 0 -11 -1.7 8.2
 -2 0 -11 15 10
 -2 0 -11 7.9 7.7
 -3 0 -11 78.89 21.6
 -3 0 -11 44.1 16.1
 -4 0 -11 -1.6 11.8
 5 -1 -11 229.28 18.9
 4 -1 -11 2.3 2.8
 3 -1 -11 105.69 15.3
 3 -1 -11 89.69 9.9
 2 -1 -11 1.2 2.5
 2 -1 -11 6.9 6.9
 1 -1 -11 35.7 5.8
 1 -1 -11 49.99 13.1
 0 -1 -11 32.4 11.5
 0 -1 -11 34.2 12.9
 0 -1 -11 36.3 4.2
 -1 -1 -11 7.8 8.4
 -1 -1 -11 -0.2 9.6
 -1 -1 -11 -1.2 1.1
 -2 -1 -11 8.2 9.3
 -2 -1 -11 2.9 1.2
 -2 -1 -11 4.1 6.8
 -3 -1 -11 20.6 13.2
 -3 -1 -11 31 2.3
 -3 -1 -11 38.8 13.9
 -4 -1 -11 7.6 6.5
 5 -2 -11 7.9 4
 4 -2 -11 176.08 15.4
 3 -2 -11 157.38 13.4
 3 -2 -11 151.18 17.8
 2 -2 -11 11.7 3.6
 2 -2 -11 8.2 6.5
 1 -2 -11 7.6 2
 1 -2 -11 12.8 8.3
 0 -2 -11 8.5 9.6
 0 -2 -11 5.4 7.1
 0 -2 -11 11.4 2.7
 -1 -2 -11 15.1 11.6
 -1 -2 -11 3.5 9.6
 -1 -2 -11 25.2 3.2
 -2 -2 -11 38.3 8
 -2 -2 -11 22.6 11.5
 -2 -2 -11 40.3 13.9
 -3 -2 -11 34.3 13
 -3 -2 -11 56.39 4
 -3 -2 -11 53.59 19.1
 -4 -2 -11 14.3 12.1
 5 -3 -11 12.2 3.8
 4 -3 -11 0 2.9
 3 -3 -11 115.59 11.4
 3 -3 -11 111.89 15.4
 2 -3 -11 96.69 15.5
 2 -3 -11 73.89 8.9
 1 -3 -11 1.9 2.4
 1 -3 -11 -3.3 5.9
 0 -3 -11 103.39 21.7
 0 -3 -11 95.69 8
 0 -3 -11 102.19 21.1
 -1 -3 -11 38.8 4.1
 -1 -3 -11 18.3 10.9
 -1 -3 -11 55.49 16.2
 -2 -3 -11 33.8 3.3
 -2 -3 -11 40 13.1
 -2 -3 -11 31.2 13.1
 -3 -3 -11 5.6 9.4
 -4 -3 -11 88.59 24
 -4 -3 -11 98.99 6.5
 5 -4 -11 6.1 3.6
 4 -4 -11 17.1 4.1
 3 -4 -11 7.5 3.2
 3 -4 -11 10.2 6.8
 3 -4 -11 -10.4 5.3
 2 -4 -11 14.3 7.4
 2 -4 -11 16 3.9
 1 -4 -11 171.48 22.1
 1 -4 -11 169.58 13
 0 -4 -11 19.1 10.4
 0 -4 -11 31.7 12.2
 0 -4 -11 24.6 4.1
 -1 -4 -11 4.6 7.7
 -1 -4 -11 2.9 1.6
 -1 -4 -11 8.7 8.9
 -2 -4 -11 5.4 8.8
 -2 -4 -11 10.4 2.1
 -2 -4 -11 -1.4 7.3
 -3 -4 -11 12.6 13
 -3 -4 -11 5 1.5
 5 -5 -11 94.09 10.6
 4 -5 -11 -1.8 2.7
 3 -5 -11 68.19 13.4
 3 -5 -11 76.19 8.5
 3 -5 -11 73.79 15.1
 2 -5 -11 21.3 4.7
 2 -5 -11 17.9 9.2
 1 -5 -11 -4.3 1.7
 1 -5 -11 -6 6.5
 0 -5 -11 -3.5 6.3
 0 -5 -11 0.1 8.8
 0 -5 -11 -3.8 1.5
 -1 -5 -11 35.6 3.9
 -1 -5 -11 13.2 10.7
 -1 -5 -11 24.4 10.4
 -2 -5 -11 25.5 3.2
 -2 -5 -11 13.9 11.9
 -2 -5 -11 4.8 6.8
 -3 -5 -11 -0.4 1.4
 -3 -5 -11 6.2 9.3
 5 -6 -11 55.69 8.8
 4 -6 -11 186.68 15.8
 3 -6 -11 6.9 6.9
 3 -6 -11 -0.4 2.5
 2 -6 -11 10.6 8.2
 2 -6 -11 12.9 7.4
 1 -6 -11 97.59 19.8
 1 -6 -11 93.19 9.2
 0 -6 -11 125.39 23.2
 0 -6 -11 122.39 9.8
 0 -6 -11 126.29 18.6
 -1 -6 -11 -6.6 6.4
 -1 -6 -11 0.3 1.7
 -1 -6 -11 7.1 7.7
 -2 -6 -11 2 7
 -2 -6 -11 15.4 2.5
 -2 -6 -11 15.8 10.1
 -3 -6 -11 109.99 7.8
 -3 -6 -11 87.29 21.5
 4 -7 -11 13.3 4.5
 4 -7 -11 2.8 4.5
 4 -7 -11 8.5 3.9
 3 -7 -11 66.09 8.8
 3 -7 -11 60.49 11.8
 3 -7 -11 49 12.3
 2 -7 -11 57.39 13.7
 2 -7 -11 62.59 7
 2 -7 -11 58.89 13.8
 1 -7 -11 0.1 1.6
 1 -7 -11 -2.4 7.3
 0 -7 -11 0.7 2.1
 0 -7 -11 14.4 17
 0 -7 -11 -5.3 6.9
 -1 -7 -11 14.2 8
 -1 -7 -11 13.7 10.8
 -2 -7 -11 162.88 26.1
 -2 -7 -11 150.28 10.4
 -2 -7 -11 135.29 20.2
 -3 -7 -11 11.7 13.8
 4 -8 -11 80.09 9.8
 4 -8 -11 83.99 11.1
 4 -8 -11 81.29 9.6
 3 -8 -11 85.09 17.4
 3 -8 -11 105.99 10.5
 3 -8 -11 102.69 14.6
 2 -8 -11 28 5.2
 2 -8 -11 32.6 10.3
 2 -8 -11 37.6 12.7
 1 -8 -11 2.3 2.8
 1 -8 -11 -10 5.4
 1 -8 -11 -11.9 8.4
 0 -8 -11 0.5 1.9
 0 -8 -11 3.2 5.9
 -1 -8 -11 177.58 25.7
 -1 -8 -11 150.38 20.8
 -2 -8 -11 33.3 11.1
 -2 -8 -11 25.9 14.3
 4 -9 -11 0.8 3.5
 4 -9 -11 -8.8 4.6
 4 -9 -11 6.9 6.7
 3 -9 -11 37.4 6.8
 3 -9 -11 43.6 10.4
 3 -9 -11 38.2 12.3
 2 -9 -11 37.8 16.6
 2 -9 -11 14.9 8
 2 -9 -11 20.2 4.5
 1 -9 -11 0.8 7.5
 0 -9 -11 -1.9 1.6
 0 -9 -11 2.7 8.7
 -1 -9 -11 72.79 6.7
 -1 -9 -11 68.19 17.7
 -1 -9 -11 74.79 15.5
 -2 -9 -11 99.39 21.1
 -2 -9 -11 81.59 6.9
 -2 -9 -11 78.39 16
 3 -10 -11 117.39 11.4
 3 -10 -11 137.89 16.6
 3 -10 -11 90.39 19.4
 2 -10 -11 180.48 22.3
 2 -10 -11 162.58 26.5
 2 -10 -11 206.48 15.1
 1 -10 -11 45.1 6.6
 1 -10 -11 41.4 16.3
 0 -10 -11 12.4 8.8
 0 -10 -11 3.2 2.1
 -1 -10 -11 109.59 15.8
 -1 -10 -11 89.09 21.9
 -1 -10 -11 109.89 8.8
 -2 -10 -11 10.2 7.6
 -2 -10 -11 10.4 2.8
 2 -11 -11 31.7 5.8
 2 -11 -11 15.7 8.8
 2 -11 -11 23.9 15.7
 1 -11 -11 44.7 6.4
 1 -11 -11 39.7 12.4
 0 -11 -11 10.6 3
 0 -11 -11 10.7 8.4
 -1 -11 -11 25.6 13.5
 -1 -11 -11 43.7 5.6
 1 8 -12 60.09 20.7
 1 8 -12 95.19 8.3
 1 8 -12 76.69 6.4
 0 8 -12 -0.4 11.9
 0 8 -12 1.4 1.5
 0 8 -12 9.2 3.5
 0 8 -12 -22.4 13.1
 2 7 -12 32.7 4.6
 2 7 -12 13.1 14.3
 1 7 -12 158.98 11.1
 1 7 -12 173.78 26.8
 1 7 -12 165.58 12.4
 0 7 -12 66.89 5.3
 0 7 -12 56.99 18.9
 0 7 -12 30 21
 0 7 -12 56.79 4.5
 -1 7 -12 26.7 16.3
 -1 7 -12 30.7 19.8
 3 6 -12 -2 9.4
 2 6 -12 83.69 7.8
 2 6 -12 79.29 20.2
 2 6 -12 72.69 8.3
 1 6 -12 17.4 12.3
 1 6 -12 8.4 3.1
 1 6 -12 7.5 2.3
 0 6 -12 10.7 10.1
 0 6 -12 18.2 2.4
 0 6 -12 19.2 16.7
 -1 6 -12 5.5 13.6
 -1 6 -12 12 16.1
 3 5 -12 73.59 16.2
 2 5 -12 35 5.6
 2 5 -12 33.9 15
 2 5 -12 25.1 4.7
 1 5 -12 47.3 19.5
 1 5 -12 38.6 5.6
 1 5 -12 29.6 4.6
 0 5 -12 35.3 5
 0 5 -12 43.9 4
 0 5 -12 50.59 18
 0 5 -12 36.1 14.6
 -1 5 -12 113.29 25.1
 -1 5 -12 103.69 26.8
 -2 5 -12 20.9 13.6
 3 4 -12 0.8 2.5
 3 4 -12 -3.4 8.4
 2 4 -12 52.79 7.3
 2 4 -12 58.09 16.5
 2 4 -12 54.79 7.3
 1 4 -12 25.3 4.9
 1 4 -12 37.8 4.9
 1 4 -12 16.8 12.6
 0 4 -12 -8.2 9.4
 0 4 -12 3.7 2
 0 4 -12 8.1 2.1
 0 4 -12 -3.5 8.5
 -1 4 -12 14.5 14.8
 -1 4 -12 24.8 13.7
 -1 4 -12 19.2 1.8
 -1 4 -12 19.1 1.7
 -2 4 -12 8 12.3
 -2 4 -12 -21.4 10.6
 4 3 -12 0.3 5.3
 4 3 -12 4.8 2.8
 3 3 -12 68.89 15.4
 2 3 -12 90.59 20.1
 2 3 -12 79.79 11
 2 3 -12 96.79 9.1
 1 3 -12 71.49 19.6
 1 3 -12 79.29 7.8
 1 3 -12 94.99 8.4
 0 3 -12 63.29 17.4
 0 3 -12 55.19 5.1
 0 3 -12 80.19 22.5
 0 3 -12 46.2 5.2
 -1 3 -12 -0.9 12.2
 -1 3 -12 1.4 9.8
 -2 3 -12 3.2 11.5
 -2 3 -12 2.4 13.2
 4 2 -12 7.3 5
 4 2 -12 7.3 3.1
 3 2 -12 1.1 2.8
 3 2 -12 9.4 8.6
 2 2 -12 22.9 4.8
 2 2 -12 22.1 9.3
 1 2 -12 37.4 13.3
 1 2 -12 58.09 6.2
 0 2 -12 1 1.6
 0 2 -12 -3.8 2.2
 0 2 -12 -11 9
 -1 2 -12 40.4 15.5
 -1 2 -12 51.39 18.5
 -1 2 -12 20.1 2.4
 -1 2 -12 17.9 5.1
 -2 2 -12 10.4 11.7
 -2 2 -12 -14.5 9.5
 4 1 -12 7.7 3.3
 4 1 -12 5.5 2.7
 3 1 -12 11.3 4
 3 1 -12 -5 7.5
 2 1 -12 21.5 10.5
 2 1 -12 35.5 5.8
 1 1 -12 83.99 7.8
 1 1 -12 56.99 16.4
 0 1 -12 17 11.7
 0 1 -12 13.9 2.7
 0 1 -12 10 10.4
 -1 1 -12 2.7 9.9
 -1 1 -12 4.8 1.8
 -1 1 -12 1.9 1.6
 -1 1 -12 10.2 11.3
 -2 1 -12 15.7 14
 -2 1 -12 2.3 9.5
 4 0 -12 -4 2.6
 3 0 -12 -1.6 6.5
 3 0 -12 -1 2.8
 2 0 -12 206.78 26
 2 0 -12 181.08 16.8
 1 0 -12 4.5 6.5
 1 0 -12 2.5 2.1
 0 0 -12 9.4 9
 0 0 -12 12.6 9.5
 -1 0 -12 1 1.1
 -1 0 -12 -6.4 10.3
 -1 0 -12 -10.6 9.9
 -2 0 -12 62.59 4
 -2 0 -12 76.69 22
 -2 0 -12 32.6 14
 4 -1 -12 -3.7 2.8
 3 -1 -12 3 2.3
 3 -1 -12 -2.1 9.9
 2 -1 -12 27.2 5.6
 2 -1 -12 20.3 9.2
 1 -1 -12 90.59 19.1
 1 -1 -12 85.29 8.1
 0 -1 -12 17.7 11.8
 0 -1 -12 14 2.7
 0 -1 -12 5.7 11.2
 -1 -1 -12 11.1 12.1
 -1 -1 -12 -0.6 8.2
 -1 -1 -12 1.9 1.2
 -2 -1 -12 0.1 0.9
 -2 -1 -12 23.1 11.6
 -2 -1 -12 -10.5 7.1
 4 -2 -12 11 4.3
 3 -2 -12 15.6 18.9
 3 -2 -12 8.1 3.4
 2 -2 -12 34.9 10.6
 2 -2 -12 17.9 4.5
 1 -2 -12 45.7 6.3
 1 -2 -12 65.69 15.1
 0 -2 -12 12.2 10.2
 -1 -2 -12 24 3.2
 -1 -2 -12 9.8 9.2
 -1 -2 -12 20.7 11.3
 -2 -2 -12 -6.1 9
 -2 -2 -12 12.4 10.4
 -2 -2 -12 1.8 1.4
 4 -3 -12 5.3 2.7
 3 -3 -12 96.69 9.9
 3 -3 -12 55.39 32.9
 2 -3 -12 83.19 8.9
 2 -3 -12 113.79 18.7
 1 -3 -12 95.39 8.4
 1 -3 -12 80.99 17.8
 0 -3 -12 26.4 12
 0 -3 -12 50.69 5.3
 0 -3 -12 66.39 17.5
 -1 -3 -12 20.6 11
 -1 -3 -12 9.1 2.2
 -1 -3 -12 -2.6 10.3
 -2 -3 -12 17.5 10.1
 -2 -3 -12 12.1 2.1
 -2 -3 -12 0.6 11.4
 3 -4 -12 1 3.2
 3 -4 -12 6.3 12.1
 3 -4 -12 9.2 7.4
 2 -4 -12 48.5 13.4
 2 -4 -12 60.99 7
 1 -4 -12 34.2 13.4
 1 -4 -12 20.1 4.2
 0 -4 -12 10.2 9.1
 0 -4 -12 7.3 2.6
 0 -4 -12 -1 8.9
 -1 -4 -12 5.2 9.2
 -1 -4 -12 5.5 10.7
 -2 -4 -12 -0.7 1.3
 -2 -4 -12 10.1 11.6
 -2 -4 -12 -0.2 8.1
 3 -5 -12 98.09 14.4
 3 -5 -12 78.09 9.1
 3 -5 -12 67.89 13
 2 -5 -12 28.5 5.2
 2 -5 -12 42.5 12.1
 1 -5 -12 23.2 11.2
 1 -5 -12 38 5.6
 0 -5 -12 42.9 14.6
 0 -5 -12 16.6 13.5
 0 -5 -12 42.3 4.8
 -1 -5 -12 102.99 19.5
 -1 -5 -12 98.89 23.2
 -1 -5 -12 94.19 7.8
 -2 -5 -12 42.4 13.1
 -2 -5 -12 44.3 4.3
 3 -6 -12 3.3 7.8
 3 -6 -12 0.2 8.1
 3 -6 -12 0.7 2.4
 2 -6 -12 51.79 13.4
 2 -6 -12 78.29 16.2
 2 -6 -12 71.59 8
 1 -6 -12 19.3 3.8
 1 -6 -12 10.9 9.4
 0 -6 -12 23.5 11.3
 0 -6 -12 19.9 3.9
 -1 -6 -12 33.2 4.3
 -1 -6 -12 18.3 10.1
 -1 -6 -12 26.1 13.1
 2 -7 -12 41.3 6.6
 2 -7 -12 29.3 11.2
 2 -7 -12 22.6 11.4
 1 -7 -12 152.88 12.1
 1 -7 -12 150.58 23.2
 0 -7 -12 29.7 13.8
 0 -7 -12 59.99 5.9
 -1 -7 -12 47.8 13.8
 -1 -7 -12 31.6 13.4
 -1 -7 -12 33.5 4.9
 1 -8 -12 83.39 8.1
 1 -8 -12 69.99 22.2
 0 -8 -12 14.5 12.4

_iucr_refine_instructions_details
;
TITL mo_20241894_0m_a.res in P2(1)/n
    mo_20241894_0m.res
    created by SHELXL-2019/3 at 19:27:54 on 21-Oct-2024
REM Old TITL mo_20241894_0m in P2(1)/n
REM SHELXT solution in P2(1)/n: R1 0.133, Rweak 0.005, Alpha 0.021
REM <I/s> 0.824 for 91 systematic absences, Orientation as input
REM Formula found by SHELXT: C18 N O2 Cl
CELL 0.71073 7.883 18.5727 10.4373 90 95.306 90
ZERR 4 0.0003 0.0007 0.0003 0 0.001 0
LATT 1
SYMM 0.5-X,0.5+Y,0.5-Z
SFAC C H N O S
UNIT 72 60 4 8 4

L.S. 4 0 0
PLAN  5
SIZE 0.15 0.08 0.05
TEMP -100.15
CONF
BOND
list 4
fmap 2 53
MORE -1
BOND $H
ACTA
REM <olex2.extras>
REM <HklSrc "%.\\mo_20241894_0m.hkl">
REM </olex2.extras>

WGHT    0.054900    0.349800
FVAR       0.82643
S1    5    0.575655    0.348985    0.557397    11.00000    0.03273    0.05061 =
         0.03566   -0.00820    0.00855   -0.00386
O2    4    0.191673    0.275824    0.560744    11.00000    0.03681    0.04335 =
         0.03169   -0.00154    0.01265   -0.00217
O1    4    0.509919    0.386968    0.256329    11.00000    0.05260    0.04021 =
         0.03860    0.00342    0.01719   -0.00450
N1    3    0.494396    0.266245    0.269066    11.00000    0.04118    0.03814 =
         0.02969   -0.00036    0.01510   -0.00091
C3    1    0.299129    0.271467    0.484021    11.00000    0.02947    0.03844 =
         0.02644    0.00010    0.00425   -0.00231
C1    1    0.446338    0.201796    0.325471    11.00000    0.02968    0.03696 =
         0.03177    0.00055    0.00468   -0.00050
C5    1    0.466286    0.333380    0.312675    11.00000    0.03460    0.03749 =
         0.03143    0.00096    0.00730   -0.00233
C2    1    0.356515    0.202586    0.434059    11.00000    0.02909    0.03774 =
         0.02922    0.00082    0.00451   -0.00051
C9    1    0.311252    0.137431    0.489085    11.00000    0.03488    0.04194 =
         0.03659    0.00475    0.00675    0.00013
AFIX  43
H9    2    0.249370    0.137566    0.562986    11.00000   -1.20000
AFIX   0
C6    1    0.265323    0.405328    0.438187    11.00000    0.03891    0.03578 =
         0.04005    0.00004    0.01330    0.00133
AFIX  23
H6A   2    0.227450    0.411883    0.525262    11.00000   -1.20000
H6B   2    0.329692    0.448880    0.417233    11.00000   -1.20000
AFIX   0
C4    1    0.383151    0.339806    0.438927    11.00000    0.03337    0.03491 =
         0.03019   -0.00194    0.00809   -0.00106
C14   1    0.459427    0.433995    0.744564    11.00000    0.03912    0.04609 =
         0.03860   -0.00523    0.00650   -0.00373
AFIX  43
H14   2    0.481525    0.473179    0.690012    11.00000   -1.20000
AFIX   0
C18   1    0.452590    0.306405    0.784808    11.00000    0.03809    0.04884 =
         0.03641    0.00103   -0.00086   -0.00029
AFIX  43
H18   2    0.471500    0.258316    0.758566    11.00000   -1.20000
AFIX   0
C12   1    0.487803    0.136722    0.269789    11.00000    0.03699    0.04202 =
         0.03874   -0.00485    0.01138   -0.00156
AFIX  43
H12   2    0.546123    0.136165    0.194113    11.00000   -1.20000
AFIX   0
C13   1    0.486087    0.363525    0.705102    11.00000    0.03070    0.04591 =
         0.03198   -0.00510    0.00486   -0.00216
C7    1    0.111778    0.397819    0.342734    11.00000    0.04869    0.04401 =
         0.04008    0.00455    0.00595    0.00666
AFIX  43
H7    2    0.130962    0.389391    0.255465    11.00000   -1.20000
AFIX   0
C11   1    0.443083    0.073130    0.325960    11.00000    0.04142    0.03660 =
         0.05496   -0.00581    0.01102    0.00117
AFIX  43
H11   2    0.472028    0.028642    0.288689    11.00000   -1.20000
AFIX   0
C10   1    0.356685    0.072861    0.435789    11.00000    0.04099    0.03699 =
         0.05432    0.00630    0.01069   -0.00257
AFIX  43
H10   2    0.328842    0.028557    0.474229    11.00000   -1.20000
AFIX   0
C15   1    0.400771    0.446725    0.863237    11.00000    0.03956    0.05941 =
         0.04137   -0.01444    0.00466    0.00167
AFIX  43
H15   2    0.384144    0.494773    0.890678    11.00000   -1.20000
AFIX   0
C17   1    0.391457    0.319825    0.902805    11.00000    0.03766    0.07141 =
         0.03730    0.01229    0.00007   -0.00256
AFIX  43
H17   2    0.366726    0.280850    0.957014    11.00000   -1.20000
AFIX   0
C16   1    0.366351    0.390112    0.941815    11.00000    0.03951    0.08253 =
         0.03090   -0.00634    0.00535    0.00639
AFIX  43
H16   2    0.325271    0.399188    1.023026    11.00000   -1.20000
AFIX   0
C8    1   -0.044993    0.401951    0.370233    11.00000    0.04742    0.07070 =
         0.05767    0.01412   -0.00036   -0.00055
AFIX  93
H8A   2   -0.069405    0.410329    0.456422    11.00000   -1.20000
H8B   2   -0.135446    0.396602    0.304194    11.00000   -1.20000
AFIX   0
H1    2    0.544733    0.263670    0.201453    11.00000    0.05110
HKLF 4


REM  mo_20241894_0m_a.res in P2(1)/n
REM wR2 = 0.1144, GooF = S = 1.023, Restrained GooF = 1.023 for all data
REM R1 = 0.0427 for 2318 Fo > 4sig(Fo) and 0.0582 for all 2930 data
REM 203 parameters refined using 0 restraints

END  
     
WGHT      0.0546      0.3555 

REM Highest difference peak  0.194,  deepest hole -0.232,  1-sigma level  0.047
Q1    1   0.3272  0.2355  0.4530  11.00000  0.05    0.19
Q2    1   0.5359  0.3561  0.6449  11.00000  0.05    0.19
Q3    1   0.4783  0.3628  0.2111  11.00000  0.05    0.19
Q4    1   0.3539  0.3055  0.4646  11.00000  0.05    0.19
Q5    1   0.5516  0.3882  0.4948  11.00000  0.05    0.18

  REM The information below was added by Olex2.
  REM
  REM R1 = 0.0427 for 2318 Fo > 4sig(Fo) and 0.0582 for all 12984 data
  REM 203 parameters refined using n/a restraints
  REM Highest difference peak 0.19, deepest hole -0.23
  REM Mean Shift 0, Max Shift -0.001.

  REM +++ Tabular Listing of Refinement Information +++
  REM R1_all = 0.0582
  REM R1_gt = 0.0427
  REM wR_ref = 0.1144
  REM GOOF = 1.023
  REM Shift_max = -0.001
  REM Shift_mean = 0
  REM Reflections_all = 12984
  REM Reflections_gt = 2318
  REM Parameters = 203
  REM Hole = -0.23
  REM Peak = 0.19
  REM Flack = n/a

  
;
_olex2_submission_special_instructions  'No special instructions were received'
