# Supplementary material for: Divergent Synthesis of Homoallylic and Allenic Sulfides, Selenides, and S,C-Sulfonium Ylides by Ruthenium Catalysis
Source: Precis Chem. 2025 Nov 14;4(3):219–28. doi: 10.1021/prechem.5c00098 (PMC13014341; doi:10.1021/prechem.5c00098)
Supplement: Supplementary file 4 [file pc5c00098_si_004.cif]

data_c2-dwq-55
_audit_creation_date               2025-04-09
_audit_creation_method
;
Olex2 1.5
(compiled 2024.02.16 svn.r378c4104 for OlexSys, GUI svn.r6928)
;
_shelx_SHELXL_version_number       '2018/3'
_audit_contact_author_address      ?
_audit_contact_author_email        ?
_audit_contact_author_name         ''
_audit_contact_author_phone        ?
_publ_contact_author_id_orcid      ?
_publ_section_references
;
Bourhis, L.J., Dolomanov, O.V., Gildea, R.J., Howard, J.A.K., Puschmann, H.
 (2015). Acta Cryst. A71, 59-75.

Dolomanov, O.V., Bourhis, L.J., Gildea, R.J, Howard, J.A.K. & Puschmann, H.
 (2009), J. Appl. Cryst. 42, 339-341.

Sheldrick, G.M. (2015). Acta Cryst. C71, 3-8.
;
_chemical_name_common              ?
_chemical_name_systematic          ?
_chemical_formula_moiety           'C21 H21 N O5 S'
_chemical_formula_sum              'C21 H21 N O5 S'
_chemical_formula_weight           399.45
_chemical_melting_point            ?
loop_
  _atom_type_symbol
  _atom_type_description
  _atom_type_scat_dispersion_real
  _atom_type_scat_dispersion_imag
  _atom_type_scat_source
 'C' 'C' 0.0033 0.0016 'International Tables Vol C Tables 4.2.6.8 and 6.1.1.4'
 'H' 'H' 0.0000 0.0000 'International Tables Vol C Tables 4.2.6.8 and 6.1.1.4'
 'N' 'N' 0.0061 0.0033 'International Tables Vol C Tables 4.2.6.8 and 6.1.1.4'
 'O' 'O' 0.0106 0.0060 'International Tables Vol C Tables 4.2.6.8 and 6.1.1.4'
 'S' 'S' 0.1246 0.1234 'International Tables Vol C Tables 4.2.6.8 and 6.1.1.4'

_shelx_space_group_comment
;
The symmetry employed for this shelxl refinement is uniquely defined
by the following loop, which should always be used as a source of
symmetry information in preference to the above space-group names.
They are only intended as comments.
;
_space_group_crystal_system        'orthorhombic'
_space_group_IT_number             61
_space_group_name_H-M_alt          'P b c a'
_space_group_name_Hall             '-P 2ac 2ab'
loop_
  _space_group_symop_operation_xyz
 'x, y, z'
 '-x+1/2, -y, z+1/2'
 '-x, y+1/2, -z+1/2'
 'x+1/2, -y+1/2, -z'
 '-x, -y, -z'
 'x-1/2, y, -z-1/2'
 'x, -y-1/2, z-1/2'
 '-x-1/2, y-1/2, z'

_cell_length_a                     15.997(2)
_cell_length_b                     12.827(2)
_cell_length_c                     19.115(2)
_cell_angle_alpha                  90
_cell_angle_beta                   90
_cell_angle_gamma                  90
_cell_volume                       3922.4(10)
_cell_formula_units_Z              8
_cell_measurement_reflns_used      2604
_cell_measurement_temperature      300.00
_cell_measurement_theta_max        24.80
_cell_measurement_theta_min        2.48
_shelx_estimated_absorpt_T_max     0.977
_shelx_estimated_absorpt_T_min     0.969
_exptl_absorpt_coefficient_mu      0.198
_exptl_absorpt_correction_T_max    0.7454
_exptl_absorpt_correction_T_min    0.5708
_exptl_absorpt_correction_type     none
_exptl_absorpt_process_details
;
SADABS-2016/2 (Bruker,2016/2) was used for absorption correction.
wR2(int) was 0.0984 before and 0.0670 after correction.
The Ratio of minimum to maximum transmission is 0.7658.
The \l/2 correction factor is Not present.
;
_exptl_absorpt_special_details     ?
_exptl_crystal_colour              colourless
_exptl_crystal_colour_primary      colourless
_exptl_crystal_density_diffrn      1.353
_exptl_crystal_density_meas        ?
_exptl_crystal_density_method      ?
_exptl_crystal_description         block
_exptl_crystal_F_000               1680
_exptl_crystal_size_max            0.16
_exptl_crystal_size_mid            0.15
_exptl_crystal_size_min            0.12
_exptl_transmission_factor_max     ?
_exptl_transmission_factor_min     ?
_diffrn_reflns_av_R_equivalents    0.1084
_diffrn_reflns_av_unetI/netI       0.0758
_diffrn_reflns_Laue_measured_fraction_full  0.997
_diffrn_reflns_Laue_measured_fraction_max  0.996
_diffrn_reflns_limit_h_max         18
_diffrn_reflns_limit_h_min         -19
_diffrn_reflns_limit_k_max         16
_diffrn_reflns_limit_k_min         -15
_diffrn_reflns_limit_l_max         23
_diffrn_reflns_limit_l_min         -23
_diffrn_reflns_number              19622
_diffrn_reflns_point_group_measured_fraction_full  0.997
_diffrn_reflns_point_group_measured_fraction_max  0.996
_diffrn_reflns_theta_full          25.242
_diffrn_reflns_theta_max           26.379
_diffrn_reflns_theta_min           2.297
_diffrn_ambient_temperature        300.00
_diffrn_detector_area_resol_mean   ?
_diffrn_measured_fraction_theta_full  0.997
_diffrn_measured_fraction_theta_max  0.996
_diffrn_measurement_device_type    'Bruker APEX-II CCD'
_diffrn_measurement_method         '\f and \w scans'
_diffrn_radiation_type             MoK\a
_diffrn_radiation_wavelength       0.71073
_diffrn_source                     ?
_diffrn_source_current             1.39
_diffrn_source_power               0.0695
_diffrn_source_voltage             50.0
_diffrn_standards_number           0
_reflns_Friedel_coverage           0.000
_reflns_Friedel_fraction_full      .
_reflns_Friedel_fraction_max       .
_reflns_number_gt                  2283
_reflns_number_total               3987
_reflns_special_details
;
 Reflections were merged by SHELXL according to the crystal
 class for the calculation of statistics and refinement.
 
 _reflns_Friedel_fraction is defined as the number of unique
 Friedel pairs measured divided by the number that would be
 possible theoretically, ignoring centric projections and
 systematic absences.
;
_reflns_threshold_expression       'I > 2\s(I)'
_computing_cell_refinement         'SAINT V8.40B (?, 2016)'
_computing_data_collection         ?
_computing_data_reduction          'SAINT V8.40B (?, 2016)'
_computing_molecular_graphics      'Olex2 1.5 (Dolomanov et al., 2009)'
_computing_publication_material    'Olex2 1.5 (Dolomanov et al., 2009)'
_computing_structure_refinement    'SHELXL 2018/3 (Sheldrick, 2015)'
_computing_structure_solution      'olex2.solve 1.5 (Bourhis et al., 2015)'
_refine_diff_density_max           0.288
_refine_diff_density_min           -0.262
_refine_diff_density_rms           0.070
_refine_ls_extinction_coef         0.0035(10)
_refine_ls_extinction_expression  
 'Fc^*^=kFc[1+0.001xFc^2^\l^3^/sin(2\q)]^-1/4^'
_refine_ls_extinction_method       'SHELXL-2018/3 (Sheldrick 2018)'
_refine_ls_goodness_of_fit_ref     1.014
_refine_ls_hydrogen_treatment      constr
_refine_ls_matrix_type             full
_refine_ls_number_parameters       258
_refine_ls_number_reflns           3987
_refine_ls_number_restraints       0
_refine_ls_R_factor_all            0.1052
_refine_ls_R_factor_gt             0.0548
_refine_ls_restrained_S_all        1.014
_refine_ls_shift/su_max            0.000
_refine_ls_shift/su_mean           0.000
_refine_ls_structure_factor_coef   Fsqd
_refine_ls_weighting_details      
 'w=1/[\s^2^(Fo^2^)+(0.0747P)^2^+0.3294P] where P=(Fo^2^+2Fc^2^)/3'
_refine_ls_weighting_scheme        calc
_refine_ls_wR_factor_gt            0.1319
_refine_ls_wR_factor_ref           0.1711
_refine_special_details            ?
_olex2_refinement_description
;
1. Fixed Uiso
 At 1.2 times of:
  All C(H) groups, All N(H) groups
 At 1.5 times of:
  All C(H,H,H) groups
2.a Aromatic/amide H refined with riding coordinates:
 N1(H1), C1(H1A), C12(H12), C11(H11), C7(H7), C9(H9), C15(H15), C8(H8), C14(H14)
2.b Idealised Me refined as rotating group:
 C16(H16A,H16B,H16C), C19(H19A,H19B,H19C), C21(H21A,H21B,H21C), C20(H20A,H20B,
 H20C)
;
_atom_sites_solution_hydrogens     geom
_atom_sites_solution_primary       iterative
_atom_sites_solution_secondary     ?
loop_
  _atom_site_label
  _atom_site_type_symbol
  _atom_site_fract_x
  _atom_site_fract_y
  _atom_site_fract_z
  _atom_site_U_iso_or_equiv
  _atom_site_adp_type
  _atom_site_occupancy
  _atom_site_site_symmetry_order
  _atom_site_calc_flag
  _atom_site_refinement_flags_posn
  _atom_site_refinement_flags_adp
  _atom_site_refinement_flags_occupancy
  _atom_site_disorder_assembly
  _atom_site_disorder_group
 S1 S 0.54418(4) 0.36901(7) 0.74342(4) 0.0500(3) Uani 1 1 d . . . . .
 O3 O 0.41433(13) 0.43417(19) 0.85835(12) 0.0665(7) Uani 1 1 d . . . . .
 O1 O 0.35664(13) 0.17439(19) 0.74158(11) 0.0645(6) Uani 1 1 d . . . . .
 O5 O 0.47772(15) 0.7076(2) 0.54442(14) 0.0803(8) Uani 1 1 d . . . . .
 O2 O 0.46707(15) 0.1986(2) 0.67446(13) 0.0781(8) Uani 1 1 d . . . . .
 O4 O 0.70641(13) 0.4194(2) 0.78612(13) 0.0807(8) Uani 1 1 d . . . . .
 N1 N 0.57306(14) 0.4210(2) 0.81915(12) 0.0548(7) Uani 1 1 d . . . . .
 H1 H 0.536165 0.439127 0.849529 0.066 Uiso 1 1 calc R U . . .
 C2 C 0.32375(16) 0.2916(2) 0.83671(14) 0.0469(7) Uani 1 1 d . . . . .
 C10 C 0.52322(16) 0.4741(3) 0.68652(15) 0.0484(7) Uani 1 1 d . . . . .
 C4 C 0.44787(17) 0.3171(3) 0.76670(15) 0.0499(7) Uani 1 1 d . . . . .
 C3 C 0.39803(17) 0.3551(3) 0.82246(16) 0.0503(7) Uani 1 1 d . . . . .
 C6 C 0.30673(17) 0.2044(3) 0.79655(15) 0.0533(8) Uani 1 1 d . . . . .
 C1 C 0.26940(17) 0.3150(3) 0.89140(16) 0.0570(8) Uani 1 1 d . . . . .
 H1A H 0.279929 0.372872 0.919332 0.068 Uiso 1 1 calc R U . . .
 C13 C 0.49709(18) 0.6296(3) 0.58944(17) 0.0586(8) Uani 1 1 d . . . . .
 C12 C 0.5657(2) 0.5660(3) 0.58393(18) 0.0669(9) Uani 1 1 d . . . . .
 H12 H 0.603532 0.575406 0.547499 0.080 Uiso 1 1 calc R U . . .
 C11 C 0.5786(2) 0.4884(3) 0.63226(17) 0.0637(9) Uani 1 1 d . . . . .
 H11 H 0.625104 0.445289 0.628312 0.076 Uiso 1 1 calc R U . . .
 C17 C 0.65621(17) 0.4347(3) 0.83259(16) 0.0549(8) Uani 1 1 d . . . . .
 C5 C 0.4273(2) 0.2298(3) 0.72443(16) 0.0580(8) Uani 1 1 d . . . . .
 C18 C 0.68022(18) 0.4680(3) 0.90601(16) 0.0580(8) Uani 1 1 d . . . . .
 C7 C 0.23781(19) 0.1406(3) 0.81025(19) 0.0661(9) Uani 1 1 d . . . . .
 H7 H 0.227769 0.081468 0.783352 0.079 Uiso 1 1 calc R U . . .
 C9 C 0.20046(19) 0.2542(3) 0.90498(18) 0.0657(9) Uani 1 1 d . . . . .
 H9 H 0.164311 0.271508 0.941258 0.079 Uiso 1 1 calc R U . . .
 C15 C 0.45554(18) 0.5401(3) 0.69386(18) 0.0630(9) Uani 1 1 d . . . . .
 H15 H 0.418768 0.532171 0.731166 0.076 Uiso 1 1 calc R U . . .
 C8 C 0.1853(2) 0.1668(3) 0.86413(19) 0.0697(10) Uani 1 1 d . . . . .
 H8 H 0.138812 0.125499 0.873416 0.084 Uiso 1 1 calc R U . . .
 C14 C 0.44328(19) 0.6173(3) 0.64566(19) 0.0685(10) Uani 1 1 d . . . . .
 H14 H 0.398098 0.662312 0.650660 0.082 Uiso 1 1 calc R U . . .
 C16 C 0.5319(3) 0.7260(4) 0.4862(2) 0.0918(14) Uani 1 1 d . . . . .
 H16A H 0.508232 0.779037 0.456800 0.138 Uiso 1 1 calc R U . . .
 H16B H 0.538267 0.662791 0.459827 0.138 Uiso 1 1 calc R U . . .
 H16C H 0.585553 0.748525 0.502839 0.138 Uiso 1 1 calc R U . . .
 C19 C 0.6056(2) 0.4761(4) 0.95506(18) 0.0895(13) Uani 1 1 d . . . . .
 H19A H 0.566957 0.526852 0.937266 0.134 Uiso 1 1 calc R U . . .
 H19B H 0.624354 0.497017 1.000652 0.134 Uiso 1 1 calc R U . . .
 H19C H 0.578392 0.409551 0.958208 0.134 Uiso 1 1 calc R U . . .
 C21 C 0.7245(3) 0.5723(4) 0.9012(2) 0.1095(18) Uani 1 1 d . . . . .
 H21A H 0.769136 0.567737 0.867834 0.164 Uiso 1 1 calc R U . . .
 H21B H 0.746825 0.590429 0.946226 0.164 Uiso 1 1 calc R U . . .
 H21C H 0.685449 0.624843 0.886608 0.164 Uiso 1 1 calc R U . . .
 C20 C 0.7402(3) 0.3862(4) 0.9329(3) 0.129(2) Uani 1 1 d . . . . .
 H20A H 0.712814 0.319588 0.933556 0.193 Uiso 1 1 calc R U . . .
 H20B H 0.757647 0.404131 0.979378 0.193 Uiso 1 1 calc R U . . .
 H20C H 0.788090 0.382937 0.902732 0.193 Uiso 1 1 calc R U . . .

loop_
  _atom_site_aniso_label
  _atom_site_aniso_U_11
  _atom_site_aniso_U_22
  _atom_site_aniso_U_33
  _atom_site_aniso_U_23
  _atom_site_aniso_U_13
  _atom_site_aniso_U_12
 S1 0.0488(4) 0.0535(5) 0.0476(4) -0.0036(4) 0.0018(3) 0.0022(3)
 O3 0.0604(12) 0.0599(16) 0.0794(16) -0.0243(13) 0.0113(11) -0.0049(11)
 O1 0.0682(13) 0.0660(16) 0.0592(13) -0.0141(11) 0.0079(10) -0.0159(12)
 O5 0.0796(15) 0.0798(19) 0.0814(18) 0.0304(15) 0.0037(13) 0.0031(14)
 O2 0.0853(15) 0.092(2) 0.0571(14) -0.0259(14) 0.0142(12) -0.0163(14)
 O4 0.0548(12) 0.111(2) 0.0758(16) -0.0174(16) 0.0121(11) -0.0003(13)
 N1 0.0469(12) 0.0704(19) 0.0472(14) -0.0106(13) -0.0005(10) 0.0027(12)
 C2 0.0480(14) 0.0482(18) 0.0445(15) 0.0051(14) -0.0030(12) 0.0036(13)
 C10 0.0468(14) 0.0537(19) 0.0446(16) -0.0013(14) -0.0004(12) -0.0012(13)
 C4 0.0521(15) 0.050(2) 0.0478(17) -0.0019(14) 0.0010(12) -0.0003(14)
 C3 0.0496(15) 0.048(2) 0.0534(17) 0.0021(15) -0.0023(13) 0.0016(13)
 C6 0.0557(16) 0.054(2) 0.0503(17) 0.0051(15) -0.0044(13) -0.0010(15)
 C1 0.0552(16) 0.056(2) 0.0600(19) -0.0014(16) 0.0024(14) 0.0050(15)
 C13 0.0562(17) 0.060(2) 0.060(2) 0.0091(17) -0.0045(14) -0.0082(16)
 C12 0.071(2) 0.072(3) 0.058(2) 0.0082(19) 0.0161(16) -0.0030(18)
 C11 0.0567(17) 0.070(2) 0.064(2) 0.0023(18) 0.0143(15) 0.0098(17)
 C17 0.0504(16) 0.059(2) 0.0555(18) 0.0004(16) 0.0013(13) 0.0007(15)
 C5 0.0654(18) 0.059(2) 0.0490(18) -0.0010(16) -0.0018(15) -0.0064(16)
 C18 0.0544(16) 0.069(2) 0.0509(17) 0.0075(16) -0.0073(13) -0.0041(16)
 C7 0.0646(19) 0.061(2) 0.073(2) 0.0027(18) -0.0077(17) -0.0127(17)
 C9 0.0579(18) 0.069(3) 0.070(2) 0.0063(19) 0.0096(16) 0.0002(17)
 C15 0.0545(16) 0.068(2) 0.066(2) 0.0117(18) 0.0133(15) 0.0041(16)
 C8 0.0595(18) 0.070(3) 0.080(3) 0.016(2) 0.0019(18) -0.0120(18)
 C14 0.0518(17) 0.071(3) 0.083(2) 0.014(2) 0.0086(16) 0.0069(17)
 C16 0.105(3) 0.099(4) 0.072(3) 0.029(2) 0.012(2) -0.013(3)
 C19 0.089(3) 0.122(4) 0.058(2) -0.022(2) 0.0019(19) -0.022(3)
 C21 0.137(4) 0.119(4) 0.072(3) 0.003(3) -0.014(2) -0.071(3)
 C20 0.143(4) 0.151(5) 0.092(3) 0.017(3) -0.032(3) 0.060(4)

_geom_special_details
;
 All esds (except the esd in the dihedral angle between two l.s. planes)
 are estimated using the full covariance matrix.  The cell esds are taken
 into account individually in the estimation of esds in distances, angles
 and torsion angles; correlations between esds in cell parameters are only
 used when they are defined by crystal symmetry.  An approximate (isotropic)
 treatment of cell esds is used for estimating esds involving l.s. planes.
;
loop_
  _geom_bond_atom_site_label_1
  _geom_bond_atom_site_label_2
  _geom_bond_distance
  _geom_bond_site_symmetry_2
  _geom_bond_publ_flag
 S1 N1 1.659(2) . ?
 S1 C10 1.764(3) . ?
 S1 C4 1.737(3) . ?
 O3 C3 1.252(4) . ?
 O1 C6 1.374(4) . ?
 O1 C5 1.375(4) . ?
 O5 C13 1.356(4) . ?
 O5 C16 1.430(4) . ?
 O2 C5 1.215(4) . ?
 O4 C17 1.213(3) . ?
 N1 H1 0.8600 . ?
 N1 C17 1.366(4) . ?
 C2 C3 1.466(4) . ?
 C2 C6 1.384(4) . ?
 C2 C1 1.392(4) . ?
 C10 C11 1.377(4) . ?
 C10 C15 1.382(4) . ?
 C4 C3 1.418(4) . ?
 C4 C5 1.419(4) . ?
 C6 C7 1.398(4) . ?
 C1 H1A 0.9300 . ?
 C1 C9 1.375(4) . ?
 C13 C12 1.372(5) . ?
 C13 C14 1.386(4) . ?
 C12 H12 0.9300 . ?
 C12 C11 1.373(5) . ?
 C11 H11 0.9300 . ?
 C17 C18 1.516(4) . ?
 C18 C19 1.521(5) . ?
 C18 C21 1.517(5) . ?
 C18 C20 1.511(5) . ?
 C7 H7 0.9300 . ?
 C7 C8 1.371(5) . ?
 C9 H9 0.9300 . ?
 C9 C8 1.387(5) . ?
 C15 H15 0.9300 . ?
 C15 C14 1.366(5) . ?
 C8 H8 0.9300 . ?
 C14 H14 0.9300 . ?
 C16 H16A 0.9600 . ?
 C16 H16B 0.9600 . ?
 C16 H16C 0.9600 . ?
 C19 H19A 0.9600 . ?
 C19 H19B 0.9600 . ?
 C19 H19C 0.9600 . ?
 C21 H21A 0.9600 . ?
 C21 H21B 0.9600 . ?
 C21 H21C 0.9600 . ?
 C20 H20A 0.9600 . ?
 C20 H20B 0.9600 . ?
 C20 H20C 0.9600 . ?

loop_
  _geom_angle_atom_site_label_1
  _geom_angle_atom_site_label_2
  _geom_angle_atom_site_label_3
  _geom_angle
  _geom_angle_site_symmetry_1
  _geom_angle_site_symmetry_3
  _geom_angle_publ_flag
 N1 S1 C10 106.48(14) . . ?
 N1 S1 C4 100.23(13) . . ?
 C4 S1 C10 106.40(13) . . ?
 C6 O1 C5 121.0(3) . . ?
 C13 O5 C16 118.5(3) . . ?
 S1 N1 H1 120.4 . . ?
 C17 N1 S1 119.1(2) . . ?
 C17 N1 H1 120.4 . . ?
 C6 C2 C3 120.4(3) . . ?
 C6 C2 C1 117.9(3) . . ?
 C1 C2 C3 121.7(3) . . ?
 C11 C10 S1 116.4(2) . . ?
 C11 C10 C15 119.9(3) . . ?
 C15 C10 S1 123.7(2) . . ?
 C3 C4 S1 124.0(2) . . ?
 C3 C4 C5 124.7(3) . . ?
 C5 C4 S1 111.2(2) . . ?
 O3 C3 C2 121.1(3) . . ?
 O3 C3 C4 125.0(3) . . ?
 C4 C3 C2 113.8(3) . . ?
 O1 C6 C2 122.4(3) . . ?
 O1 C6 C7 116.0(3) . . ?
 C2 C6 C7 121.6(3) . . ?
 C2 C1 H1A 119.3 . . ?
 C9 C1 C2 121.4(3) . . ?
 C9 C1 H1A 119.3 . . ?
 O5 C13 C12 125.0(3) . . ?
 O5 C13 C14 115.7(3) . . ?
 C12 C13 C14 119.3(3) . . ?
 C13 C12 H12 120.0 . . ?
 C13 C12 C11 119.9(3) . . ?
 C11 C12 H12 120.0 . . ?
 C10 C11 H11 119.8 . . ?
 C12 C11 C10 120.5(3) . . ?
 C12 C11 H11 119.8 . . ?
 O4 C17 N1 119.1(3) . . ?
 O4 C17 C18 123.7(3) . . ?
 N1 C17 C18 117.2(3) . . ?
 O1 C5 C4 117.5(3) . . ?
 O2 C5 O1 116.6(3) . . ?
 O2 C5 C4 125.9(3) . . ?
 C17 C18 C19 113.0(3) . . ?
 C17 C18 C21 108.1(3) . . ?
 C21 C18 C19 110.0(4) . . ?
 C20 C18 C17 106.2(3) . . ?
 C20 C18 C19 109.6(3) . . ?
 C20 C18 C21 109.7(3) . . ?
 C6 C7 H7 120.6 . . ?
 C8 C7 C6 118.7(3) . . ?
 C8 C7 H7 120.6 . . ?
 C1 C9 H9 120.3 . . ?
 C1 C9 C8 119.5(3) . . ?
 C8 C9 H9 120.3 . . ?
 C10 C15 H15 120.4 . . ?
 C14 C15 C10 119.2(3) . . ?
 C14 C15 H15 120.4 . . ?
 C7 C8 C9 120.9(3) . . ?
 C7 C8 H8 119.5 . . ?
 C9 C8 H8 119.5 . . ?
 C13 C14 H14 119.5 . . ?
 C15 C14 C13 121.1(3) . . ?
 C15 C14 H14 119.5 . . ?
 O5 C16 H16A 109.5 . . ?
 O5 C16 H16B 109.5 . . ?
 O5 C16 H16C 109.5 . . ?
 H16A C16 H16B 109.5 . . ?
 H16A C16 H16C 109.5 . . ?
 H16B C16 H16C 109.5 . . ?
 C18 C19 H19A 109.5 . . ?
 C18 C19 H19B 109.5 . . ?
 C18 C19 H19C 109.5 . . ?
 H19A C19 H19B 109.5 . . ?
 H19A C19 H19C 109.5 . . ?
 H19B C19 H19C 109.5 . . ?
 C18 C21 H21A 109.5 . . ?
 C18 C21 H21B 109.5 . . ?
 C18 C21 H21C 109.5 . . ?
 H21A C21 H21B 109.5 . . ?
 H21A C21 H21C 109.5 . . ?
 H21B C21 H21C 109.5 . . ?
 C18 C20 H20A 109.5 . . ?
 C18 C20 H20B 109.5 . . ?
 C18 C20 H20C 109.5 . . ?
 H20A C20 H20B 109.5 . . ?
 H20A C20 H20C 109.5 . . ?
 H20B C20 H20C 109.5 . . ?

loop_
  _geom_torsion_atom_site_label_1
  _geom_torsion_atom_site_label_2
  _geom_torsion_atom_site_label_3
  _geom_torsion_atom_site_label_4
  _geom_torsion
  _geom_torsion_site_symmetry_1
  _geom_torsion_site_symmetry_2
  _geom_torsion_site_symmetry_3
  _geom_torsion_site_symmetry_4
  _geom_torsion_publ_flag
 S1 N1 C17 O4 8.1(4) . . . . ?
 S1 N1 C17 C18 -171.6(2) . . . . ?
 S1 C10 C11 C12 177.7(3) . . . . ?
 S1 C10 C15 C14 -177.9(3) . . . . ?
 S1 C4 C3 O3 5.0(5) . . . . ?
 S1 C4 C3 C2 -173.8(2) . . . . ?
 S1 C4 C5 O1 173.6(2) . . . . ?
 S1 C4 C5 O2 -5.7(5) . . . . ?
 O1 C6 C7 C8 -179.5(3) . . . . ?
 O5 C13 C12 C11 -179.2(3) . . . . ?
 O5 C13 C14 C15 178.8(3) . . . . ?
 O4 C17 C18 C19 -177.0(4) . . . . ?
 O4 C17 C18 C21 61.0(5) . . . . ?
 O4 C17 C18 C20 -56.7(5) . . . . ?
 N1 S1 C10 C11 110.3(3) . . . . ?
 N1 S1 C10 C15 -69.9(3) . . . . ?
 N1 S1 C4 C3 25.4(3) . . . . ?
 N1 S1 C4 C5 -152.5(2) . . . . ?
 N1 C17 C18 C19 2.7(5) . . . . ?
 N1 C17 C18 C21 -119.3(4) . . . . ?
 N1 C17 C18 C20 123.0(4) . . . . ?
 C2 C6 C7 C8 1.2(5) . . . . ?
 C2 C1 C9 C8 1.0(5) . . . . ?
 C10 S1 N1 C17 -94.5(3) . . . . ?
 C10 S1 C4 C3 -85.4(3) . . . . ?
 C10 S1 C4 C5 96.8(2) . . . . ?
 C10 C15 C14 C13 0.6(6) . . . . ?
 C4 S1 N1 C17 154.9(3) . . . . ?
 C4 S1 C10 C11 -143.4(3) . . . . ?
 C4 S1 C10 C15 36.4(3) . . . . ?
 C3 C2 C6 O1 -1.2(4) . . . . ?
 C3 C2 C6 C7 178.0(3) . . . . ?
 C3 C2 C1 C9 -179.1(3) . . . . ?
 C3 C4 C5 O1 -4.2(5) . . . . ?
 C3 C4 C5 O2 176.5(3) . . . . ?
 C6 O1 C5 O2 -179.0(3) . . . . ?
 C6 O1 C5 C4 1.6(4) . . . . ?
 C6 C2 C3 O3 -179.9(3) . . . . ?
 C6 C2 C3 C4 -1.1(4) . . . . ?
 C6 C2 C1 C9 -0.6(4) . . . . ?
 C6 C7 C8 C9 -0.8(5) . . . . ?
 C1 C2 C3 O3 -1.4(4) . . . . ?
 C1 C2 C3 C4 177.4(3) . . . . ?
 C1 C2 C6 O1 -179.8(3) . . . . ?
 C1 C2 C6 C7 -0.5(4) . . . . ?
 C1 C9 C8 C7 -0.3(5) . . . . ?
 C13 C12 C11 C10 -0.2(5) . . . . ?
 C12 C13 C14 C15 -2.9(5) . . . . ?
 C11 C10 C15 C14 1.9(5) . . . . ?
 C5 O1 C6 C2 0.9(4) . . . . ?
 C5 O1 C6 C7 -178.4(3) . . . . ?
 C5 C4 C3 O3 -177.4(3) . . . . ?
 C5 C4 C3 C2 3.8(4) . . . . ?
 C15 C10 C11 C12 -2.1(5) . . . . ?
 C14 C13 C12 C11 2.7(5) . . . . ?
 C16 O5 C13 C12 0.4(5) . . . . ?
 C16 O5 C13 C14 178.5(3) . . . . ?

_shelx_res_file
;
TITL c2-dwq-55_a.res in Pbca
    c2-dwq-55.res
    created by SHELXL-2018/3 at 16:56:45 on 09-Apr-2025
REM Old TITL C2-DWQ-55 in Pbca
REM SHELXT solution in Pbca: R1 0.191, Rweak 0.008, Alpha 0.031
REM <I/s> 0.271 for 476 systematic absences, Orientation as input
REM Formula found by SHELXT: C21 N O5 S
CELL 0.71073 15.9972 12.8271 19.1154 90 90 90
ZERR 8 0.0024 0.0022 0.0023 0 0 0
LATT 1
SYMM 0.5-X,-Y,0.5+Z
SYMM -X,0.5+Y,0.5-Z
SYMM 0.5+X,0.5-Y,-Z
SFAC C H N O S
UNIT 168 168 8 40 8

L.S. 4 0 0
PLAN  1
SIZE 0.12 0.15 0.16
TEMP 26.85
CONF
list 4
MORE -1
BOND $H
fmap 2 53
acta
OMIT 0 0 2
OMIT 0 2 1
OMIT 1 3 2
REM <olex2.extras>
REM <HklSrc "%.\\C2-DWQ-55.hkl">
REM </olex2.extras>

WGHT    0.074700    0.329400
EXTI    0.003494
FVAR       0.49429
S1    5    0.544184    0.369005    0.743423    11.00000    0.04881    0.05350 =
         0.04756   -0.00358    0.00180    0.00222
O3    4    0.414328    0.434170    0.858348    11.00000    0.06035    0.05986 =
         0.07943   -0.02427    0.01125   -0.00488
O1    4    0.356641    0.174387    0.741580    11.00000    0.06823    0.06596 =
         0.05917   -0.01410    0.00790   -0.01590
O5    4    0.477718    0.707596    0.544418    11.00000    0.07963    0.07984 =
         0.08143    0.03042    0.00374    0.00311
O2    4    0.467073    0.198636    0.674463    11.00000    0.08526    0.09196 =
         0.05709   -0.02590    0.01420   -0.01633
O4    4    0.706407    0.419423    0.786121    11.00000    0.05482    0.11137 =
         0.07576   -0.01742    0.01214   -0.00030
N1    3    0.573060    0.421012    0.819148    11.00000    0.04688    0.07042 =
         0.04722   -0.01062   -0.00051    0.00265
AFIX  43
H1    2    0.536165    0.439127    0.849529    11.00000   -1.20000
AFIX   0
C2    1    0.323748    0.291621    0.836713    11.00000    0.04802    0.04825 =
         0.04455    0.00507   -0.00298    0.00358
C10   1    0.523222    0.474053    0.686525    11.00000    0.04678    0.05373 =
         0.04455   -0.00132   -0.00040   -0.00116
C4    1    0.447871    0.317076    0.766701    11.00000    0.05209    0.04992 =
         0.04779   -0.00195    0.00096   -0.00031
C3    1    0.398034    0.355131    0.822464    11.00000    0.04963    0.04772 =
         0.05343    0.00215   -0.00228    0.00159
C6    1    0.306734    0.204351    0.796546    11.00000    0.05568    0.05395 =
         0.05034    0.00511   -0.00445   -0.00103
C1    1    0.269400    0.314975    0.891404    11.00000    0.05519    0.05581 =
         0.05996   -0.00136    0.00245    0.00496
AFIX  43
H1A   2    0.279929    0.372872    0.919332    11.00000   -1.20000
AFIX   0
C13   1    0.497088    0.629578    0.589437    11.00000    0.05617    0.05953 =
         0.06019    0.00909   -0.00446   -0.00823
C12   1    0.565748    0.565988    0.583930    11.00000    0.07060    0.07247 =
         0.05768    0.00816    0.01610   -0.00298
AFIX  43
H12   2    0.603532    0.575406    0.547499    11.00000   -1.20000
AFIX   0
C11   1    0.578618    0.488427    0.632265    11.00000    0.05669    0.07019 =
         0.06425    0.00231    0.01430    0.00981
AFIX  43
H11   2    0.625104    0.445289    0.628312    11.00000   -1.20000
AFIX   0
C17   1    0.656215    0.434669    0.832589    11.00000    0.05041    0.05868 =
         0.05548    0.00040    0.00134    0.00070
C5    1    0.427347    0.229793    0.724433    11.00000    0.06540    0.05945 =
         0.04905   -0.00105   -0.00180   -0.00640
C18   1    0.680216    0.467965    0.906013    11.00000    0.05438    0.06866 =
         0.05090    0.00748   -0.00727   -0.00408
C7    1    0.237806    0.140570    0.810252    11.00000    0.06460    0.06079 =
         0.07299    0.00274   -0.00767   -0.01269
AFIX  43
H7    2    0.227769    0.081468    0.783352    11.00000   -1.20000
AFIX   0
C9    1    0.200463    0.254183    0.904975    11.00000    0.05785    0.06907 =
         0.07019    0.00627    0.00963    0.00023
AFIX  43
H9    2    0.164311    0.271508    0.941258    11.00000   -1.20000
AFIX   0
C15   1    0.455536    0.540136    0.693861    11.00000    0.05446    0.06845 =
         0.06621    0.01174    0.01334    0.00412
AFIX  43
H15   2    0.418768    0.532171    0.731166    11.00000   -1.20000
AFIX   0
C8    1    0.185270    0.166829    0.864131    11.00000    0.05952    0.06958 =
         0.07986    0.01585    0.00186   -0.01196
AFIX  43
H8    2    0.138812    0.125499    0.873416    11.00000   -1.20000
AFIX   0
C14   1    0.443280    0.617301    0.645658    11.00000    0.05178    0.07126 =
         0.08256    0.01407    0.00861    0.00695
AFIX  43
H14   2    0.398098    0.662312    0.650660    11.00000   -1.20000
AFIX   0
C16   1    0.531897    0.726000    0.486183    11.00000    0.10504    0.09859 =
         0.07187    0.02904    0.01244   -0.01331
AFIX 137
H16A  2    0.508232    0.779037    0.456800    11.00000   -1.50000
H16B  2    0.538267    0.662791    0.459827    11.00000   -1.50000
H16C  2    0.585553    0.748525    0.502839    11.00000   -1.50000
AFIX   0
C19   1    0.605596    0.476096    0.955060    11.00000    0.08863    0.12236 =
         0.05766   -0.02227    0.00194   -0.02247
AFIX 137
H19A  2    0.566957    0.526852    0.937266    11.00000   -1.50000
H19B  2    0.624354    0.497017    1.000652    11.00000   -1.50000
H19C  2    0.578392    0.409551    0.958208    11.00000   -1.50000
AFIX   0
C21   1    0.724469    0.572323    0.901231    11.00000    0.13743    0.11908 =
         0.07186    0.00268   -0.01415   -0.07139
AFIX 137
H21A  2    0.769136    0.567737    0.867834    11.00000   -1.50000
H21B  2    0.746825    0.590429    0.946226    11.00000   -1.50000
H21C  2    0.685449    0.624843    0.886608    11.00000   -1.50000
AFIX   0
C20   1    0.740156    0.386202    0.932868    11.00000    0.14335    0.15115 =
         0.09244    0.01675   -0.03232    0.06016
AFIX 137
H20A  2    0.712814    0.319588    0.933556    11.00000   -1.50000
H20B  2    0.757647    0.404131    0.979378    11.00000   -1.50000
H20C  2    0.788090    0.382937    0.902732    11.00000   -1.50000
AFIX   0
HKLF 4


REM  c2-dwq-55_a.res in Pbca
REM wR2 = 0.1711, GooF = S = 1.014, Restrained GooF = 1.014 for all data
REM R1 = 0.0548 for 2283 Fo > 4sig(Fo) and 0.1052 for all 3987 data
REM 258 parameters refined using 0 restraints

END

WGHT      0.0747      0.3294

REM Highest difference peak  0.288,  deepest hole -0.262,  1-sigma level  0.070
Q1    1   0.4264  0.3067  0.7377  11.00000  0.05    0.29
;
_shelx_res_checksum                27961
_shelx_hkl_file
;
   0  -1   0    0.80    1.00
   0   1   0    0.70    2.20
   0  -2   0  156.68   14.10
   0   2   0  162.88   14.30
   0   3   0    2.70    4.60
   0  -3   0    2.40    3.70
   0   4   0 1307.27   82.59
   0  -4   0 1238.08   80.89
   0  -5   0   -3.50    3.80
   0   5   0    3.10    5.10
   0   6   0   10.50    8.90
   0  -6   0    5.10    6.80
   0  -7   0    5.40    7.10
   0   7   0   -2.50    5.80
   0   8   0  241.18   37.50
   0  -8   0  301.37   39.40
   0   9   0    2.20    8.60
   0  10   0   39.60   17.20
   0  11   0   -0.60    9.60
   0  12   0  233.38   45.10
   0  13   0    1.20   10.70
   0  14   0   55.99   26.80
   0  15   0  -12.40    7.70
   0  16   0   53.99   31.70
  -1   0   0    0.10    0.70
   1   0   0    0.20    0.50
  -1  -1   0   -0.90    1.40
  -1  -2   0   -1.10    3.40
   1   2   0   -0.50    2.60
  -1   3   0   -2.40    3.30
  -1  -3   0   -3.20    3.60
   1   3   0    0.20    4.10
  -1  -4   0   -3.20    3.20
   1   4   0    2.30    5.00
  -1   4   0   -0.20    4.00
   1   5   0    1.30    5.00
  -1  -5   0    3.50    5.60
  -1   6   0   -3.20    4.00
  -1  -6   0   -3.20    4.20
   1   6   0   -4.50    3.70
  -1  -7   0   -2.90    5.80
  -1   7   0    4.00    6.50
   1   7   0   -1.30    6.70
   1   8   0    4.40    8.50
  -1  -8   0    1.00    7.00
  -1   8   0    4.90    8.50
   1   9   0   -4.70    6.20
  -1   9   0   -9.90    5.60
  -1  -9   0   -2.40    7.30
  -1 -10   0   -6.80    5.80
   1  10   0  -10.10    6.20
  -1  10   0   -0.20    8.70
  -1  11   0    4.10    9.60
   1  11   0    6.80   10.00
   1  12   0    3.10   11.40
  -1  12   0   -1.80    9.20
  -1  13   0    0.00   10.10
   1  13   0    0.60   12.70
   1  14   0    1.40   12.10
  -1  14   0   -2.90   10.20
   1  15   0    5.60   14.00
  -1  15   0   -4.90    9.50
  -1  16   0   -6.30   12.80
   1  16   0   -6.20    9.90
   2   1   0 1089.19   65.59
  -2  -1   0 1097.69   65.59
   2   2   0   95.39   13.20
  -2  -2   0   69.69   11.50
   2   4   0  235.18   29.80
  -2  -4   0  192.38   25.30
   2   5   0  203.08   28.80
  -2  -5   0  298.27   34.80
  -2   5   0  291.77   36.90
  -2   6   0  122.19   21.80
   2   6   0  121.89   23.50
  -2  -6   0  142.29   25.30
  -2   7   0  237.88   33.40
  -2  -7   0  247.68   36.50
   2   7   0  146.09   27.70
  -2   8   0  368.76   46.10
   2   8   0  429.06   52.59
  -2   9   0  800.32   71.89
   2   9   0  921.41   77.39
  -2  -9   0  923.11   75.19
  -2 -10   0    4.10    9.70
   2  10   0    5.30   11.80
  -2  10   0   13.30   12.10
  -2 -11   0   23.10   15.50
   2  11   0   20.70   15.90
  -2  11   0   49.60   19.80
  -2 -12   0  253.27   46.40
  -2  12   0  226.28   45.10
   2  12   0  271.37   50.89
  -2  13   0    1.00   10.10
   2  13   0    5.10   12.10
  -2  14   0   19.10   18.90
   2  14   0   38.00   22.70
  -2  15   0   -0.60   13.40
   2  15   0    5.00   15.50
  -3   0   0   -0.60    2.90
   3   0   0   -2.30    2.60
  -3   0   0   -0.90    1.00
   3   1   0   -0.60    3.10
  -3  -1   0   -2.80    2.80
  -3   1   0    0.80    0.90
   3  -1   0    1.10    1.10
   3   2   0   -0.60    4.00
  -3  -2   0   -1.00    3.50
  -3  -3   0   -3.50    3.20
   3   3   0   -0.60    4.20
   3   4   0   -3.20    3.40
  -3  -4   0    0.10    4.90
   3   5   0   -0.60    4.80
  -3  -5   0   -3.40    4.40
   3   6   0    1.80    6.90
  -3  -6   0   -5.10    3.90
  -3   6   0   -5.30    3.10
  -3  -7   0    3.60    8.10
  -3   7   0    2.90    6.10
   3   7   0   -1.00    6.20
  -3   8   0    0.30    7.10
  -3  -8   0   -2.80    7.30
   3   8   0   -4.40    5.30
  -3   9   0   -0.80    7.60
   3   9   0    4.20    9.10
  -3  -9   0   -2.90    7.90
  -3  10   0   -0.30    8.60
  -3 -10   0   -7.30    7.70
   3  10   0   -2.00   10.00
   3  11   0    0.40   10.60
  -3  11   0   -2.60    8.70
  -3 -11   0  -10.30    6.90
   3  12   0    1.70   11.80
  -3 -12   0    3.60   12.40
  -3  12   0   -1.10   10.80
   3  13   0    8.20   13.20
  -3  13   0    1.90   11.30
   3  14   0   -1.10   12.70
  -3  14   0   -6.30    7.40
  -3  15   0   -4.30    9.40
  -4  -1   0  207.18   19.70
  -4   1   0  199.28   12.30
   4   1   0  236.88   20.20
  -4  -2   0 2296.57  136.19
   4   2   0 2251.37  135.89
   4   3   0  732.63   54.09
  -4  -3   0  770.02   55.09
  -4  -4   0  849.02   61.69
   4   4   0  783.82   59.69
  -4  -5   0 1969.80  126.69
   4   5   0 1900.21  125.49
   4   6   0    3.00    7.00
  -4  -6   0   13.50    9.80
  -4  -7   0   65.29   19.00
   4   7   0   14.90   11.80
  -4   7   0   34.00   12.60
  -4   8   0  251.27   37.70
   4   8   0  340.97   50.09
  -4  -8   0  274.57   47.20
   4   9   0   81.19   25.00
  -4  -9   0  126.29   28.70
  -4   9   0   93.89   23.50
  -4  10   0    6.10   10.50
  -4 -10   0   33.20   19.70
   4  10   0   24.70   17.30
   4  11   0  778.92   78.29
  -4 -11   0  848.12   78.49
  -4  11   0  851.91   76.09
  -4  12   0  252.77   46.80
  -4 -12   0  233.68   47.30
   4  12   0  197.58   43.20
  -4  13   0   77.49   26.60
   4  13   0  108.49   33.10
  -4 -14   0    5.90   15.00
  -4  14   0    4.30   13.50
   4  14   0    3.60   13.80
  -4  15   0   -3.70   10.20
   4  15   0   -6.30    5.90
  -5   0   0    1.90    1.50
  -5   0   0    4.60    4.20
  -5  -1   0    0.70    4.10
   5   1   0    0.20    4.30
   5  -1   0   -1.00    1.20
  -5   1   0   -0.40    1.10
   5   2   0    6.90    5.80
   5  -2   0   -0.10    1.20
  -5  -2   0   -0.70    3.90
   5  -3   0    0.00    1.40
   5   3   0   -4.10    3.60
  -5  -3   0    1.30    4.50
   5   4   0   -2.20    3.80
  -5  -4   0    3.40    6.40
  -5  -5   0   -3.10    4.90
   5   5   0   -5.20    4.20
   5   6   0   -1.20    5.80
  -5  -6   0    0.40    6.40
  -5  -7   0   -4.80    6.30
   5   7   0    9.30    9.30
  -5  -8   0    9.40   11.60
   5   8   0   -3.70    7.70
  -5   8   0    8.80    8.90
   5   9   0   -9.70    7.20
  -5   9   0   -4.80    6.50
   5  10   0   -3.80    8.20
  -5 -10   0   -1.20    9.20
  -5  10   0   -6.30    7.30
  -5 -11   0    6.90   13.20
  -5  11   0    4.00    9.30
   5  11   0   -3.50    9.30
  -5  12   0    1.20   11.70
   5  12   0    9.80   13.60
   5  13   0    5.80   14.70
  -5  13   0    3.60   12.40
  -5 -13   0    0.00   12.00
   5  14   0  -13.30    6.20
  -5  14   0    4.30   12.30
  -5  15   0   -4.30   11.50
  -5 -15   0  -15.30    9.00
   5  15   0   -8.10    5.10
  -6   0   0 1403.06   89.29
  -6  -1   0 1095.09   76.09
   6   1   0 1213.58   76.49
  -6   2   0 3551.74  217.68
   6  -2   0 3290.47  214.08
   6   2   0 3396.96  222.58
  -6  -2   0 3414.16  232.38
   6  -2   0 3128.29  205.08
  -6   2   0 3124.59  205.98
   6  -2   0 3597.34  235.08
  -6  -2   0 3308.57  219.48
   6   3   0 4172.08  280.97
   6  -3   0 4141.69  268.87
  -6   3   0 4071.49  270.67
  -6  -3   0 4891.11  287.27
   6  -3   0 4506.15  263.07
  -6   3   0 4236.48  263.37
  -6  -4   0  818.12   61.89
   6   4   0  759.72   60.09
   6  -4   0  756.12   43.70
   6   5   0  589.64   52.19
  -6  -5   0  585.84   52.99
  -6  -6   0  459.05   54.89
   6   6   0  393.36   49.20
   6   7   0  237.98   41.10
  -6  -7   0  225.28   37.20
   6   8   0   34.40   16.50
  -6  -8   0   34.60   15.40
  -6  -9   0 1294.17  105.49
   6   9   0 1386.46  106.09
  -6   9   0 1294.77   96.79
   6  10   0    8.50   14.30
  -6 -10   0    7.80   13.40
  -6  10   0   17.60   13.60
   6  11   0    3.00   12.80
  -6 -11   0   19.00   17.20
  -6  11   0    9.80   12.70
  -6  12   0   28.20   18.30
   6  12   0   14.40   16.30
  -6  13   0   48.80   22.50
  -6 -13   0   13.50   16.40
   6  13   0   32.30   21.30
  -6 -14   0   22.40   19.20
  -6  14   0   19.80   17.40
   6  14   0    1.20   13.20
  -6 -15   0    3.40   19.90
   6  15   0    4.30   14.20
  -6  15   0   -7.30    8.60
  -7   0   0    4.10    5.60
  -7   0   0    0.30    1.60
  -7  -1   0   -4.40    3.80
  -7   1   0    0.90    5.00
   7   1   0   -2.00    4.70
  -7   1   0    0.50    1.60
  -7   2   0   -1.40    1.40
  -7  -2   0   -3.40    3.30
   7   2   0   -1.80    4.80
   7  -2   0   -2.00    1.60
   7   3   0   18.80    8.70
  -7  -3   0   17.00    9.00
   7  -4   0   -1.10    1.50
   7   4   0   -7.20    4.50
  -7  -4   0   -2.30    5.40
   7  -5   0    0.40    1.70
   7   5   0    3.80    7.30
  -7  -5   0    4.20    7.80
   7   6   0   -2.20    6.80
  -7  -6   0   -7.00    6.70
   7  -6   0    0.20    2.00
   7   7   0    4.60    8.80
   7   8   0    4.20    9.70
  -7  -8   0    5.40   12.80
  -7  -9   0   -0.90   10.50
   7   9   0   -4.50    9.20
  -7   9   0   -1.50    7.40
   7  10   0   -3.30    9.40
  -7 -10   0   -9.80    7.70
  -7  10   0    1.10    9.00
   7  11   0   -3.70    7.80
  -7  11   0    0.80    8.00
   7  12   0   -0.20   11.20
  -7  12   0    1.50    9.50
  -7 -12   0    8.90   16.60
  -7  13   0    4.40   12.10
   7  13   0   -8.10    7.20
  -7  14   0   15.80   15.90
  -7 -14   0    8.00   13.50
   7  15   0    7.80   19.80
  -7  15   0   -2.80   11.70
   8   0   0 5587.24  342.77
  -8   0   0 5552.24  351.56
  -8  -1   0  134.29   22.80
  -8   1   0  115.79    8.60
  -8   1   0  120.29   20.90
   8   2   0   -2.00    5.60
   8  -2   0   -2.40    1.50
  -8  -2   0   -1.20    5.00
  -8   2   0    5.60    2.10
   8   3   0 1773.82  111.09
  -8  -3   0 1590.54  110.49
   8  -3   0 1605.94   91.69
  -8  -4   0   78.99   20.40
   8   4   0   59.79   17.30
   8  -4   0   96.99    7.60
   8  -5   0    2.00    2.20
  -8  -5   0    6.90   10.70
   8   5   0    7.70    8.80
   8   6   0  377.46   50.69
  -8  -6   0  484.95   57.89
   8  -6   0  386.26   24.20
   8   7   0    0.10    9.10
  -8  -7   0   19.90   10.80
   8  -7   0    4.70    2.90
   8   8   0   29.90   16.20
  -8  -8   0   13.70   14.00
  -8  -9   0  210.68   42.60
  -8  10   0   20.50   14.20
   8  10   0   14.20   15.20
  -8  11   0   -3.10    7.90
   8  11   0    3.20   11.20
   8  12   0   -1.70   10.20
  -8  12   0    2.80   10.40
  -8 -12   0   15.80   18.40
  -8  13   0  148.99   35.50
  -8 -13   0  106.29   35.00
   8  13   0  128.19   39.20
  -8  14   0    2.00   14.10
   8  14   0  -12.40    5.90
  -8 -14   0   16.80   26.00
  -9   0   0   -1.70    5.70
  -9   0   0    0.50    1.90
  -9   1   0    6.30    7.30
  -9   1   0    0.60    1.80
   9   1   0    7.00    7.60
  -9  -1   0   -3.10    1.60
  -9  -1   0    2.10    7.40
  -9   2   0    3.30    2.20
   9   2   0    2.40    6.50
  -9  -2   0   13.10    9.30
  -9   2   0   -1.80    4.40
  -9  -3   0   -2.70    5.80
   9   3   0    0.00    5.40
   9  -3   0    1.10    2.10
   9  -4   0   -0.90    2.00
  -9  -4   0    0.30    8.10
   9   4   0   -7.80    4.50
   9  -5   0   -2.30    2.20
   9   5   0    7.00    9.20
  -9  -5   0   -5.50    6.00
   9  -6   0   -1.00    2.30
  -9  -6   0    0.30    8.70
   9   6   0    6.10    9.40
   9  -7   0    2.90    3.20
   9   7   0    6.90   11.90
  -9  -7   0   -9.00    6.10
   9   8   0   -9.40    5.80
   9  -8   0    1.10    2.80
  -9  -8   0   -5.60    9.70
   9   9   0   -3.30    8.70
   9  -9   0   -2.80    2.50
   9  10   0   -4.90    7.90
   9 -10   0    0.60    2.90
  -9 -11   0    6.70   12.90
   9  11   0   12.70   15.20
  -9  12   0   10.40   12.20
   9  13   0   -1.80   12.40
  -9 -13   0   -8.60   11.40
  -9  13   0   10.10   13.80
   9  14   0   -9.40    9.30
  -9  14   0    2.10   11.40
 -10   0   0  386.16   23.80
 -10   0   0  370.46   45.30
 -10  -1   0   88.99    8.00
 -10  -1   0  103.59   22.40
 -10   1   0   97.19    7.90
 -10   1   0  108.09   22.50
 -10   2   0   22.60    4.10
  10   2   0   35.60   13.20
 -10  -2   0   31.10   13.10
 -10   2   0   15.50   10.10
  10  -3   0    2.00    2.50
 -10  -3   0   -1.70    6.60
  10   3   0   -4.10    6.60
 -10  -4   0  584.84   54.89
  10  -4   0  568.94   34.50
  10   4   0  584.44   53.69
  10   5   0   56.49   18.70
  10  -5   0   44.50    5.90
 -10  -5   0   25.40   15.40
  10   6   0   42.00   19.10
 -10  -6   0   63.69   24.10
  10   7   0   46.70   20.40
 -10  -7   0   26.60   18.60
  10  -7   0   29.50    5.20
 -10  -8   0   -7.20    8.80
  10   8   0   -3.30    8.80
  10  -8   0    4.30    3.30
  10   9   0   60.89   23.00
  10  -9   0   55.89    7.50
  10 -10   0    1.60    3.60
  10  10   0   -6.70    9.30
  10 -11   0   10.00    5.60
  10  11   0   17.10   18.10
 -10  11   0   15.90   14.50
 -10 -11   0   37.10   21.30
  10  12   0   73.89   31.00
  10 -12   0   80.19   10.00
 -10 -12   0   21.90   19.20
 -10  12   0   56.69   22.20
  10 -13   0  128.39   14.20
 -10  13   0  122.09   32.90
 -11   0   0   12.40   10.40
 -11   0   0    7.60    3.20
 -11   1   0    3.30    2.60
 -11   1   0   10.10    9.70
 -11  -1   0   25.90   12.70
 -11  -2   0   10.30   10.10
  11   2   0    2.80    8.10
 -11   2   0   -0.20    8.20
 -11  -2   0   -5.00    1.90
 -11   2   0   -0.40    1.90
 -11  -3   0    5.50    9.30
 -11   3   0    4.10    8.40
  11   4   0   -5.10    6.70
  11  -4   0    2.10    2.90
 -11  -4   0   -4.70    6.80
  11  -5   0    3.10    3.20
  11   5   0   -1.70    9.80
 -11  -6   0   -7.30    7.70
  11  -6   0   -3.50    2.30
  11   6   0   14.70   13.70
 -11  -7   0    0.90   10.40
  11  -7   0    1.10    2.90
  11   7   0    2.60    9.40
  11   8   0   -7.30    6.70
 -11  -8   0    0.50    9.10
  11  -8   0   -2.50    2.60
  11   9   0  -11.00    7.10
  11  -9   0    3.60    3.30
  11  10   0    7.00   13.80
  11  11   0   -2.30   12.50
  11 -11   0    3.30    3.90
 -11 -11   0   -0.50   12.40
 -11  12   0   -4.40    7.10
 -11 -12   0   -0.10   13.40
  11  12   0  -11.00    7.90
  11 -12   0   -3.10    3.90
  11  13   0    3.10   18.10
  11 -13   0    1.60    4.20
 -11  13   0    4.70   12.00
 -12   0   0  124.79   26.70
 -12   0   0  130.49   10.60
 -12   1   0    9.40    9.90
 -12  -1   0   10.20    3.60
 -12  -1   0   10.60   11.60
 -12   1   0    5.40    2.90
 -12  -2   0  129.99   11.30
 -12   2   0  145.89   11.20
 -12   2   0  132.49   26.80
  12   2   0  183.88   32.00
 -12  -2   0  174.08   32.50
  12   3   0  152.58   30.30
 -12   3   0  137.79   27.10
 -12  -3   0  102.69   27.50
  12   4   0  190.08   34.40
  12  -5   0   39.90    6.60
  12   5   0   46.90   19.00
 -12  -5   0   21.70   16.30
  12   6   0   43.60   18.50
 -12  -6   0    3.80   11.60
  12  -6   0   22.00    5.20
  12  -7   0  231.68   17.20
  12   7   0  210.38   41.20
 -12  -7   0  259.77   48.30
 -12  -8   0   79.29   28.20
  12   8   0   80.19   26.10
  12  -8   0   67.79    9.00
 -12  -9   0   54.09   23.30
  12   9   0   15.70   15.70
  12 -10   0    4.00    4.20
  12  10   0   -4.10   10.90
  12  11   0   22.80   18.30
 -12  12   0    1.30   10.20
  12  12   0   32.30   25.30
  12 -12   0   22.10    6.20
 -13   0   0    4.50    3.20
 -13   0   0   11.10   10.90
 -13  -1   0   -9.10    6.20
 -13   1   0   -2.50    2.20
 -13   1   0   -3.10    6.40
 -13  -1   0   -1.50    2.60
 -13   2   0   -0.10    2.50
 -13  -2   0    5.40    9.90
 -13  -2   0   -0.20    3.00
 -13   2   0   -5.40    7.60
 -13  -3   0   -0.70    2.90
 -13   3   0   -0.20    8.40
  13   3   0    1.50    7.10
 -13   4   0   -4.20    7.20
 -13  -4   0   -8.30    7.50
  13   4   0   -3.20    7.80
 -13  -5   0   -4.30    6.30
  13   5   0   -3.40    9.30
 -13  -6   0   14.00   15.20
  13  -6   0   -1.60    3.00
  13   6   0   -2.10   11.40
 -13  -7   0    9.70   14.50
  13   7   0   -6.40    9.00
  13   8   0   -1.10    9.10
 -13  -8   0    1.80   13.00
  13  -8   0   -3.00    3.50
 -13  -9   0    2.10   13.60
  13   9   0   14.30   17.60
  13  -9   0    7.90    4.30
  13 -10   0    6.50    7.10
  13  10   0  -11.20    7.20
 -13 -10   0   -1.40   11.30
  13  11   0   -5.40   14.20
  13 -11   0    5.00    4.60
  13  12   0   -6.80   12.10
 -13  12   0    6.80   13.60
  13 -12   0   -2.30    4.90
 -14   0   0   92.59   10.10
 -14   0   0  103.59   25.80
 -14  -1   0   91.79    9.80
 -14   1   0  115.89   27.90
 -14  -1   0  101.89   27.10
 -14   1   0   78.29    8.80
 -14   2   0   43.50    6.20
 -14  -2   0   36.90    6.20
 -14   2   0   58.09   19.10
 -14  -2   0   32.40   17.60
  14   3   0  129.29   28.40
 -14  -3   0   91.19   26.90
 -14   3   0   68.39   21.70
 -14  -3   0   78.09    9.50
 -14  -4   0   17.20   14.50
 -14   4   0    7.50    7.50
  14   4   0   -0.60   11.00
 -14   5   0   34.20   15.70
 -14  -5   0    9.10   11.70
  14   5   0    6.10   12.70
  14   6   0  236.88   43.50
 -14  -6   0  116.89   33.20
  14  -7   0   46.90    7.60
  14   7   0   46.40   23.60
 -14  -7   0   73.19   27.60
 -14  -8   0   75.79   30.40
  14  -8   0   38.10    6.80
  14   8   0   28.70   18.40
  14   9   0   17.60   16.30
 -14  -9   0   10.40   18.10
  14  10   0    0.50   13.70
 -14 -10   0   -2.60   13.80
  14 -10   0    7.90    5.30
  14 -11   0    7.30    5.50
  14  11   0   21.20   20.50
 -15   0   0    2.40    3.10
 -15   0   0    6.80   11.80
 -15  -1   0   -0.40    3.10
 -15   1   0   -7.60    7.50
 -15  -1   0    8.30   10.70
 -15   1   0   -0.20    2.50
 -15   2   0    1.20    3.00
 -15   2   0   -1.20    9.30
 -15  -2   0   -4.80    2.70
 -15  -2   0   -3.20    7.90
 -15  -3   0    2.40   10.10
 -15   3   0   -5.10    6.80
 -15  -3   0    2.70    3.60
 -15  -4   0    9.60   13.20
 -15   4   0   -1.40   10.10
 -15  -4   0    3.50    3.80
  15   4   0    4.60   10.10
  15   5   0   -7.80    7.90
 -15  -5   0    0.40    9.60
 -15  -6   0  -13.20    5.80
 -15   6   0    5.90   12.70
  15   6   0    0.80    9.70
 -15  -7   0   -1.10   12.30
  15   7   0    9.60   15.50
 -15  -8   0  -13.50    5.00
  15  -8   0    6.60    4.10
  15   8   0  -11.90    7.80
 -15  -9   0    2.50   17.00
  15  -9   0    2.70    4.40
  15   9   0   -0.40   12.50
  15 -10   0   -2.30    5.00
  15  10   0   -9.60    9.80
 -16   0   0    3.20    3.40
 -16   0   0    6.10   11.90
 -16   1   0   -9.20    6.90
 -16  -1   0   -5.20    8.30
 -16   1   0    6.50    4.00
 -16  -1   0    6.40    4.00
 -16  -2   0   21.30    5.70
 -16   2   0   14.10   14.10
 -16  -3   0   47.70   22.10
 -16  -3   0   91.49   10.70
 -16   3   0   93.19   26.80
 -16   4   0    8.20   12.30
  16   4   0   -6.20    8.30
 -16  -4   0   13.60   16.20
  16   5   0   86.79   25.60
 -16   5   0   65.89   24.20
 -16  -5   0  107.29   34.40
 -16  -5   0   63.69   10.00
 -16   6   0   -1.30   10.60
 -16  -6   0    7.90   13.40
  16   6   0   -1.90   11.50
 -16  -7   0  -10.60    7.00
  16   7   0    8.80   15.50
 -16   7   0   17.40   13.10
  16   8   0    5.10   13.80
 -16  -8   0   -2.40   15.20
  16   9   0  121.89   37.00
 -17   0   0   15.40   14.20
 -17   0   0    4.60    3.70
 -17  -1   0   -6.50    7.10
 -17  -1   0   -3.80    3.10
 -17   1   0   -0.80    3.10
 -17   1   0   -6.40    8.90
 -17  -2   0  -14.00    6.10
 -17  -2   0    1.30    3.70
 -17   2   0   -2.60    9.20
 -17  -3   0    4.60    4.20
 -17   3   0   -5.10    9.90
 -17  -3   0    0.50   13.10
 -17   4   0   -8.00    7.00
 -17  -4   0    5.80    4.80
 -17  -4   0   -5.60   10.40
 -17  -5   0    2.10    4.40
 -17  -5   0    7.90   16.00
 -17   5   0   35.70   16.20
 -17   6   0   22.70   16.40
  17   6   0   -3.10   11.70
 -17  -6   0   24.20   20.20
 -17  -7   0    4.20   15.60
 -17   7   0  -12.90    7.30
  17   7   0  -10.90    8.40
  17   8   0   22.30   20.10
 -17   8   0    7.00   13.30
 -18   0   0    7.60   12.80
 -18   0   0    6.60    4.00
 -18   1   0   34.50   19.70
 -18  -1   0   39.50    7.00
 -18   1   0   18.90    5.60
 -18  -1   0   49.80   23.90
 -18   2   0   18.00   13.80
 -18  -2   0    4.40    4.30
 -18  -2   0   19.20   17.50
 -18  -3   0   -3.20   11.20
 -18  -3   0    2.00    4.60
 -18   3   0    4.10   10.60
 -18   4   0   63.99   24.00
 -18  -4   0   79.59   11.30
 -18   5   0   28.50   18.90
 -18  -5   0   -8.00    8.50
 -18  -6   0   -1.10   15.50
 -18  -6   0    6.00    4.60
  18   6   0    7.50   15.50
 -18   6   0   -4.60   11.60
 -19   0   0   -6.30    7.80
 -19   0   0    2.40    4.00
 -19  -1   0   -0.40   11.30
 -19   1   0   -4.90    9.20
 -19  -1   0    0.20    3.60
 -19  -2   0   13.30   20.80
 -19   2   0    6.70   13.50
 -19  -2   0    3.30    4.30
 -19  -3   0   -0.30    4.30
 -19   3   0   -7.60   10.90
 -19  -3   0   -3.10   10.60
 -19  -4   0    8.40   16.60
 -19   4   0   -0.70   11.20
 -19  -4   0    0.40    4.80
 -19  -5   0   10.10    5.70
   0   0  -1    1.20    1.20
   0  -1  -1   -0.80    0.80
   0  -1   1    1.00    1.20
   0   1  -1   -1.40    1.20
   0   1   1   -0.70    3.10
   0   2  -1  297.37   28.80
   0   2   1  365.56   38.40
   0   3   1    5.80    5.10
   0   3  -1    1.40    3.70
   0  -3   1    0.70    3.70
   0  -3  -1   -3.70    3.00
   0  -5   1    0.90    4.70
   0  -5  -1   -0.30    4.60
   0   5   1    5.20    6.90
   0   5  -1    2.20    5.40
   0   6   1  230.08   31.60
   0   6  -1  234.08   31.20
   0  -6   1  272.57   32.70
   0  -6  -1  222.48   31.30
   0   7  -1   -3.60    3.70
   0  -7  -1    1.70    6.20
   0   7   1    0.50    5.90
   0  -7   1    5.60    6.90
   0  -8   1   50.59   15.60
   0   8  -1   82.49   20.60
   0   8   1   31.70   13.60
   0  -9   1   -6.60    5.10
   0   9  -1   -4.30    5.70
   0   9   1   -0.60    7.80
   0  10  -1   51.19   18.50
   0  10   1   22.90   15.70
   0  11  -1    9.30   13.90
   0  11   1   -4.70    7.80
   0  12  -1    7.70   13.10
   0  12   1   21.70   18.90
   0  13   1   -1.00    9.90
   0  13  -1   -0.60   11.50
   0  14   1   19.20   18.90
   0  14  -1   -1.00   11.80
   0  15   1   -0.20   13.50
   0  15  -1   16.70   17.50
   0  16   1   52.29   29.50
   0  16  -1   79.59   34.00
   1   0   1   -0.20    0.40
   1   0  -1   -0.40    1.40
  -1   0  -1    1.30    1.50
  -1   0   1   -0.10    0.70
  -1  -1   1   -2.00    2.10
   1   1   1   -1.80    0.70
   1   1  -1    0.80    0.90
  -1  -1  -1    0.50    2.10
   1  -1   1    0.20    0.40
  -1   2  -1  239.88   18.50
  -1  -2   1  271.57   21.30
  -1  -2  -1  250.67   21.40
   1   2  -1  310.57   22.20
  -1  -3   1  301.97   25.80
   1   3   1  325.87   26.70
  -1   3  -1  316.97   24.20
   1   3  -1  303.47   26.00
  -1   3   1  274.77   24.80
  -1   4  -1  549.35   39.40
  -1  -4   1  539.65   40.80
   1   4   1  558.44   42.20
  -1   4   1  479.45   39.40
  -1  -4  -1  511.85   41.20
   1   4  -1  494.75   40.20
   1   5   1   80.19   17.60
  -1  -5   1   76.59   15.90
  -1   5  -1   79.19   15.90
   1   5  -1   89.29   17.10
  -1   5   1   65.19   15.10
  -1  -5  -1   83.29   17.90
   1   6   1   81.09   18.50
  -1  -6   1   66.19   16.00
  -1   6  -1   66.09   16.10
  -1  -6  -1   41.50   13.20
   1   6  -1   77.19   17.60
  -1   6   1   37.80   12.30
  -1   7  -1    3.80    7.30
  -1  -7   1   16.00   10.30
   1   7   1   12.40   10.10
  -1  -7  -1    7.10    7.60
   1   7  -1   16.70   11.00
  -1   7   1   35.60   13.70
  -1  -8   1   74.79   19.30
  -1   8  -1   44.80   16.70
   1   8   1   31.00   14.70
   1   8  -1   54.49   18.10
  -1  -8  -1   66.09   17.70
  -1   8   1   63.89   20.40
  -1   9  -1  286.47   42.50
   1   9   1  265.37   43.20
  -1  -9   1  308.97   43.90
  -1   9   1  253.17   41.00
  -1  -9  -1  379.96   51.19
   1   9  -1  187.88   36.00
  -1 -10   1   -2.10    9.90
  -1  10  -1    0.40    9.80
   1  10   1   -1.10    8.30
  -1  10   1    5.20   11.50
  -1 -10  -1   -4.10    7.50
   1  10  -1    1.90    9.40
  -1  11  -1   34.80   19.50
  -1  11   1   39.00   20.40
   1  11  -1   53.29   21.20
  -1  12  -1   -7.10    6.90
   1  12   1   12.00   15.90
  -1  12   1    5.00   10.80
   1  12  -1    2.10   11.30
  -1  13  -1    9.90   14.40
   1  13   1   -4.10    9.60
  -1  13   1    1.10   13.70
   1  13  -1    4.10   13.00
  -1  14  -1    2.20   13.50
   1  14   1  -13.50    4.70
  -1  14   1    3.30   14.10
   1  14  -1   26.60   20.00
   1  15   1  -10.40    9.60
  -1  15  -1    9.50   16.70
  -1  15   1  -15.90    7.10
   1  15  -1   17.80   17.60
   1  16  -1  -11.10    6.80
   2   0  -1    3.10    1.10
   2   0  -1    3.10    3.00
  -2   0  -1    6.00    2.40
  -2   0   1    7.30    3.70
  -2   1  -1 3669.23  199.28
  -2  -1   1 3338.37  212.68
   2  -1   1 3628.94  198.88
  -2   1   1 3397.46  208.98
   2   2   1 1215.08   74.19
  -2  -2   1 1200.98   74.59
  -2  -2  -1 1189.78   74.39
   2   3   1  110.99   17.70
  -2  -3   1  155.88   21.00
  -2  -3  -1  106.39   17.60
   2   3  -1  126.99   19.00
  -2   4  -1   17.70    6.60
  -2  -4   1    5.80    5.60
   2   4   1   13.80    8.30
  -2  -4  -1   36.10   11.00
   2   4  -1   13.60    7.40
  -2   5  -1   -2.30    4.10
   2   5   1   -1.80    4.80
  -2  -5   1   -3.70    3.10
  -2  -5  -1   -5.10    3.10
  -2   5   1   -1.90    3.50
   2   5  -1   -3.80    3.60
   2   6   1 1340.27   90.89
  -2   6  -1 1251.67   85.79
  -2  -6   1 1262.47   88.99
  -2   6   1 1310.67   87.49
  -2  -6  -1 1297.17   89.99
   2   6  -1 1144.19   87.89
   2   7   1   54.99   16.40
  -2   7  -1   60.79   16.10
  -2  -7   1   85.89   19.60
   2   7  -1   62.89   18.00
  -2  -7  -1   50.39   16.70
  -2   7   1   96.99   21.30
  -2   8  -1  499.85   50.59
  -2  -8   1  601.04   54.59
   2   8   1  561.44   55.19
  -2   8   1  652.33   55.59
   2   8  -1  618.14   56.09
  -2  -8  -1  561.84   53.89
   2   9   1   37.50   17.30
  -2  -9   1   52.79   18.50
  -2   9  -1   52.39   18.30
   2   9  -1   56.09   19.60
  -2  -9  -1   39.50   16.50
  -2   9   1   53.99   18.50
  -2  10  -1   17.30   14.40
  -2 -10   1   40.50   16.80
   2  10   1   52.99   19.20
   2  10  -1   46.60   18.40
  -2 -10  -1   44.40   22.50
  -2  10   1   18.50   14.90
  -2  11  -1    2.70   10.90
  -2 -11   1  -10.30    5.80
   2  11   1    3.00   11.60
  -2  11   1    3.00    9.10
  -2 -11  -1   -2.30    8.10
  -2  12  -1   21.80   16.30
  -2 -12   1   -4.80    8.30
   2  12   1   -7.90    5.60
  -2 -12  -1   10.80   15.00
   2  12  -1   23.20   16.70
  -2  12   1    3.10   11.60
   2  13   1  -11.10    5.00
  -2  13  -1  -10.20    4.90
   2  13  -1   -3.40    7.70
  -2  13   1   -4.90    8.60
   2  14   1   29.00   21.00
  -2  14  -1   -5.20    7.00
  -2  14   1   13.20   16.30
   2  14  -1   19.50   18.30
   2  15   1   -2.70   14.90
  -2  15  -1   27.10   21.30
  -2  15   1  -10.00    9.40
   2  15  -1   -4.40   12.40
  -3   0  -1    2.50    2.70
   3   0  -1   -0.40    0.90
   3   0  -1    4.50    3.90
  -3   0   1    2.10    4.00
   3   0   1    1.40    2.50
  -3   0   1    0.00    0.90
  -3  -1   1 7819.32  468.35
  -3   1  -1 8328.67  453.75
   3  -1   1 8107.59  453.15
  -3   1   1 8144.89  464.35
   3   2   1  682.53   47.40
  -3  -2   1  649.93   52.49
   3   2  -1  727.63   49.00
  -3  -2  -1  719.63   48.10
   3   3   1  537.95   41.50
  -3  -3   1  533.55   41.90
   3   3  -1  559.74   42.00
  -3  -3  -1  536.15   41.80
  -3  -4   1  247.48   31.60
   3   4   1  140.99   23.30
   3   4  -1  209.08   28.80
  -3  -4  -1  244.68   29.60
   3   5   1  164.98   27.00
  -3  -5   1  167.18   27.00
  -3  -5  -1  156.98   25.30
   3   5  -1  211.98   29.80
  -3   6  -1  100.49   18.40
  -3  -6   1  119.19   23.10
   3   6   1  106.39   23.30
   3   6  -1  125.39   24.10
  -3   6   1  133.99   23.50
  -3  -6  -1   87.99   21.30
  -3  -7   1    4.90    8.90
  -3   7  -1   -0.80    5.60
   3   7   1   -0.90    7.20
  -3  -7  -1    5.80    8.00
   3   7  -1    7.50    8.00
  -3   7   1    1.50    6.20
   3   8   1   45.40   16.80
  -3   8  -1   48.20   16.30
  -3  -8   1   17.60   12.30
   3   8  -1   18.00   12.80
  -3   8   1   29.10   13.30
  -3  -8  -1   52.29   17.60
  -3   9  -1   11.20   10.10
  -3  -9   1    7.90    9.60
   3   9   1    7.60   11.30
  -3   9   1   19.30   12.40
   3   9  -1    8.80   11.40
  -3  -9  -1    7.00   11.60
   3  10   1   84.39   24.70
  -3  10  -1   89.79   24.50
  -3 -10  -1   87.79   24.20
   3  10  -1   67.59   24.20
  -3  10   1   78.19   22.60
  -3  11  -1   27.80   16.80
  -3 -11   1   62.39   21.30
   3  11   1   86.59   29.20
  -3  11   1   24.60   18.90
   3  11  -1   69.89   25.00
  -3 -11  -1   34.00   19.10
  -3  12  -1    2.70   10.50
  -3 -12   1   -5.30    7.70
   3  12   1   -1.90   12.30
  -3  12   1   -2.90    9.20
   3  12  -1    0.30   10.70
  -3 -12  -1   -5.90    9.70
  -3  13  -1   -3.70    7.40
   3  13   1   -9.10    4.40
   3  13  -1   -3.80   10.70
  -3  13   1   -9.10    6.70
   3  14   1    3.20   10.20
  -3  14  -1   -7.10    7.10
  -3 -14   1   12.60   15.60
   3  14  -1   -2.80    8.90
  -3  14   1    7.10   12.20
  -3  15  -1    0.50   13.00
  -3  15   1   -5.50    8.20
  -4   0  -1    0.50    3.20
  -4   0   1   -0.10    1.20
   4   0  -1    0.70    4.30
  -4   0   1    7.60    5.80
  -4  -1   1   13.00    7.00
  -4   1  -1   21.80    2.40
   4   1   1    8.60    5.00
   4  -1  -1   20.60    2.50
  -4   1   1   15.90    2.20
   4   1  -1   18.10    7.40
  -4  -1  -1   23.90    7.10
   4  -2  -1   64.39    4.80
   4   2   1   84.09   15.20
  -4  -2   1   51.99   11.60
   4   2  -1   43.70   11.20
  -4  -2  -1   74.99   13.50
   4  -2   1   63.09    4.80
   4   3   1  399.56   34.70
  -4  -3   1  435.56   36.20
   4   3  -1  448.46   40.50
   4  -3   1  418.16   23.70
  -4  -3  -1  361.96   34.10
   4   4   1  470.65   41.30
  -4  -4   1  459.55   41.70
  -4  -4  -1  502.95   42.70
   4   4  -1  536.25   43.20
   4   5   1   11.70    8.90
  -4  -5   1   26.80   11.60
  -4  -5  -1   12.40    9.00
   4   5  -1    6.30    7.00
  -4  -6   1  136.39   25.10
   4   6   1  164.78   29.80
   4   6  -1  128.29   24.50
  -4  -6  -1  122.79   25.30
  -4   7  -1  572.84   48.30
   4   7   1  595.34   54.09
  -4   7   1  556.04   49.60
  -4  -7  -1  611.34   55.39
   4   7  -1  570.24   53.59
  -4  -8   1   44.70   16.20
   4   8   1   25.20   14.90
  -4   8  -1   14.30   10.80
  -4  -8  -1   24.40   14.40
  -4   8   1   25.20   13.60
   4   8  -1   14.20   13.10
   4   9   1  470.05   60.09
  -4  -9   1  440.16   57.29
  -4   9  -1  468.05   54.79
   4   9  -1  340.47   51.59
  -4   9   1  407.76   51.19
  -4  -9  -1  315.87   51.49
  -4 -10   1    7.00   10.40
   4  10   1    7.00    9.30
  -4  10  -1   -4.80    7.40
  -4 -10  -1   -2.90    9.20
   4  10  -1    3.70   10.10
  -4  10   1    6.00   10.30
  -4  11  -1  121.19   28.60
  -4 -11   1   33.40   20.80
   4  11   1   89.39   29.30
  -4 -11  -1  186.48   40.10
  -4  11   1   93.29   25.20
   4  11  -1   62.49   23.90
   4  12   1   63.69   24.00
  -4  12  -1   80.09   25.50
  -4 -12   1   47.30   20.60
   4  12  -1   56.89   24.00
  -4 -12  -1  104.59   31.00
  -4  12   1   26.50   18.10
   4  13   1   -6.80    7.80
  -4  13  -1   16.00   16.10
  -4  13   1   -1.90   11.50
  -4 -13  -1   -6.30   12.20
   4  13  -1   29.10   21.10
   4  14   1   -1.80   13.50
  -4 -14   1    1.50    9.60
  -4  14  -1   16.10   16.90
  -4 -14  -1   -8.60   10.10
  -4  14   1   -0.50    9.80
   4  14  -1   -4.00    7.20
  -4 -15   1    2.40   12.50
  -4  15  -1   25.50   19.70
   4  15   1   12.00   17.10
   4  15  -1   32.20   18.20
  -4  15   1   -3.30   12.00
  -5   0  -1    4.20    4.10
  -5   0   1   -0.40    1.20
  -5   0   1   -2.40    4.00
   5  -1  -1    7.10    2.00
  -5   1  -1    5.60    1.80
   5   1   1    3.90    4.40
  -5  -1   1    1.20    5.10
  -5  -1  -1   10.10    5.80
  -5   1   1   12.00    2.10
   5   1  -1    5.20    5.60
   5  -2  -1  358.76   20.70
   5   2   1  343.67   30.00
  -5  -2   1  335.17   31.20
  -5   2  -1  340.27   20.60
  -5  -2  -1  305.47   29.60
   5  -2   1  373.16   20.80
   5   2  -1  391.36   32.60
   5  -3  -1    1.30    1.40
  -5  -3   1    6.70    6.30
  -5  -3  -1    8.60    6.80
   5  -3   1    0.20    1.30
   5   3  -1   -1.50    4.80
  -5  -4   1   13.90    9.40
   5   4   1    5.50    6.70
   5   4  -1   -0.30    5.00
  -5  -4  -1   13.10    8.80
   5  -4   1    2.90    1.50
  -5  -5   1    9.00    8.40
   5   5   1    4.50    7.00
  -5  -5  -1    7.50    7.40
   5   5  -1    8.30    8.70
   5   6   1  313.87   42.80
  -5  -6   1  403.36   50.49
   5   6  -1  403.96   49.99
  -5  -6  -1  431.86   42.40
   5   7   1   -1.00    7.10
  -5  -7   1    6.30   11.00
  -5  -7  -1    4.60    9.50
   5   7  -1   10.70   10.40
   5   8   1   75.89   21.90
  -5  -8   1   51.69   18.40
  -5   8  -1   40.10   14.00
   5   8  -1   69.99   20.20
  -5   8   1   49.10   16.00
  -5  -8  -1   48.50   18.80
  -5   9  -1   60.69   17.70
   5   9   1   25.70   16.90
   5   9  -1    7.30   11.50
  -5   9   1   25.90   14.80
  -5  -9  -1   67.89   23.00
  -5  10  -1  -10.20    5.70
  -5 -10   1   -7.60    7.10
   5  10   1   -9.50    6.60
  -5  10   1    2.10    9.00
  -5 -10  -1   10.90   12.80
   5  10  -1    5.10   12.20
  -5  11  -1  104.89   26.40
   5  11   1   23.00   18.70
  -5 -11   1   79.69   25.40
  -5  11   1   50.79   20.20
   5  11  -1   51.59   24.80
  -5 -11  -1   45.40   23.50
   5  12   1   16.10   17.40
  -5  12  -1    8.30   13.70
  -5  12   1   23.70   17.20
   5  12  -1   10.50   15.80
  -5  13  -1   -1.70    9.80
  -5 -13   1   -5.90    8.30
   5  13   1   -4.20   11.60
  -5  13   1    5.60   12.50
  -5 -13  -1    1.40   12.10
   5  13  -1   -2.60    8.50
   5  14   1   10.40   17.20
  -5  14  -1    2.70   12.80
  -5 -14   1   13.50   17.80
  -5 -14  -1   -6.60   11.50
  -5  14   1  -15.30    5.60
   5  14  -1   -2.90   12.90
  -5  15  -1    8.30   15.40
   5  15   1   44.80   25.90
  -5 -15   1   12.30   14.60
  -5  15   1   -6.00   11.30
   5  15  -1   -6.30    8.20
  -5 -15  -1   -5.40   13.40
  -6   0   1    0.70    1.40
  -6   0  -1    0.70    3.60
  -6   0   1   -4.50    3.00
  -6   0  -1   -0.90    1.20
  -6  -1   1 1281.67   86.19
   6   1   1 1287.17   82.69
  -6   1  -1 1405.16   82.69
  -6  -1  -1 1336.97   84.29
   6   1  -1 1226.08   85.39
  -6   1   1 1300.87   85.59
   6  -2  -1 1004.20   56.49
  -6  -2   1 1000.00   70.99
   6   2   1 1052.39   68.89
  -6   2  -1 1016.60   56.39
   6   2  -1  933.21   69.29
  -6  -2  -1  972.30   68.79
   6  -2   1 1021.50   56.59
   6   3   1   38.30   12.30
   6  -3  -1   42.30    4.50
  -6  -3   1   36.60   12.50
   6   3  -1   22.80   10.60
  -6  -3  -1   32.00   11.80
   6  -3   1   27.30    3.60
   6  -4  -1  533.25   31.70
   6   4   1  556.34   47.10
  -6  -4   1  562.94   48.70
  -6  -4  -1  525.25   47.30
   6  -4   1  555.64   31.70
   6   4  -1  558.44   48.70
  -6  -5   1  731.13   59.69
   6   5   1  712.53   57.99
   6   5  -1  614.74   56.29
  -6  -5  -1  631.54   56.89
   6  -5   1  704.13   39.50
   6   6   1   38.60   15.00
  -6  -6   1   54.49   18.40
  -6  -6  -1   45.30   16.10
   6   6  -1   26.80   12.10
   6   7   1    9.90   10.50
  -6  -7   1   25.20   14.40
  -6  -7  -1   12.40   11.80
   6   7  -1   16.40   12.40
  -6   8  -1    7.90    9.40
   6   8   1    9.70   10.60
  -6  -8   1   12.90   12.50
   6   8  -1   37.30   18.90
  -6  -8  -1    3.60    9.50
  -6   9  -1  240.88   38.30
  -6  -9   1  284.97   47.80
   6   9   1  317.97   51.19
   6   9  -1  314.27   50.09
  -6   9   1  328.87   46.00
  -6  -9  -1  180.58   37.30
   6  10   1  187.98   40.60
  -6 -10   1  169.88   39.30
  -6  10  -1  149.19   29.40
  -6 -10  -1  133.19   33.50
   6  10  -1  151.28   34.40
  -6  10   1  154.08   30.90
  -6 -11   1  159.48   38.50
   6  11   1  250.17   47.40
  -6  11  -1  219.48   38.70
  -6 -11  -1  224.78   46.40
  -6  11   1  169.08   35.10
   6  11  -1  204.38   43.00
  -6  12  -1   17.30   13.80
   6  12   1    0.60   14.80
   6  12  -1   31.80   20.20
  -6 -12  -1   23.40   20.20
  -6  12   1   15.10   14.80
   6  13   1   -4.90    9.10
  -6 -13   1   -9.90    9.00
  -6  13  -1    6.40   13.20
  -6  13   1   -7.50    7.30
  -6 -13  -1    8.10   14.80
   6  13  -1    8.90   14.60
  -6 -14   1    2.50    8.40
   6  14   1    9.50   16.30
  -6  14  -1    0.00   11.70
  -6 -14  -1   -7.00    7.00
   6  14  -1   -3.00    8.90
  -6  14   1    5.10   12.30
   6  15   1   25.50   19.50
  -6 -15   1   28.60   25.90
  -6  15  -1   21.10   19.70
   6  15  -1   34.20   26.20
  -6  15   1   24.70   20.50
  -7   0   1    0.70    5.00
  -7   0  -1    0.10    1.50
  -7   0  -1   -1.00    3.80
  -7   0   1   -1.30    1.40
  -7   1  -1  262.27   32.80
   7   1   1  249.18   24.30
  -7   1  -1  235.88   14.60
  -7  -1   1  247.78   32.40
  -7   1   1  210.68   14.40
  -7  -1  -1  284.07   32.20
  -7   1   1  236.08   30.90
   7  -2  -1    4.90    2.20
   7   2   1    5.10    9.90
  -7  -2   1    9.60    7.80
  -7   2  -1    5.80    2.10
  -7  -2  -1   -0.30    4.90
   7  -2   1    6.00    2.20
   7   2  -1   18.40   10.10
   7   3   1  620.14   47.40
  -7  -3   1  534.75   47.40
   7  -3  -1  551.84   31.70
  -7  -3  -1  473.25   44.50
   7   3  -1  481.55   45.60
   7  -3   1  550.94   31.70
  -7  -4   1  130.29   25.30
   7   4   1  124.89   24.40
   7  -4  -1  120.99    8.90
  -7  -4  -1  133.99   25.70
   7  -4   1  116.29    8.80
   7   4  -1  142.49   26.90
   7   5   1   20.10   11.80
  -7  -5   1   23.70   12.70
   7  -5  -1   16.80    3.30
   7  -5   1   21.50    3.50
   7   5  -1   13.00   10.50
  -7  -5  -1    4.00    8.40
  -7  -6   1   -1.90    7.70
   7   6   1   -4.10    6.90
   7   6  -1    4.50    8.60
   7  -6   1    8.70    2.80
  -7  -6  -1    7.30    8.50
  -7  -7   1    0.50   11.00
   7   7   1   16.20   12.50
   7  -7   1   18.00    3.60
   7   7  -1    9.20   10.10
  -7  -7  -1    6.90    9.60
  -7  -8   1   67.79   25.80
   7   8   1   42.10   19.30
  -7  -8  -1   63.69   21.60
   7   8  -1   78.29   24.60
  -7  -9   1    1.60   10.40
   7   9   1   -1.20   10.20
  -7   9  -1   -1.80    7.40
   7   9  -1  -10.00    3.80
  -7  10  -1   25.70   13.50
  -7 -10   1   78.39   25.40
   7  10   1   74.29   24.10
  -7 -10  -1   55.59   23.50
   7  10  -1   76.29   25.30
  -7  10   1   56.59   19.90
  -7  11  -1    0.30    8.70
   7  11   1   -7.80    6.90
   7  11  -1    6.90   12.40
  -7 -12   1   21.30   17.70
   7  12   1   -4.50    6.80
  -7  12  -1   12.80   13.30
  -7 -12  -1   11.00   15.40
   7  12  -1   61.99   26.10
  -7  12   1   -7.30    6.50
  -7 -13   1    8.20   19.30
  -7  13  -1    2.30   12.60
   7  13   1   -3.30   10.80
  -7 -13  -1  -13.30    9.70
   7  13  -1    0.10   13.10
  -7  13   1   -6.50    7.30
  -7 -14   1   -5.50   10.70
   7  14   1    9.00   27.20
  -7  14  -1   -2.90    9.00
  -7 -14  -1    7.70   15.80
  -7  14   1    4.70   12.90
   7  15   1   25.30   21.80
   7  15  -1   -9.30   12.30
  -8   0  -1    2.60    2.20
  -8   0   1    0.90    1.70
  -8   0   1    1.70    6.30
  -8   0  -1    0.30    5.40
  -8  -1   1  629.44   51.39
   8   1   1  557.64   46.20
  -8   1  -1  623.74   35.30
  -8  -1   1  627.34   35.50
  -8   1  -1  573.34   46.40
   8   1  -1  602.34   49.80
  -8   1   1  640.94   50.69
  -8  -1  -1  569.24   48.20
  -8   1   1  600.84   35.20
   8   2   1 1105.19   79.39
  -8  -2   1 1245.38   85.39
   8  -2  -1 1141.59   65.89
  -8   2  -1 1163.08   65.59
   8   2  -1 1171.38   82.79
  -8  -2  -1 1234.28   82.59
   8   3   1  880.51   67.09
  -8  -3   1  916.41   70.79
   8  -3  -1  922.21   51.59
   8  -3   1  903.11   51.59
  -8  -3  -1  940.61   69.69
   8   3  -1  810.32   67.69
  -8  -4   1   -2.30    6.00
   8   4   1   18.50   10.90
   8  -4  -1   12.40    3.20
   8   4  -1   16.10   10.30
  -8  -4  -1    2.90    7.90
   8  -4   1    6.90    2.80
   8   5   1    6.50    9.50
   8  -5  -1    7.00    2.60
  -8  -5   1   11.50   11.00
   8  -5   1    6.70    2.80
   8   5  -1   18.50   12.10
  -8  -5  -1    0.90    7.90
   8   6   1  113.49   26.40
  -8  -6   1  219.98   39.40
   8  -6  -1  194.78   13.50
   8  -6   1  206.18   13.50
   8   6  -1  153.18   33.10
  -8  -6  -1  245.08   41.40
   8   7   1  412.76   55.59
   8  -7  -1  413.16   26.10
  -8  -7   1  470.65   63.09
   8   7  -1  355.06   53.09
   8  -7   1  429.26   26.10
  -8  -7  -1  503.35   62.89
   8   8   1    4.40   10.90
  -8  -8   1   43.00   18.50
  -8  -8  -1    5.30   12.20
   8   8  -1   22.30   15.70
   8  -8   1   11.90    3.90
  -8  -9   1   63.09   23.00
   8   9   1   37.30   22.50
   8  -9   1   55.49    7.00
  -8  -9  -1   73.09   25.30
   8   9  -1   42.30   29.90
   8  10   1    7.20   11.00
  -8 -10   1    8.20   11.70
  -8  10  -1   -8.60    5.00
   8  10  -1   -7.50    8.30
  -8  10   1    1.90    9.60
   8  11   1   70.39   27.50
  -8  11  -1   78.49   23.20
   8  11  -1  106.29   30.90
  -8  11   1   59.59   24.10
   8  12   1  -10.00    4.70
  -8 -12   1   -4.90   11.10
  -8  12  -1   12.70   13.20
   8  12  -1   -1.30   10.50
  -8 -12  -1   -0.20   11.30
  -8  12   1   -3.80    8.40
   8  13   1    7.00   13.70
  -8  13  -1   -8.30    7.30
  -8 -13   1   -3.60    9.30
   8  13  -1   32.70   24.10
  -8  13   1    8.20   13.40
  -8 -13  -1    2.00   15.50
  -8  14  -1   -2.80   11.70
  -8 -14   1   -0.30   11.70
   8  14   1   -1.90   15.30
  -8  14   1   25.30   20.10
   8  14  -1   -1.30    9.50
  -9   0   1   -1.80    6.00
  -9   0  -1    0.50    2.00
  -9   0   1    0.10    1.80
  -9   0  -1    2.60    6.10
  -9  -1   1  103.19    8.40
  -9   1  -1  105.09    8.30
  -9  -1   1  132.09   25.40
  -9   1  -1   89.39   18.30
   9   1   1  124.69   23.30
  -9  -1  -1  150.08   25.90
  -9   1   1  138.79   25.20
   9   1  -1  112.69   23.00
  -9   1   1  102.29    8.20
  -9   2  -1   57.39    6.30
   9   2   1   69.19   16.70
  -9  -2   1   40.10   14.70
  -9   2  -1   47.00   12.50
   9  -2  -1   55.79    6.20
   9   2  -1   48.40   14.90
  -9  -2  -1   77.89   18.60
  -9   2   1   67.09    6.60
  -9   2   1   69.69   18.10
   9  -3  -1    0.40    2.20
  -9  -3   1   -0.60    6.80
   9   3   1    3.70    7.20
   9  -3   1    2.30    2.50
   9   3  -1    7.70    8.00
  -9  -3  -1    9.70   10.20
  -9  -4   1   79.19   22.10
   9  -4  -1   77.99    8.00
   9   4   1  101.49   22.20
   9   4  -1   75.89   20.10
  -9  -4  -1   80.89   21.20
   9  -4   1   86.69    8.40
  -9  -5   1   43.90   16.90
   9  -5  -1   35.10    5.00
   9   5   1   14.70   11.60
  -9  -5  -1   49.50   17.60
   9  -5   1   22.40    4.40
   9   5  -1   19.30   12.20
   9   6   1   94.59   24.40
  -9  -6   1  208.08   38.00
   9  -6  -1  120.89   10.10
   9  -6   1  125.39   10.00
  -9  -6  -1  189.48   35.50
   9   6  -1  126.69   29.00
  -9  -7   1    7.40   12.90
   9  -7  -1   18.00    6.40
   9   7   1   -5.60    7.70
  -9  -7  -1    9.00   13.20
   9   7  -1   10.50   13.60
   9  -7   1   14.00    3.80
   9   8   1   16.00   14.90
  -9  -8   1   23.90   18.20
   9  -8  -1   11.00    3.90
   9  -8   1   17.10    4.30
  -9  -8  -1   18.50   15.50
   9   8  -1   10.20   13.60
   9  -9  -1    4.10    3.20
   9   9   1    1.70   11.10
   9   9  -1   11.70   14.20
   9  -9   1   14.10    4.20
   9  10   1   -7.30    5.90
  -9  10  -1   13.10   11.50
   9 -10   1    1.80    3.00
   9  10  -1  -11.50    5.70
  -9 -11   1    0.40    9.40
  -9  11  -1   -3.50    6.60
   9  11   1   11.60   15.00
   9  11  -1  -10.30    6.10
   9 -11   1    7.60    3.90
  -9  11   1    0.00    9.00
   9  12   1    7.20   13.20
  -9  12  -1    1.90   11.10
  -9 -12  -1   27.00   23.40
   9 -12   1   20.60    5.50
   9  12  -1    1.60   12.40
  -9  12   1   27.80   17.10
  -9  13  -1   -6.00    8.80
  -9 -13   1   -0.50   12.00
   9  13   1    8.50   14.70
  -9 -13  -1   -3.30   10.50
  -9  13   1   -5.90    7.30
   9  13  -1   -1.10   10.80
   9 -13   1   -0.60    3.90
  -9  14  -1   -3.50    8.00
   9  14   1  -11.30    8.30
   9  14  -1  -10.40    5.50
  -9  14   1   28.70   19.80
   9 -14   1   -6.50    3.40
 -10   0   1    1.30    2.10
 -10   0  -1   -4.60    4.90
 -10   0  -1    1.50    2.40
 -10   0   1    1.40    7.30
 -10  -1   1   18.90    4.00
 -10   1  -1   14.80    3.30
 -10  -1   1   37.90   14.90
 -10   1  -1   13.90    9.00
 -10   1   1    4.70    8.20
 -10   1   1   21.10    3.70
 -10  -1  -1   27.40    4.30
 -10  -1  -1   20.90   10.90
 -10   2  -1   10.10    9.20
  10   2   1   14.50    8.90
 -10  -2   1   29.80    4.70
 -10  -2   1   42.90   16.30
 -10   2  -1   14.00    3.50
 -10  -2  -1   14.40   10.00
  10   2  -1   25.60   11.20
 -10   2   1   13.90   10.80
 -10   2   1   15.00    3.30
 -10  -3   1  134.69   29.10
  10  -3  -1  119.99    9.90
  10   3   1  143.29   25.90
 -10  -3  -1  123.89   27.00
  10   3  -1  134.19   26.10
 -10  -4   1  232.98   39.60
  10  -4  -1  177.98   13.50
  10   4   1  155.48   29.80
 -10  -4  -1  230.78   37.90
  10   4  -1  179.48   33.90
  10  -4   1  212.78   14.10
  10   5   1    8.10   10.60
 -10  -5   1   -3.80    6.90
  10  -5  -1    4.40    3.00
  10   5  -1    2.90    9.60
  10  -5   1    5.00    3.00
 -10  -5  -1   -4.00    7.90
  10  -6  -1  208.58   15.40
 -10  -6   1  227.08   41.40
  10   6   1  219.08   38.70
  10  -6   1  221.28   15.30
  10   6  -1  185.68   38.00
  10  -7  -1   23.40    5.00
 -10  -7   1   20.00   15.30
  10   7   1   30.40   16.60
  10   7  -1   17.90   14.10
 -10  -7  -1   -0.60   10.20
  10  -7   1   26.90    5.10
  10  -8  -1    8.30    3.40
 -10  -8   1   -8.40    7.20
  10   8   1   -0.50    8.40
  10  -8   1    2.60    3.10
 -10  -8  -1   -6.30    7.10
  10   9   1   16.60   15.70
  10  -9  -1   -3.10    2.50
  10  -9   1    4.50    3.10
  10   9  -1   -0.40    8.20
  10  10   1   15.90   15.90
  10  10  -1   15.20   16.60
  10 -10   1   21.70    5.00
  10  11   1    8.50   17.10
  10 -11  -1   -1.50    3.40
 -10 -11   1   30.40   18.80
  10  11  -1   -5.30   11.70
 -10 -11  -1   -1.60   10.10
 -10  11   1    0.20    9.00
  10  12   1    4.80   15.90
 -10  12  -1   -1.40   10.10
 -10 -12   1  -11.70    6.80
  10 -12  -1   -3.40    3.70
 -10 -12  -1   -7.90    5.80
 -10  12   1   -3.50    7.80
  10  12  -1    6.30   16.40
  10 -12   1   -1.50    3.60
  10 -13  -1    0.70    4.60
 -10 -13   1    6.10   32.50
 -10  13  -1   10.10   14.50
  10  13   1    3.50   23.80
  10 -13   1   12.60    5.50
 -10  13   1    4.10   14.00
 -11   0  -1    2.50    7.80
 -11   0   1   -8.10    4.40
 -11   0  -1    1.00    2.40
 -11   0   1    0.60    2.40
 -11   1  -1   41.00    5.50
 -11  -1   1   59.09   17.90
 -11   1  -1   40.30   14.40
 -11  -1   1   42.60    6.00
 -11  -1  -1   29.90    5.30
 -11  -1  -1   27.60   12.20
 -11   1   1   19.70   12.30
 -11   1   1   39.20    5.10
 -11  -2   1   28.90   15.90
 -11  -2   1   91.69    8.70
 -11   2  -1   79.69    8.00
  11   2   1   68.39   17.80
 -11   2  -1   44.00   14.90
 -11  -2  -1   61.09   18.70
  11   2  -1   72.09   20.40
 -11   2   1   69.49    7.50
 -11   2   1   56.59   18.20
 -11  -3   1   24.60   15.20
  11   3   1   74.49   20.80
 -11   3  -1   41.10   14.60
 -11   3   1   49.80   17.70
  11   3  -1   94.49   23.10
 -11  -3  -1   72.39   20.90
 -11  -4   1   -9.30    5.10
  11   4   1   -4.90    7.90
  11   4  -1    4.20    9.60
 -11  -4  -1    1.00    8.40
  11  -5  -1   -4.20    2.30
  11   5   1   -0.70    8.60
 -11  -5   1    5.50   10.50
 -11  -5  -1    3.10    9.40
  11  -5   1   -1.20    2.70
  11   5  -1   -3.00    7.90
  11   6   1   -9.40    5.90
 -11  -6   1    1.50    9.80
  11  -6  -1    1.90    2.80
  11   6  -1    4.50    9.60
  11  -6   1    2.60    3.10
 -11  -6  -1   -8.70    6.40
 -11  -7   1   -7.60    8.30
  11  -7  -1   11.50    3.90
  11   7   1    2.60    9.80
  11  -7   1    7.00    3.60
  11   7  -1   15.10   15.20
 -11  -7  -1   20.50   14.60
 -11  -8   1    7.20   11.00
  11   8   1   25.30   21.20
  11  -8  -1    1.30    3.00
  11   8  -1   10.40   13.60
  11  -8   1    5.90    3.70
 -11  -8  -1    5.50   11.60
  11   9   1    1.80   12.10
  11  -9   1    1.90    3.10
 -11  -9  -1    1.10   11.60
  11   9  -1   -0.80   12.00
  11 -10  -1    7.90    4.50
  11  10   1   -3.90   10.10
 -11 -10  -1   -3.90    6.30
  11  10  -1    3.80   12.20
  11 -11  -1    9.60    4.60
 -11  11  -1   -6.30    7.70
  11  11   1    0.20    8.90
 -11 -11   1    5.10   13.10
 -11 -11  -1   -9.40    8.50
  11 -11   1   -0.50    3.60
  11  11  -1   19.50   16.00
  11  12   1    2.00   13.50
 -11  12  -1    9.70   12.70
  11 -12  -1    8.10    4.30
 -11 -12   1   -4.80    9.80
 -11  12   1    3.40   12.50
  11  12  -1    2.70   16.30
 -11 -12  -1   16.50   19.80
  11 -12   1    1.80    5.40
  11  13   1   -7.80   11.20
  11 -13  -1   -2.80    4.20
 -11  13  -1   -9.50    5.80
  11 -13   1   -3.90    3.90
 -11  13   1    7.90   13.90
  11  13  -1   10.90   18.10
 -12   0  -1    4.50    3.10
 -12   0   1    0.40    7.40
 -12   0  -1   -6.80    5.30
 -12   0   1   -0.20    2.50
 -12   1  -1   12.20    3.60
 -12   1  -1    0.10    6.90
 -12  -1   1   20.30   14.20
 -12  -1   1    4.30    3.10
 -12  -1  -1   24.00   13.70
 -12   1   1    1.30    8.70
 -12   1   1    4.70    3.00
 -12  -1  -1    4.60    3.50
 -12   2  -1  134.69   10.80
 -12   2  -1  143.09   26.30
 -12  -2   1  152.08   30.30
 -12  -2   1  140.79   11.40
 -12   2   1  128.09   10.70
 -12  -2  -1  137.89   29.70
 -12   2   1  204.18   34.20
  12   2  -1  141.39   30.40
 -12  -2  -1  141.79   11.50
 -12   3  -1   81.59   21.00
  12   3   1   32.10   15.50
 -12  -3   1   46.00    6.70
 -12  -3   1   66.39   22.40
 -12  -3  -1   91.29   23.60
 -12   3   1   85.09   22.20
  12   3  -1   29.40   15.20
 -12  -4   1   50.99   20.20
  12   4   1   95.69   23.90
  12  -4  -1   57.69    7.70
  12   4  -1   85.99   24.30
 -12  -4  -1   85.99   24.90
  12   5   1   94.99   24.50
 -12  -5   1   73.69   23.80
  12  -5  -1   63.69    8.00
  12   5  -1   60.09   21.70
 -12  -5  -1   86.29   24.80
  12  -5   1   52.59    7.50
 -12  -6   1  437.86   63.59
  12   6   1  455.85   59.79
  12  -6  -1  502.25   30.10
 -12  -6  -1  470.55   64.29
  12  -6   1  434.66   29.60
  12   6  -1  536.05   64.79
  12   7   1   19.90   15.70
 -12  -7   1    6.80   10.90
  12  -7  -1    4.40    3.50
 -12  -7  -1   -7.70    7.50
  12  -7   1    6.70    3.60
  12   8   1   27.90   18.40
 -12  -8   1    1.70   11.00
  12   8  -1   20.10   17.10
 -12  -8  -1   17.40   19.40
  12  -8   1   13.30    4.60
  12   9   1    2.00   10.50
  12  -9  -1    2.50    3.90
 -12  -9   1   11.60   12.00
 -12  -9  -1   -4.50    9.90
  12   9  -1    9.90   15.20
  12 -10  -1   73.39    9.90
  12  10   1   22.40   20.00
  12  10  -1   49.60   24.10
  12 -10   1   88.09   10.40
  12  11   1    2.10   13.70
  12 -11  -1   10.00    5.10
 -12 -11   1   23.50   20.20
 -12 -11  -1   -2.30   11.60
  12  11  -1   13.20   18.50
  12 -11   1   18.20    5.70
  12 -12  -1   18.90    5.80
  12  12   1   10.90   19.80
 -12  12  -1   -1.60    9.70
 -12  12   1    1.10   12.20
  12  12  -1    3.30   15.80
  12 -12   1    7.40    5.40
 -13   0   1   -2.50    2.20
 -13   0  -1   -0.70    2.60
 -13   0   1   -0.80    9.30
 -13   0  -1    1.10    8.60
 -13   1  -1   -3.00    6.70
 -13  -1   1    8.90   11.10
 -13   1  -1    2.60    2.80
 -13  -1   1   -0.30    2.40
 -13  -1  -1    7.50   10.10
 -13  -1  -1   -2.20    2.40
 -13   1   1    5.10    9.70
 -13   1   1    1.40    2.70
 -13   2  -1    1.80    9.70
 -13   2  -1    6.50    3.30
 -13  -2   1    7.80    3.70
 -13  -2   1    1.50    9.10
 -13   2   1    1.30    9.40
 -13  -2  -1    3.70    3.70
 -13  -2  -1   13.80   12.80
  13   3   1   12.30   12.40
 -13  -3   1   14.30    4.70
 -13  -3   1   31.00   17.10
 -13   3  -1   13.90   11.90
  13   3  -1   33.60   16.30
 -13  -3  -1    6.20   10.30
 -13   3   1   11.00   11.90
 -13  -4   1   12.20   15.40
  13   4   1    6.90   10.50
 -13   4  -1   10.50   10.80
 -13   4   1    9.20   12.30
 -13  -4  -1    0.90    8.30
  13   4  -1   -9.40    6.70
 -13  -5   1   -7.40    8.80
  13  -5  -1    7.20    3.90
  13   5   1    6.10   12.50
 -13  -5  -1    2.60   10.30
  13   5  -1    3.50   11.40
 -13  -6   1   13.50   14.80
  13  -6  -1   18.10    5.00
  13   6   1   16.90   15.60
  13  -6   1   16.70    4.70
 -13  -6  -1   14.00   16.10
  13   6  -1   17.80   16.10
 -13  -7   1  102.29   31.50
  13  -7   1   52.09    9.80
  13   7  -1   29.40   18.50
 -13  -7  -1   71.19   26.70
 -13  -8   1    2.90   12.20
  13   8   1    0.50   12.60
  13  -8  -1   -2.00    3.00
  13   8  -1    6.00   12.90
 -13  -8  -1  -15.60    5.70
 -13  -9   1   -6.90    8.50
  13   9   1   -9.40    7.80
  13  -9  -1    0.60    3.80
 -13  -9  -1   -8.90    8.30
  13  -9   1   -1.50    3.30
  13   9  -1   -1.70   11.30
  13 -10  -1   -2.50    3.80
  13  10   1    0.70   11.50
 -13 -10   1  -14.80    4.40
 -13 -10  -1    9.20   18.20
  13 -10   1    2.90    4.00
  13  10  -1    1.60   14.90
  13 -11  -1    0.60    4.50
  13  11   1  -10.20   10.10
  13 -11   1   -6.30    3.50
  13  11  -1   -1.50   14.10
 -13  12  -1   -2.10   11.60
  13  12   1   -1.90   18.30
  13 -12   1   -0.90    4.90
  13  12  -1   25.90   24.20
 -14   0   1   30.20   14.20
 -14   0  -1    4.00   10.00
 -14   0   1    1.20    2.80
 -14   0  -1   -1.80    2.70
 -14   1  -1   16.50   13.40
 -14  -1   1   20.30    4.80
 -14   1  -1   21.00    4.80
 -14  -1   1   17.00   15.90
 -14  -1  -1   24.90   14.90
 -14  -1  -1   14.00    4.40
 -14   1   1   13.20   12.90
 -14   1   1   11.60    4.10
 -14  -2   1   79.39    9.30
 -14   2  -1   90.99   22.90
 -14  -2   1  106.39   28.10
 -14   2  -1   91.99    9.90
 -14  -2  -1   94.89   10.50
 -14   2   1   44.50   17.50
 -14  -3   1  191.98   14.70
 -14   3  -1  230.48   36.60
  14   3   1  173.48   32.80
 -14  -3   1  208.18   41.00
 -14   3   1  211.38   37.80
 -14  -3  -1  165.58   14.50
  14   3  -1  153.18   31.90
 -14  -3  -1  222.88   39.80
 -14   4  -1   43.60   16.70
 -14  -4   1   61.99   21.90
  14   4   1   73.49   21.80
 -14  -4   1   96.29   10.20
  14   4  -1   95.19   25.40
 -14  -4  -1   70.69   23.90
 -14   4   1   76.79   22.00
 -14  -5   1   78.09   27.40
 -14   5  -1   68.49   21.10
  14   5   1   55.39   19.90
 -14  -5  -1  100.89   28.80
 -14   5   1   24.10   16.30
  14   5  -1   21.60   16.20
 -14  -6   1  117.09   33.90
  14   6   1   36.10   18.90
  14   6  -1   77.49   31.10
 -14  -6  -1   42.30   22.00
  14   7   1   16.90   17.00
 -14  -7   1   -2.10   11.50
  14  -7  -1    6.90    3.90
  14  -7   1    4.30    4.00
  14   7  -1    0.40   12.00
 -14  -7  -1   -5.60    9.10
  14  -8  -1   23.00    6.00
 -14  -8   1   26.40   20.10
  14   8   1   16.40   15.60
  14   8  -1    7.90   14.50
  14  -8   1   19.00    5.80
 -14  -8  -1   14.20   16.40
 -14  -9   1   12.20   17.70
  14  -9  -1   15.20    5.30
  14   9   1    2.80   11.60
  14  -9   1   17.20    5.90
 -14  -9  -1    5.60   12.80
  14   9  -1    4.50   12.90
  14  10   1   33.10   23.00
 -14 -10   1  158.38   45.60
  14 -10  -1  113.59   12.50
  14  10  -1   38.60   24.10
 -14 -10  -1   67.49   29.20
  14 -10   1   85.69   11.10
  14  11   1    0.20   12.10
  14  11  -1   26.50   25.70
  14 -11   1   37.90    8.00
 -15   0  -1   -0.20    2.80
 -15   0   1   -1.50    2.60
 -15   0   1   -4.50    8.50
 -15   0  -1   -1.50    9.30
 -15   1  -1   41.30    6.70
 -15  -1   1   59.59   21.60
 -15   1  -1   89.49   24.30
 -15  -1   1   44.80    7.00
 -15  -1  -1   24.60   16.10
 -15  -1  -1   64.59    8.30
 -15   1   1   61.99   21.30
 -15   1   1   55.09    7.80
 -15  -2   1   14.30    4.70
 -15   2  -1    6.70    3.70
 -15   2  -1    0.50    9.50
 -15  -2   1   -0.60   11.20
 -15   2   1   -5.60    6.40
 -15  -2  -1    2.60   10.70
 -15  -2  -1    9.30    4.40
 -15   3  -1   -2.40    8.50
 -15  -3   1   10.30    4.60
 -15  -3   1    7.10   13.60
 -15  -3  -1    8.90    4.50
 -15  -3  -1    9.00   11.50
 -15   3   1   12.80   14.70
 -15   4  -1    5.00   10.40
 -15  -4   1   -1.30   10.30
  15   4   1   -8.60    4.80
 -15  -4   1   -0.70    3.40
 -15  -4  -1  -11.30    5.20
 -15   4   1    9.20   10.10
  15   4  -1   -4.00    9.30
 -15  -4  -1   -2.80    3.00
 -15   5  -1   15.50   12.80
 -15  -5   1   -9.50    6.30
 -15  -5   1    0.40    3.70
  15   5   1    3.20   10.90
  15   5  -1   -0.70    7.90
 -15   5   1   -1.50    8.50
 -15  -5  -1    3.10   10.30
 -15   6  -1   -2.10    9.20
 -15  -6   1   21.20   18.30
  15   6   1    4.90   13.70
 -15  -6  -1   29.00   19.10
  15   6  -1   21.80   19.60
 -15   6   1   21.00   16.60
  15   7   1    4.00   14.50
  15  -7  -1    7.30    4.70
 -15  -7   1   10.80   15.50
 -15  -7  -1   -9.00    9.60
  15   7  -1    1.40   13.40
  15   8   1    1.90   14.40
  15  -8  -1    0.70    4.30
 -15  -8   1    1.20   12.50
 -15  -8  -1   15.30   17.10
  15   8  -1   28.30   19.30
  15   9   1   14.60   18.50
 -15  -9   1  -12.60    8.50
  15  -9  -1    2.00    4.40
  15   9  -1    9.20   16.10
  15  -9   1   -1.40    4.20
 -15  -9  -1    4.10   15.70
  15  10   1   -9.10    7.90
  15 -10   1   13.40    4.50
  15  10  -1   10.90   17.50
 -16   0  -1    0.30    3.30
 -16   0  -1  -11.20    3.60
 -16   0   1    1.20    2.80
 -16   0   1   -3.90    8.70
 -16  -1   1   42.00    6.90
 -16   1  -1   29.30    6.00
 -16  -1   1   72.59   24.00
 -16   1  -1   39.30   17.40
 -16  -1  -1   36.50   21.60
 -16  -1  -1   41.20    7.20
 -16   1   1   60.99   23.40
 -16   1   1   42.80    7.00
 -16   2  -1   99.09   10.40
 -16   2  -1  105.39   30.50
 -16  -2   1   80.69   10.10
 -16  -2   1  148.49   34.70
 -16  -2  -1   82.69   10.40
 -16   2   1   80.89   25.10
 -16  -2  -1  124.79   32.70
 -16  -3   1    3.30    4.10
 -16  -3   1   -2.00   10.50
 -16   3   1   -7.10    7.50
 -16  -3  -1  -12.00    5.10
 -16  -3  -1    0.80    3.40
 -16  -4   1    5.70    4.80
 -16  -4   1    4.40   12.40
  16   4   1    2.60   13.20
  16   4  -1   28.50   19.40
 -16   4   1   13.40   14.80
 -16  -4  -1   11.00    5.00
 -16  -4  -1    0.00    9.00
 -16   5  -1  109.89   28.50
 -16  -5   1  103.69   33.00
 -16  -5   1  118.59   12.70
  16   5   1  145.19   33.00
 -16   5   1   53.29   21.00
 -16  -5  -1   85.39   28.80
  16   5  -1  129.49   38.40
 -16   6  -1   13.60   14.70
 -16  -6   1    7.30    5.00
  16   6   1   32.50   24.40
 -16  -6   1   -0.10   10.20
 -16  -6  -1   39.70   23.40
  16   6  -1   10.60   16.90
 -16   6   1   26.60   16.90
  16   7   1   88.39   28.60
 -16  -7   1   45.50   27.00
 -16   7  -1   72.49   25.70
 -16  -7  -1   73.39   30.60
  16   7  -1   74.39   29.00
 -16   7   1   62.09   25.20
 -16  -8   1    9.40   14.80
  16   8   1    7.10   14.70
  16  -8  -1   18.10    5.30
 -16  -8  -1   -1.30   14.70
  16   8  -1   36.90   23.50
  16   9   1   -1.20   12.20
  16   9  -1    2.60   15.70
 -17   0   1   -2.70    2.80
 -17   0   1   -7.50    6.90
 -17   0  -1    1.60    3.60
 -17   0  -1   -4.70    8.90
 -17   1  -1  -14.00    6.00
 -17  -1   1    2.10   12.40
 -17   1  -1    4.10    3.70
 -17  -1   1   -0.80    3.10
 -17   1   1   -7.20    6.80
 -17   1   1   -2.80    2.70
 -17  -1  -1   -0.40    8.70
 -17  -1  -1   -3.50    3.10
 -17  -2   1   39.70   22.20
 -17   2  -1    8.40   13.00
 -17  -2   1    7.50    4.50
 -17   2   1   -7.10    6.40
 -17  -2  -1  -12.20    6.40
 -17  -2  -1   10.90    4.80
 -17  -3   1   -1.70   12.60
 -17  -3   1    0.30    3.80
 -17   3  -1    3.30   10.30
 -17  -3  -1   -5.20    2.90
 -17  -3  -1    5.20   12.90
 -17   3   1   -0.90    9.30
 -17  -4   1   -4.60    3.70
 -17  -4   1   14.80   16.60
 -17   4  -1   -1.30    9.10
 -17  -4  -1    0.10   11.70
 -17  -4  -1   -5.30    3.60
 -17   4   1    2.20   11.40
 -17   5  -1   92.69   26.90
 -17  -5   1   74.49   10.10
  17   5   1   59.29   23.90
  17   5  -1   36.00   20.40
 -17  -5  -1   45.80   24.50
 -17  -5  -1   54.19    9.00
 -17   5   1  117.99   31.50
 -17  -6   1   -1.00   12.90
  17   6   1    0.70   12.60
 -17   6  -1   -1.60   10.60
 -17  -6   1   -0.70    4.00
 -17  -6  -1    5.00   15.00
  17   6  -1    5.10   14.60
 -17   6   1   -3.40   11.10
 -17  -7   1   -3.10   12.50
 -17  -7   1    2.40    4.60
 -17   7  -1   -2.50    9.50
  17   7   1   -4.20   11.50
  17   7  -1    1.50   11.60
 -17  -7  -1    4.60   15.10
 -17   7   1   -8.00    8.70
  17   8   1    3.20   12.60
 -17   8  -1   -0.60   11.30
 -17   8   1  -14.00    6.30
  17   8  -1    6.40   14.70
 -18   0  -1   -3.30   11.80
 -18   0  -1    3.50    3.80
 -18   0   1  -14.90    5.10
 -18   0   1   -2.00    3.30
 -18   1  -1    9.40    4.50
 -18   1  -1    0.00   10.10
 -18  -1   1   -7.50    9.50
 -18  -1   1   10.00    4.50
 -18  -1  -1   14.60   15.10
 -18  -1  -1    9.20    4.90
 -18   1   1   -7.50    9.50
 -18  -2   1    9.10   16.50
 -18   2  -1   17.90   16.00
 -18  -2   1    9.40    5.20
 -18  -2  -1    5.10    4.20
 -18  -2  -1   -0.90   10.20
 -18   2   1   48.50   24.10
 -18  -3   1  107.49   12.60
 -18   3  -1  188.78   38.70
 -18  -3   1   85.59   32.70
 -18   3   1  121.29   34.70
 -18  -3  -1  113.89   34.00
 -18  -3  -1  110.09   12.90
 -18  -4   1  122.99   13.80
 -18  -4   1  127.69   37.60
 -18   4  -1  109.19   30.70
 -18   4   1   79.59   27.70
 -18  -4  -1   66.79   28.30
 -18  -4  -1  111.79   13.50
 -18   5  -1   21.30   17.70
 -18  -5   1    8.10    5.70
 -18  -5   1    6.50   13.60
 -18   5   1    1.70   13.30
 -18  -5  -1   -1.60   13.30
 -18  -6   1  -12.90   10.50
  18   6   1   -3.60   10.90
 -18   6  -1    6.30   12.60
 -18  -6   1    0.80    4.20
 -18   6   1   -7.80    9.30
  18   6  -1    8.00   16.30
 -18  -6  -1   12.30   16.70
 -18  -6  -1   -1.20    4.50
 -19   0   1   -9.40    8.60
 -19   0  -1  -11.90    6.00
 -19   0  -1    1.10    4.00
 -19   0   1    1.50    3.80
 -19   1  -1    6.10    3.90
 -19  -1   1    2.30    4.10
 -19   1  -1    5.30   12.90
 -19  -1   1   -4.20    9.70
 -19  -1  -1    1.60   11.00
 -19   1   1    6.00   12.70
 -19  -1  -1   -2.50    3.70
 -19   2  -1   -7.30    8.60
 -19  -2   1    2.10    3.90
 -19  -2   1  -10.10   11.50
 -19  -2  -1   -0.80   11.60
 -19   2   1   14.10   15.60
 -19  -2  -1    1.20    3.90
 -19  -3   1    3.80   13.30
 -19  -3   1   16.80    5.60
 -19   3  -1   21.40   17.80
 -19  -3  -1   -0.90   13.80
 -19   3   1    3.10   12.00
 -19  -3  -1   10.40    5.50
 -19   4  -1   27.10   18.30
 -19  -4   1   10.60    5.70
 -19  -4   1   -1.90   12.40
 -19  -4  -1   11.50   18.80
 -19  -4  -1   11.90    6.00
 -19   4   1   15.30   16.60
   0   0  -2    0.00    0.40
   0   1  -2    0.90    1.70
   0  -1   2    1.50    2.10
   0   2  -2  190.68   16.20
   0  -2   2  196.88   15.90
   0   2   2  211.08   18.20
   0   3   2   -0.70    4.10
   0  -3   2   -0.20    3.60
   0   3  -2    0.20    3.50
   0   4  -2 2600.34  153.98
   0   4   2 1873.91  156.38
   0   5   2   12.40    7.40
   0  -5   2   -2.10    4.00
   0  -5  -2   -0.30    5.00
   0  -6   2  755.92   56.89
   0   6   2  812.32   62.19
   0   6  -2  749.13   58.59
   0  -7   2   -6.80    3.40
   0   7   2   -0.80    7.00
   0   7  -2   -1.20    5.80
   0   8  -2   15.30   11.30
   0  -8   2   41.10   13.70
   0   8   2   27.10   14.40
   0   9   2    1.90    8.30
   0   9  -2   -0.60    7.90
   0  -9   2    1.00    7.00
   0  10  -2   70.39   22.30
   0  10   2   52.39   21.40
   0  11  -2   -8.10    6.70
   0  12  -2   94.39   28.60
   0  12   2   88.19   26.10
   0  13   2  -13.20    4.90
   0  13  -2    1.40   11.10
   0  14   2   44.00   27.30
   0  14  -2   45.90   25.90
   0  15   2   -8.10    8.40
   0  15  -2  -11.90    9.50
  -1   0  -2  379.66   23.10
  -1   0   2  399.26   27.00
   1  -1  -2 2219.78  143.19
  -1   1   2 2293.77  143.69
   1   1  -2 2277.17  142.19
   1  -1   2 2316.17  130.09
  -1   3   2  325.47   40.70
  -1   4  -2  143.99   19.00
  -1  -4   2  179.38   22.90
   1   4   2  192.38   25.90
  -1  -4  -2  194.98   25.40
   1   4  -2  152.78   21.80
   1  -4   2  184.58   17.40
  -1   4   2  166.08   22.60
  -1  -5   2  265.97   27.80
  -1   5  -2  286.17   27.50
   1   5   2  256.07   33.90
   1  -5   2  305.07   26.50
   1   5  -2  300.37   29.50
  -1  -5  -2  331.97   31.40
  -1   5   2  276.27   28.80
  -1   6  -2  863.31   58.89
   1   6   2  672.83   58.89
  -1  -6   2  751.52   57.69
   1   6  -2  677.43   57.29
  -1   6   2  744.53   59.29
  -1  -6  -2  792.82   60.39
   1   7   2   19.20   12.10
  -1  -7   2    5.60    7.20
  -1   7  -2    4.80    7.80
  -1  -7  -2    2.10    7.20
   1   7  -2    0.40    6.40
  -1   7   2   11.30    9.50
   1   8   2    3.70    8.40
  -1   8  -2   -3.00    6.40
  -1  -8   2   -0.60    6.90
  -1   8   2   -4.60    5.80
   1   8  -2    2.00    7.10
  -1  -8  -2   -1.90    6.60
   1   9   2   77.59   21.50
  -1  -9   2   77.99   21.90
  -1   9  -2   59.69   19.60
   1   9  -2   67.59   21.00
  -1  -9  -2   53.09   19.40
  -1   9   2   54.39   19.70
   1  10   2   13.10   14.60
  -1  10  -2   -6.70    5.80
  -1  10   2   19.00   14.90
   1  10  -2   11.20   13.00
  -1  11  -2   30.40   19.00
   1  11   2   75.29   24.70
  -1 -11   2   70.19   21.90
   1  11  -2   14.90   15.70
  -1  11   2   20.20   17.90
  -1  12  -2    3.00   10.30
   1  12   2   17.30   15.30
  -1  12   2   15.80   15.80
   1  12  -2    0.30   10.90
   1  13   2   65.89   25.30
  -1  13  -2   74.39   26.50
   1  13  -2   80.09   27.60
  -1  13   2   75.49   26.40
  -1  14  -2    8.70   13.90
   1  14   2   -0.70   12.20
  -1  14   2   -5.50   10.60
   1  14  -2   -1.40   12.50
  -1  15  -2   -3.70    9.00
   1  15   2  -11.10    7.00
   1  15  -2  -13.40    5.30
  -1  15   2   -4.50   10.80
  -2   0   2 1832.42  114.39
   2   0  -2 1800.32  118.99
  -2   0   2 1816.02  118.39
   2   1  -2 1388.36   83.79
   2   2   2 1242.18   73.39
  -2  -2   2 1182.38   73.49
   2   2  -2 1094.89   73.09
   2  -3  -2 5987.40  362.46
  -2  -3  -2 5859.91  361.96
  -2   4  -2  703.03   46.90
  -2  -4   2  705.03   51.39
  -2  -4  -2  684.63   52.09
   2   4  -2  659.43   55.69
  -2  -5   2   74.59   16.20
   2   5   2  116.79   22.60
  -2   5  -2   79.49   14.80
   2   5  -2  124.19   21.80
  -2   5   2   58.59   14.20
  -2  -5  -2   45.50   14.30
  -2   6  -2  152.18   23.50
  -2  -6   2  185.68   28.80
   2   6   2  201.88   32.20
   2   6  -2  136.99   24.70
  -2  -6  -2  166.48   27.40
  -2   6   2  161.28   25.60
  -2  -7   2  579.64   54.29
  -2   7  -2  721.93   55.59
   2   7   2  624.24   57.19
   2   7  -2  661.23   56.69
  -2  -7  -2  675.73   57.89
  -2   7   2  696.63   56.79
  -2  -8   2  452.25   54.59
  -2   8  -2  321.27   43.00
   2   8   2  438.56   56.19
   2   8  -2  445.16   53.39
  -2  -8  -2  428.56   52.79
  -2   8   2  385.36   50.39
  -2  -9   2   86.59   22.60
   2   9   2   56.19   21.20
  -2   9  -2   69.79   21.00
  -2   9   2   82.09   23.70
   2   9  -2   81.49   23.10
  -2  -9  -2   87.59   23.70
  -2  10  -2   63.09   20.60
  -2 -10   2   54.29   19.30
   2  10   2   92.89   26.20
  -2  10   2   63.69   20.40
   2  10  -2   60.99   22.50
  -2 -10  -2   73.59   23.60
   2  11   2   23.20   16.10
  -2  11  -2   21.00   15.10
  -2 -11   2    4.50    9.90
  -2  11   2    4.60   10.10
  -2 -11  -2    7.30   12.50
   2  12   2   19.10   16.60
  -2 -12   2   22.30   15.90
  -2  12  -2   26.10   18.40
   2  12  -2   27.20   18.30
  -2  12   2   51.49   23.00
  -2  13  -2   15.20   15.30
  -2 -13   2   -0.90   10.70
   2  13   2   44.80   23.90
   2  13  -2   23.10   18.10
  -2  13   2   11.10   14.20
   2  14   2   11.30   16.00
  -2  14  -2   13.30   16.90
   2  14  -2   23.20   21.30
  -2  14   2   80.49   29.60
  -2  15  -2   -2.10   13.00
  -2  15   2    0.80   14.30
   2  15  -2   15.00   18.90
   3   0  -2   44.90    9.80
  -3   0   2   47.90    3.60
  -3   0   2   62.09   12.30
  -3   0  -2   51.49    6.60
   3   1   2    2.30    3.20
  -3   1  -2    2.30    1.10
  -3  -1   2   -1.60    3.60
   3   1  -2    3.20    4.90
  -3  -1  -2    1.60    3.20
  -3  -2   2 6991.50  431.46
   3  -2  -2 7829.42  429.66
   3  -2   2 7222.58  405.26
  -3   2   2 6955.30  425.56
   3   3   2   38.30   10.80
  -3  -3   2   28.10    9.30
  -3  -3  -2   44.40   11.70
   3   3  -2   22.30    8.90
   3  -3   2   31.60    2.90
   3   4   2   75.99   15.60
  -3  -4   2   91.39   18.10
   3   4  -2   63.09   14.70
  -3  -4  -2   59.29   14.60
  -3   5  -2  520.35   37.80
  -3  -5   2  469.05   42.00
   3   5   2  498.45   43.60
   3   5  -2  431.16   41.10
  -3  -5  -2  455.95   42.70
  -3   6  -2  131.79   21.60
   3   6   2  157.08   28.40
   3   6  -2  149.79   27.00
  -3   6   2  134.09   23.90
  -3  -6  -2  124.09   25.90
   3   7   2  533.65   50.69
  -3  -7   2  522.15   49.50
  -3   7  -2  521.65   45.90
  -3   7   2  497.65   47.20
   3   7  -2  556.54   50.89
  -3  -7  -2  593.74   52.89
  -3  -8   2   14.20   10.40
   3   8   2    6.20   11.10
  -3   8  -2    9.20    9.60
  -3   8   2   11.30   10.50
  -3  -8  -2    7.00    9.90
   3   8  -2   -1.50    7.20
   3   9   2   39.20   19.50
  -3  -9   2   40.00   17.50
  -3   9  -2   57.49   19.70
  -3   9   2   25.30   15.10
  -3  -9  -2   40.70   18.50
   3   9  -2   32.10   17.80
  -3 -10   2   18.90   15.10
   3  10   2   28.00   17.40
  -3  10  -2   50.89   18.90
  -3 -10  -2   22.90   16.10
  -3  10   2   73.79   23.00
   3  10  -2   39.10   19.80
  -3  11  -2  111.29   28.90
  -3 -11   2   77.09   24.00
   3  11   2   60.19   22.80
  -3  11   2   93.69   27.20
  -3 -11  -2   49.50   20.80
   3  11  -2   62.99   22.50
  -3  12  -2   30.30   17.30
   3  12   2   35.00   21.60
  -3 -12   2   16.70   14.90
  -3  12   2   14.70   15.80
  -3 -12  -2   35.10   17.90
   3  12  -2    0.90   12.00
   3  13   2   18.90   19.60
  -3  13  -2   43.00   20.30
  -3 -13   2    1.50    9.30
  -3  13   2    8.70   15.20
   3  13  -2   27.60   21.60
  -3 -14   2   11.50   14.80
   3  14   2    3.20   14.70
  -3  14  -2   38.60   21.30
   3  14  -2   31.00   22.60
  -3  14   2    9.70   14.20
  -3  15  -2   14.80   16.20
   3  15   2   19.40   24.20
  -3  15   2   -3.40   11.50
  -4   0   2  207.98   29.00
  -4   0  -2  223.58   17.40
  -4   0   2  217.88   13.20
   4   0  -2  243.28   23.30
  -4  -1   2  636.34   35.60
  -4  -1   2  691.83   47.00
   4   1   2  659.53   42.00
  -4   1  -2  642.74   35.60
   4   1  -2  576.94   45.20
  -4  -1  -2  586.44   42.10
  -4  -2   2 2358.36  142.19
  -4  -3   2  489.75   37.90
   4   3   2  438.46   35.50
  -4  -3  -2  433.96   36.20
   4   3  -2  393.66   37.20
   4  -3   2  414.36   24.40
   4   4   2    2.70    5.90
  -4  -4   2    0.00    5.70
  -4  -4  -2    6.00    6.60
   4   4  -2    4.40    6.00
  -4  -5   2   55.99   15.70
   4   5   2   50.19   13.90
  -4  -5  -2   25.90   11.60
   4   5  -2   42.80   14.70
   4   6   2   26.60   12.10
  -4  -6   2   52.89   16.20
  -4   6  -2   45.50   12.10
  -4  -6  -2   48.50   16.20
   4   6  -2   44.50   15.40
  -4   7  -2   64.59   16.20
  -4  -7   2   12.10   10.40
   4   7   2   43.20   15.30
   4   7  -2   48.90   17.10
   4   8   2  109.89   26.30
  -4   8  -2  167.28   27.90
  -4  -8   2  167.28   31.80
   4   8  -2  193.58   34.90
  -4  -8  -2  175.28   33.60
  -4   8   2  198.58   33.10
   4   9   2  476.05   61.09
  -4  -9   2  519.15   63.39
  -4   9  -2  494.85   46.70
   4   9  -2  401.36   55.19
  -4   9   2  339.77   49.30
  -4  -9  -2  473.45   68.59
   4  10   2    5.40   10.90
  -4 -10   2   15.40   14.70
  -4  10  -2    5.10   10.20
  -4  10   2    3.10   10.30
   4  10  -2   22.40   11.70
  -4 -10  -2    0.10   11.80
  -4  11  -2  105.69   27.60
  -4 -11   2   88.59   26.70
   4  11   2   87.19   27.40
  -4  11   2   82.99   28.00
   4  11  -2   96.09   29.60
  -4 -11  -2   60.59   25.40
  -4  12  -2   33.70   20.40
  -4 -12   2   50.89   21.80
   4  12   2   40.50   23.10
  -4  12   2   61.49   24.10
   4  12  -2   25.50   19.50
  -4  13  -2   26.20   18.60
   4  13   2  116.39   32.90
  -4  13   2   37.80   21.50
   4  13  -2   32.00   21.40
  -4 -13  -2   73.79   28.40
  -4  14  -2   -9.90    5.50
  -4 -14   2   -5.50    7.70
   4  14  -2   -6.70   10.60
  -4  14   2    1.30   12.10
   4  15   2  -11.50    7.00
  -4 -15   2  -12.20    7.30
  -4  15  -2   -4.40    9.50
   4  15  -2   -4.60   14.70
  -4  15   2   -1.90   12.10
  -5   0  -2  501.55   34.00
  -5   0   2  478.25   27.70
  -5   0   2  475.25   38.90
  -5  -1   2  170.58   23.90
   5   1   2  208.88   19.10
  -5   1  -2  227.58   13.30
  -5  -1   2  217.68   13.20
  -5  -1  -2  235.48   20.90
   5   1  -2  182.68   24.70
   5   2   2 1453.55   92.19
  -5  -2   2 1438.26   95.89
  -5  -2  -2 1529.75   93.59
  -5  -3   2  619.44   50.39
   5   3   2  663.03   50.09
   5   3  -2  658.53   51.69
  -5  -3  -2  659.23   50.09
   5  -3   2  641.54   36.70
   5   4   2   59.99   15.30
  -5  -4   2   55.09   14.70
   5   4  -2   44.30   13.70
   5  -4   2   55.19    4.50
  -5  -4  -2   24.50   11.00
   5   5   2   67.49   17.60
  -5  -5   2   56.89   16.00
   5  -5   2   53.69    4.80
   5   5  -2   50.69   15.00
  -5  -5  -2   43.50   15.00
  -5  -6   2  146.99   28.50
   5   6   2  158.08   28.00
  -5  -6  -2  150.08   29.30
   5   6  -2  148.09   28.50
  -5   7  -2    9.60    7.60
  -5  -7   2   -5.80    6.20
   5   7   2    5.20    9.40
  -5  -7  -2    4.60    9.40
   5   7  -2   12.20   10.00
  -5   8  -2    3.70    7.30
   5   8   2    1.90    8.70
  -5  -8   2    4.00    8.60
  -5   8   2    2.70    8.00
   5   8  -2    9.90   10.80
  -5  -8  -2   15.90   12.90
  -5   9  -2   -5.80    5.90
   5   9   2    3.10    9.80
   5   9  -2    1.60    8.90
  -5  -9  -2   -0.20    8.60
  -5   9   2    8.70   10.70
  -5 -10   2   73.99   24.70
   5  10   2   67.79   34.90
  -5  10  -2   36.00   17.60
  -5  10   2   83.39   23.40
  -5 -10  -2   59.19   22.80
  -5  11  -2  236.88   40.00
  -5 -11   2  238.58   46.90
   5  11   2  237.38   45.10
   5  11  -2  226.08   44.10
  -5 -11  -2  235.78   44.50
   5  12   2   -2.50   10.60
  -5 -12   2   27.90   21.70
  -5  12  -2    5.30   16.80
  -5  12   2   24.20   16.80
   5  12  -2    2.00   12.30
  -5  13  -2    1.70   10.90
   5  13   2    9.60   17.50
  -5 -13   2   20.60   16.90
  -5  13   2   10.40   13.20
   5  13  -2   24.80   21.70
  -5 -13  -2   -3.30    8.10
   5  14   2   11.10   16.50
  -5 -14   2    2.70   12.60
  -5  14  -2    4.20   13.30
  -5  14   2  -16.10    6.20
  -5 -14  -2    4.60   14.30
   5  14  -2   -6.10    9.40
   5  15   2   -2.50   11.50
  -5  15  -2   10.30   14.90
  -5 -15   2    3.50   15.40
  -5 -15  -2   12.30   17.20
   5  15  -2  -10.90    7.20
  -5  15   2   -8.60    9.80
  -6   0  -2  174.48   20.10
  -6   0   2  124.49   21.50
  -6   0   2  154.88   10.10
   6  -1  -2  712.23   41.70
  -6  -1   2  754.32   55.99
   6   1   2  737.83   49.80
  -6   1  -2  746.43   41.70
  -6   1  -2  750.92   48.80
  -6  -1   2  752.02   41.80
  -6   1   2  716.13   41.60
  -6  -1  -2  740.53   51.59
  -6   1   2  720.13   55.19
  -6   2  -2  262.67   15.60
  -6  -2   2  200.18   29.80
   6  -2  -2  256.17   15.70
   6   2   2  278.27   25.50
  -6  -2  -2  262.07   25.80
   6   2  -2  214.78   29.90
   6   3   2 5531.65  356.56
  -6  -3   2 5877.41  355.56
  -6  -3   2 5810.52  370.36
  -6   3  -2 5339.37  331.07
   6   3  -2 6133.99  360.36
  -6  -3  -2 5955.20  357.46
  -6   3   2 5352.46  351.66
  -6   3   2 5491.75  342.27
   6  -3   2 5371.56  328.37
  -6  -4   2   15.20   10.20
   6   4   2   24.50   10.80
  -6  -4  -2   19.70   11.50
   6   4  -2   31.00   12.50
   6  -4   2   25.70    3.40
  -6  -5   2  220.58   34.60
   6   5   2  312.77   41.00
   6   5  -2  303.17   42.30
   6  -5   2  252.07   15.80
  -6  -5  -2  227.28   36.00
  -6  -6   2   53.69   18.40
   6   6   2   56.69   16.70
   6   6  -2  131.29   27.20
   6  -6   2   64.39    5.80
  -6  -6  -2   65.59   19.80
   6   7   2   94.09   24.30
  -6  -7   2   43.20   18.50
  -6  -7  -2  131.09   29.70
   6   7  -2   61.09   19.30
  -6  -8   2  176.78   34.50
   6   8   2  248.48   43.00
  -6   8  -2  187.28   29.40
   6   8  -2  131.29   29.30
  -6  -8  -2  147.59   31.90
   6   9   2  573.14   69.59
  -6  -9   2  560.24   70.59
  -6   9  -2  625.84   53.29
  -6  -9  -2  549.45   70.59
  -6   9   2  423.06   55.99
   6   9  -2  615.64   60.49
   6  10   2   43.20   19.70
  -6 -10   2   33.20   19.40
  -6  10  -2   36.10   16.60
  -6 -10  -2    8.30   14.30
   6  10  -2   17.10   17.10
  -6  10   2   23.70   14.70
  -6 -11   2  -10.10    5.80
  -6  11  -2   -5.30    7.90
   6  11   2   -0.30    9.80
  -6  11   2    5.50   12.80
  -6 -11  -2    6.30   13.70
   6  11  -2    0.60   11.00
  -6  12  -2   -4.00   10.60
   6  12   2    1.20   12.30
  -6 -12  -2   -4.90   10.90
  -6  12   2    0.20    9.60
   6  12  -2   -4.00    9.20
  -6  13  -2    0.80   12.00
   6  13   2   32.50   23.20
  -6 -13   2   13.40   17.40
  -6  13   2   58.29   23.80
  -6 -13  -2   53.99   27.40
   6  13  -2   10.30   13.80
  -6 -14   2   26.20   21.50
  -6  14  -2   10.20   13.40
   6  14   2   -2.30   11.20
  -6  14   2   17.30   19.20
   6  14  -2    6.40   15.70
  -6 -14  -2    2.70   15.30
  -6 -15   2   -2.00   11.80
  -6  15  -2   -2.00   12.30
   6  15   2   -1.00   12.80
  -6  15   2    3.40   16.50
   6  15  -2    8.70   15.40
  -7   0   2  894.21   63.39
  -7   0  -2  859.61   57.69
  -7   0   2  788.12   46.70
   7  -1  -2   78.39    6.30
   7   1   2   79.79   14.20
  -7  -1   2   78.49    6.20
  -7   1  -2  111.19   16.30
  -7   1  -2   75.39    6.10
  -7  -1   2   94.09   19.90
  -7   1   2   68.19    5.80
  -7   1   2   91.29   18.00
  -7  -1  -2   62.19   13.50
   7   1  -2   44.50   14.20
   7  -2  -2  177.28   11.50
   7   2   2  187.28   24.20
  -7   2  -2  167.58   11.20
  -7  -2   2  129.49   23.80
   7   2  -2  189.48   28.90
  -7  -2  -2  158.58   23.50
   7  -3  -2  874.31   51.79
  -7  -3   2  857.81   68.99
   7   3   2  995.30   67.39
  -7  -3  -2  922.51   67.89
   7   3  -2  923.51   69.49
   7  -3   2  935.21   51.89
   7   4   2  115.99   21.90
   7  -4  -2   98.49    7.40
  -7  -4   2   89.89   20.70
  -7  -4  -2   58.89   16.90
   7  -4   2   86.59    7.10
   7   4  -2   89.99   21.20
   7   5   2   44.40   14.70
  -7  -5   2    7.60   10.00
   7   5  -2   32.20   14.50
  -7  -5  -2   34.00   13.80
   7  -5   2   32.00    4.40
  -7  -6   2   -3.70    7.20
   7   6   2   -6.40    5.80
  -7  -6  -2    0.00    7.90
   7   6  -2    3.70    7.50
   7  -6   2    0.80    2.00
  -7  -7   2   50.99   19.60
   7   7   2  111.89   25.90
   7   7  -2  114.59   29.10
  -7  -7  -2   86.19   23.70
   7  -7   2   84.59    7.40
   7   8   2   23.30   16.10
  -7  -8   2   41.00   18.80
   7   8  -2   20.30   15.50
   7  -8   2   24.50    4.50
  -7  -8  -2   60.09   19.90
  -7  -9   2  146.09   34.40
   7   9   2  149.09   34.70
  -7   9  -2  143.49   27.00
  -7  -9  -2  166.38   37.60
   7   9  -2  158.58   35.70
  -7 -10   2    3.20   12.30
  -7  10  -2    3.30    9.30
   7  10   2    7.80   12.20
  -7  10   2   18.40   13.00
   7  10  -2   10.80   14.00
   7  11   2   -6.80    6.10
  -7  11  -2  -13.60    4.50
  -7  11   2   -7.20    6.40
   7  11  -2    0.50   11.40
   7  12   2    9.20   12.80
  -7  12  -2    4.30    9.90
  -7 -12   2   -2.90   10.40
   7  12  -2   20.50   17.20
  -7  12   2    1.10   11.50
  -7 -12  -2  -16.00    7.50
  -7 -13   2   -0.20   11.10
   7  13   2   -5.40   11.20
  -7  13  -2    4.30   11.60
   7  13  -2   -2.20   10.80
  -7 -13  -2   23.40   18.80
  -7  13   2    1.20   12.70
  -7 -14   2    6.00   13.70
  -7  14  -2    4.30   11.90
  -7 -14  -2  -10.40    9.80
  -7  14   2    2.00   14.70
  -8   0  -2 3539.55  206.88
  -8   0   2 3504.55  212.78
  -8   1  -2   10.10    6.70
  -8   1  -2    4.00    2.10
  -8  -1   2    5.10    2.20
   8   1   2    7.90    6.40
  -8  -1   2   10.60    9.40
  -8  -1  -2    4.30    6.00
  -8   1   2    8.40    8.00
   8   1  -2    8.70    7.90
  -8   1   2    3.10    2.00
   8  -2  -2   96.09    7.60
  -8   2  -2   90.39    7.20
  -8  -2   2  109.99   21.90
  -8  -2  -2  106.49   20.20
   8   2  -2   54.59   16.90
   8   3   2  269.77   34.00
   8  -3  -2  237.98   15.90
  -8  -3   2  277.77   38.50
   8   3  -2  242.58   35.20
  -8  -3  -2  272.17   34.60
   8  -4  -2   70.19    7.00
  -8  -4   2   90.59   23.10
   8   4   2   76.49   18.70
   8  -4   2   73.59    6.40
   8   4  -2   29.60   14.60
  -8  -4  -2   93.19   21.70
   8  -5  -2   -1.10    2.00
  -8  -5   2    0.20    7.80
   8   5   2   11.50    9.80
   8   5  -2    4.40    9.20
  -8  -5  -2    4.40    8.60
   8  -5   2   -0.60    2.10
  -8  -6   2   51.19   17.70
   8   6   2   61.59   19.20
   8  -6  -2   77.69    7.70
   8  -6   2   59.59    6.70
  -8  -6  -2   37.40   16.70
   8   6  -2   71.39   22.50
  -8  -7   2  197.88   47.40
   8   7   2  168.08   33.90
   8  -7   2  181.98   13.00
   8   7  -2  148.19   31.50
  -8  -7  -2  239.28   40.40
  -8  -8   2    0.30   11.00
   8   8   2    9.60   11.40
  -8  -8  -2   -5.40    9.50
   8   8  -2   -5.10    7.10
   8  -8   2    9.90    3.50
  -8  -9   2  781.52   75.79
   8   9   2  780.32   75.19
   8   9  -2  683.63   72.19
   8  -9   2  790.72   46.00
  -8  -9  -2  794.92   77.49
   8  10   2   32.60   18.90
  -8 -10   2   25.80   18.00
  -8  10  -2   66.09   19.40
   8 -10   2   43.30    6.60
   8  10  -2   33.20   19.70
  -8  11  -2    3.80    9.60
   8  11   2   -2.30    8.40
   8 -11   2    5.70    3.70
  -8  11   2    4.80   11.30
   8  11  -2   29.80   19.30
   8  12   2   31.90   25.30
  -8  12  -2   91.99   26.20
  -8 -12   2   63.19   26.00
  -8  12   2   49.80   22.10
   8  12  -2  111.29   35.50
  -8 -12  -2   77.79   30.40
  -8 -13   2   49.90   28.90
   8  13   2   29.50   22.30
  -8  13  -2   98.89   29.90
  -8  13   2   95.99   29.20
  -8 -13  -2   41.40   23.60
   8  13  -2   24.90   21.30
  -8  14  -2   23.10   19.10
   8  14   2    4.40   16.10
  -8 -14   2   10.60   18.30
  -8  14   2   -6.50    9.40
   8  14  -2   29.20   20.60
  -9   0  -2 1235.08   86.29
  -9   0   2 1306.57   72.79
  -9   0  -2 1299.77   72.89
  -9   0   2 1289.47   91.79
  -9   1  -2   16.00    8.50
  -9  -1   2    6.80    8.20
  -9   1  -2   11.80    3.10
  -9  -1   2   11.40    3.00
   9   1   2    4.60    5.40
  -9   1   2   14.70    3.20
   9   1  -2    2.70    8.10
  -9   1   2   29.10   13.10
  -9  -1  -2   13.00    8.80
  -9  -2   2  288.87   38.70
   9  -2  -2  249.58   16.50
  -9  -2   2  271.17   16.70
  -9   2  -2  251.87   16.30
  -9   2  -2  242.78   30.30
   9   2   2  261.47   32.60
  -9   2   2  218.58   34.40
   9   2  -2  204.98   32.80
  -9  -2  -2  240.18   34.30
   9  -3  -2  209.68   13.70
   9   3   2  206.48   30.60
  -9   3  -2  182.18   13.00
  -9  -3   2  257.27   38.00
   9   3  -2  191.98   31.90
  -9  -3  -2  184.98   29.80
   9   4   2   95.79   21.50
  -9  -4   2   80.09   21.00
   9  -4  -2  109.29    8.80
   9  -4   2  119.89    9.00
  -9  -4  -2  123.69   25.40
   9   4  -2   59.69   18.80
   9   5   2  463.55   55.89
   9  -5  -2  519.05   29.90
  -9  -5   2  530.75   63.29
   9  -5   2  468.15   29.60
   9   5  -2  455.05   57.29
  -9  -5  -2  499.15   60.19
   9  -6  -2    0.90    2.60
  -9  -6   2   -7.00    7.90
   9   6   2   -3.30    9.60
  -9  -6  -2    1.40   10.10
   9  -6   2    5.10    3.00
   9   6  -2    9.90   11.90
   9  -7  -2    3.30    2.70
  -9  -7   2   -2.10    9.40
   9   7   2   -2.20    7.90
   9   7  -2   -4.20    8.60
   9  -7   2    2.90    2.90
  -9  -7  -2   18.00   14.80
  -9  -8   2   81.39   25.30
   9   8   2   61.59   22.30
   9  -8  -2   55.69    7.40
  -9  -8  -2   62.79   22.20
   9  -8   2   64.89    8.30
   9   8  -2   53.49   20.80
   9   9   2   25.40   14.30
   9   9  -2   18.50   16.60
   9  -9   2    9.90    3.80
  -9  -9  -2    0.60    7.30
  -9  10  -2   12.90   12.00
   9  10   2   10.80   12.00
   9 -10   2    3.30    3.20
   9  10  -2    0.40   10.20
  -9  11  -2    0.30    9.40
   9  11   2    0.20   13.20
  -9 -11   2   22.60   21.50
  -9  11   2    0.90    9.40
   9  11  -2   -1.90   10.30
   9 -11   2    6.00    3.30
  -9  12  -2   19.20   15.00
   9  12   2   -2.80   10.20
   9  12  -2    6.40   13.70
  -9  12   2   -3.40   10.10
  -9 -12  -2   -2.30   11.90
  -9  13  -2   -1.10    9.10
  -9 -13   2  -12.70    6.70
   9  13   2    4.20   13.20
  -9 -13  -2    0.40   14.40
  -9  13   2    4.80   12.50
   9  13  -2  -11.60    7.40
   9 -13   2    5.90    4.40
   9  14   2    6.50   17.60
  -9  14  -2   11.80   15.70
   9 -14   2   17.20    5.70
   9  14  -2    4.50   15.60
  -9  14   2   27.70   21.10
 -10   0  -2 1455.65   97.49
 -10   0   2 1447.96   81.19
 -10   0   2 1325.97  100.89
 -10   0  -2 1469.75   81.39
 -10  -1   2   73.09    7.90
 -10  -1   2   57.09   18.10
 -10   1  -2   69.39   15.90
 -10   1  -2   77.69    7.70
 -10  -1  -2  101.39   21.00
 -10   1   2   86.49   21.00
 -10   1   2   84.99    8.20
 -10  -2   2   44.30    5.60
 -10   2  -2   42.30   13.60
 -10  -2   2   51.49   16.50
 -10   2  -2   48.00    5.80
  10   2   2   26.90   11.20
 -10  -2  -2   38.30   13.70
 -10   2   2   38.90   15.00
  10   2  -2   42.90   15.20
  10  -3  -2    2.80    2.60
  10   3   2   -1.50    6.20
 -10  -3   2   -1.00    8.10
 -10   3  -2   -3.20    1.80
  10   3  -2   -7.20    6.10
 -10  -3  -2    0.60    7.10
 -10  -4   2  356.76   49.99
  10  -4  -2  266.87   18.30
  10   4   2  352.06   44.40
 -10  -4  -2  240.98   40.00
  10   4  -2  283.37   43.10
  10   5   2   21.70   12.70
  10  -5  -2   13.60    3.80
 -10  -5   2   -5.70    6.10
  10  -5   2    8.90    3.40
 -10  -5  -2   12.90   12.50
  10   5  -2    2.90    9.10
 -10  -6   2  137.29   30.60
  10   6   2  141.99   31.40
  10  -6  -2  159.88   12.50
  10   6  -2  166.08   33.20
  10  -6   2  174.98   12.60
  10  -7  -2   14.50    4.40
 -10  -7   2   23.80   16.50
  10   7   2   18.50   14.00
  10  -7   2   16.20    4.10
  10   7  -2   25.70   17.10
 -10  -7  -2   36.80   20.60
  10   8   2  105.49   27.80
  10  -8  -2  113.19   10.60
  10  -8   2  128.19   10.70
  10   8  -2  140.09   35.20
 -10  -8  -2  141.29   33.50
  10  -9  -2   96.29   10.20
  10   9   2   95.79   28.30
  10  -9   2   70.09    8.80
  10   9  -2   62.39   22.60
 -10  -9  -2   61.99   23.20
  10  10   2   36.50   18.70
  10 -10   2   17.00    4.70
  10  10  -2   33.80   21.20
 -10  11  -2   -8.70    4.40
 -10 -11   2    9.10   14.30
  10 -11  -2   17.10    5.50
  10  11   2    6.50   12.40
 -10 -11  -2    0.10    8.20
  10  11  -2    5.10   13.60
  10  12   2   41.10   26.60
 -10  12  -2   10.50   13.40
 -10 -12   2   18.20   21.70
 -10 -12  -2   28.80   20.70
  10  12  -2   22.20   22.60
  10 -12   2   43.00    7.40
 -10  12   2   38.10   20.20
 -10  13  -2   18.40   15.70
  10  13   2   -2.50   15.90
 -10  13   2    5.60   12.90
  10  13  -2   15.60   19.10
 -11   0   2    3.80    2.70
 -11   0   2   11.00   11.90
 -11   0  -2    2.60    2.90
 -11   0  -2   -3.20    6.10
 -11   1  -2   85.69    7.20
 -11  -1   2   99.09   23.70
 -11   1  -2   54.89   15.10
 -11  -1   2   69.39    7.50
 -11   1   2   69.69   20.50
 -11  -1  -2   74.39    8.20
 -11  -1  -2   57.39   17.60
 -11   1   2   60.49    7.10
 -11   2  -2    1.90    2.40
 -11  -2   2   -5.20    7.10
 -11  -2   2    1.80    2.60
 -11   2  -2    4.00    7.70
  11   2   2    6.70    7.30
 -11  -2  -2   -0.60    7.60
 -11   2   2    1.90    9.40
  11   2  -2   -1.70    8.00
 -11   3  -2   89.69   19.90
  11  -3  -2   66.09    7.80
  11   3   2   83.39   19.00
 -11  -3   2  109.09   27.30
 -11   3  -2   67.59    7.30
 -11  -3   2   61.69    7.70
 -11  -3  -2   92.19   23.50
  11   3  -2   51.09   18.30
 -11   3   2   72.29   20.80
 -11  -4   2   -7.00    6.10
  11   4   2   -2.20    7.60
  11  -4  -2    8.20    4.30
  11   4  -2    1.80   10.00
 -11  -4  -2  -10.50    5.00
  11   5   2   44.40   16.80
 -11  -5   2   19.80   15.20
  11  -5  -2   20.70    4.70
 -11  -5  -2   40.80   18.60
  11   5  -2   35.00   18.60
  11   6   2   20.50   14.30
 -11  -6   2   21.80   14.80
  11  -6  -2   23.80    5.20
 -11  -6  -2   16.50   14.50
  11   6  -2   17.50   13.60
  11  -6   2   34.00    5.60
 -11  -7   2   -0.60    9.30
  11  -7  -2    5.10    3.60
  11   7   2   13.00   13.90
  11   7  -2   -3.00    8.70
  11  -7   2    4.60    3.40
 -11  -7  -2   -0.70   10.10
  11  -8  -2   33.50    6.00
  11  -8   2   25.90    5.30
 -11  -8  -2   23.50   17.90
  11   8  -2    7.20   14.00
  11   9   2   -4.00    9.40
 -11  -9  -2   -4.80    7.40
  11  -9   2   -3.90    2.30
  11   9  -2   19.70   15.40
  11 -10  -2   21.80    5.30
  11  10   2    2.40   12.60
 -11 -10  -2   27.20   19.50
  11  10  -2   22.50   18.70
  11  11   2    6.20   16.30
 -11 -11   2   28.80   19.20
  11 -11  -2    7.60    4.30
 -11 -11  -2   16.90   17.50
  11  11  -2   11.50   15.60
  11 -11   2    0.10    3.50
  11  12   2  -12.20    8.50
 -11  12  -2   -6.00    9.00
 -11 -12   2    4.30   14.60
  11 -12  -2    0.90    4.10
 -11  12   2   -2.80    9.50
  11 -12   2   -3.70    3.40
  11  12  -2   -0.90   13.00
 -11 -12  -2    3.80   13.80
  11  13   2   95.79   31.80
  11 -13  -2   47.80   13.30
 -11  13  -2   52.19   23.30
  11 -13   2   44.70    8.00
 -11  13   2   59.19   24.60
  11  13  -2   82.09   33.00
 -12   0  -2  489.75   48.10
 -12   0  -2  532.55   32.00
 -12   0   2  539.45   53.59
 -12   0   2  511.95   31.70
 -12  -1   2   92.49    9.10
 -12   1  -2   87.29    8.80
 -12   1  -2  100.29   22.30
 -12  -1   2   70.69   22.50
 -12  -1  -2   64.49    8.00
 -12  -1  -2   80.29   21.00
 -12   1   2   64.99    7.70
 -12   1   2  104.49   25.30
  12   2   2   37.70   13.00
 -12  -2   2    2.20   10.70
 -12  -2   2   13.80    4.40
 -12   2  -2   13.50    3.70
 -12   2  -2    7.20    9.50
 -12   2   2    9.10    9.80
  12   2  -2   20.60   13.40
 -12  -2  -2    7.60   10.80
 -12  -3   2   76.49    8.50
 -12  -3   2   83.29   24.40
  12   3   2   76.19   20.30
 -12   3  -2   68.49    7.80
 -12   3  -2   64.69   17.70
  12   3  -2   82.99   22.10
 -12   3   2   85.89   23.00
 -12  -3  -2  102.79   25.80
  12   4   2  387.86   49.60
  12  -4  -2  385.36   24.90
 -12  -4   2  379.86   55.19
  12   4  -2  406.66   57.09
 -12   4   2  304.67   47.40
 -12  -4  -2  452.15   57.79
  12  -5  -2    2.50    3.20
 -12  -5   2    9.70   12.70
  12   5   2   -3.00    9.00
  12   5  -2   -8.80    6.30
 -12  -5  -2   -2.90   10.00
  12  -6  -2   63.49    7.90
 -12  -6   2   45.60   20.00
  12   6   2   45.50   18.60
  12   6  -2   71.39   23.20
  12  -6   2   48.00    7.10
 -12  -6  -2   86.89   25.80
 -12  -7   2   19.80   16.90
  12  -7  -2   14.90    4.30
  12   7   2    1.30    9.60
  12   7  -2   -1.30   10.50
 -12  -7  -2    0.80   10.80
  12  -7   2    1.10    3.20
  12   8   2   45.30   19.40
  12   8  -2   38.60   22.10
  12  -8   2   54.49    7.60
 -12  -8  -2   90.49   30.20
  12  -9  -2    1.50    3.40
  12   9   2   21.00   14.30
 -12  -9  -2  -10.00    7.10
  12   9  -2   14.60   18.00
 -12 -10   2    2.40   19.00
  12  10   2   14.10   17.20
  12 -10  -2    4.50    4.40
  12  10  -2   -8.00    9.10
  12 -10   2    2.20    3.70
 -12 -11   2   -4.70   10.80
  12 -11  -2    4.10    4.30
  12  11   2    9.10   17.10
  12  11  -2    5.00   12.60
  12 -11   2    2.30    4.20
 -12 -11  -2    5.10   14.20
 -12  12  -2   46.30   19.40
  12 -12  -2   44.70    8.60
  12  12   2   49.80   28.40
  12 -12   2   48.80    8.10
 -12  12   2   13.00   14.40
 -13   0   2  150.28   30.10
 -13   0   2   89.89    9.30
 -13   0  -2   73.09   21.00
 -13   0  -2  103.79   10.20
 -13  -1   2  111.59    9.60
 -13   1  -2   94.29   22.20
 -13   1  -2   84.89    9.60
 -13  -1   2  120.49   28.70
 -13   1   2  110.19    9.30
 -13  -1  -2  108.09   25.30
 -13   1   2  116.29   28.10
 -13  -1  -2   85.69   10.00
 -13  -2   2   19.40   24.30
 -13  -2   2   11.40    4.00
 -13   2  -2    1.10    8.40
 -13   2  -2    5.90    3.60
 -13   2   2    6.60   10.40
 -13  -2  -2    9.10   11.80
 -13  -2  -2    9.30    4.10
  13   3   2   56.69   17.80
 -13  -3   2   47.10    6.70
 -13   3  -2   25.00   13.40
 -13  -3   2   68.69   23.20
 -13   3  -2   39.60    6.00
 -13  -3  -2   28.40   16.10
  13   3  -2   43.50   19.40
 -13   3   2   27.90   16.50
 -13  -4   2   62.79    8.30
  13   4   2   66.59   20.00
 -13   4  -2   26.90   13.50
 -13  -4   2   30.20   18.80
 -13   4   2   27.20   17.20
 -13  -4  -2   50.99   18.90
  13   4  -2   90.49   26.30
  13   5   2   -3.20    7.30
  13  -5  -2   -6.50    2.10
 -13  -5   2   -2.40   10.70
  13   5  -2   -3.80    8.90
 -13  -5  -2    3.30    9.60
 -13  -6   2   -5.00    8.00
  13   6   2   -5.10    9.00
  13  -6  -2    0.50    3.00
 -13  -6  -2    5.30   11.50
  13   7   2   21.30   15.40
 -13  -7   2   -9.30    7.90
  13  -7   2    8.10    4.20
  13   7  -2   19.20   17.50
 -13  -7  -2    8.30   12.20
 -13  -8   2   -5.80    9.20
  13  -8  -2    2.90    3.80
  13   8   2    4.70   11.70
 -13  -8  -2   -6.20    8.70
  13   8  -2   14.30   14.90
 -13  -9   2   39.00   26.20
  13   9   2   24.20   20.70
  13  -9  -2   32.80    6.70
 -13  -9  -2   15.70   19.00
  13   9  -2   -8.70    9.00
  13  -9   2   24.60    5.80
  13  10   2   -1.20   11.80
  13 -10  -2    3.90    4.40
 -13 -10   2    7.40   14.90
  13  10  -2    5.30   15.50
 -13 -10  -2   -1.30   13.90
  13 -10   2   10.00    4.60
  13  11   2   11.60   18.40
  13 -11  -2   29.40    6.60
  13 -11   2   14.00    5.90
  13  11  -2   19.90   22.60
 -13  12  -2   -8.90    6.40
  13  12  -2   -0.40   12.50
  13 -12   2   -1.60    4.10
 -14   0   2   26.90    5.00
 -14   0   2    9.00   13.10
 -14   0  -2   31.50    5.90
 -14   0  -2    4.10   11.30
 -14  -1   2   16.50    4.50
 -14   1  -2   24.20    5.10
 -14   1  -2   10.10   10.80
 -14  -1   2   25.70   16.60
 -14  -1  -2   31.00   16.40
 -14  -1  -2   18.10    4.70
 -14   1   2   33.20   18.50
 -14   1   2   19.50    4.50
 -14   2  -2    4.90    3.40
 -14   2  -2    4.90    9.00
 -14  -2   2    5.20   10.40
 -14  -2   2    3.60    3.30
 -14  -2  -2    7.10    3.90
 -14  -2  -2   -5.30    6.00
 -14   2   2   -2.60    7.60
 -14  -3   2   98.29   10.50
 -14   3  -2   90.69   22.30
  14   3   2  113.69   25.50
 -14  -3   2   71.39   24.10
 -14  -3  -2   52.69   19.30
 -14   3   2   98.89   26.50
  14   3  -2   99.49   27.20
 -14   4  -2  166.58   31.00
 -14  -4   2  132.79   12.00
  14   4   2  140.49   29.70
 -14  -4   2  110.89   31.40
  14   4  -2  210.48   40.80
 -14  -4  -2  132.49   33.50
 -14  -5   2   32.00    6.40
 -14  -5   2    9.20   14.80
  14   5   2   47.10   16.90
 -14   5  -2   20.50   12.50
 -14  -5  -2   84.09   26.30
  14   5  -2   32.60   19.50
 -14   5   2   41.10   19.40
 -14  -6   2   30.30   18.40
  14   6   2   27.20   17.30
  14  -6  -2   37.10    9.30
 -14  -6  -2   29.40   20.00
  14   6  -2   25.00   18.90
  14  -7  -2   42.20    7.30
  14   7   2   21.80   20.70
 -14  -7   2   81.09   28.50
 -14  -7  -2   15.20   14.00
  14   7  -2   10.20   14.50
  14   8   2   51.79   23.40
  14  -8  -2   71.39    9.80
 -14  -8   2   47.00   23.50
 -14  -8  -2   79.79   31.30
  14  -8   2   68.99    9.80
  14   8  -2   89.69   30.50
  14   9   2    6.50   13.80
 -14  -9   2   40.40   24.50
  14  -9  -2   17.20    5.70
  14   9  -2    7.90   14.30
 -14  -9  -2    9.10   15.20
  14  -9   2   32.80    6.50
 -14 -10   2   -2.70    8.20
  14 -10  -2    2.40    4.60
  14  10   2    4.40   15.80
 -14 -10  -2   -6.10    8.00
  14  10  -2    7.30   16.00
  14 -10   2   11.50    5.40
  14  11   2   13.80   21.40
  14 -11   2    3.70    5.30
 -15   0  -2    1.30    3.20
 -15   0   2    1.90    3.10
 -15   0   2   -3.90    8.30
 -15   0  -2    2.90    9.80
 -15  -1   2   12.80   13.00
 -15   1  -2   -0.70    7.60
 -15  -1   2    2.80    3.20
 -15   1  -2    0.20    2.90
 -15   1   2   -0.70    9.60
 -15   1   2    3.50    3.00
 -15  -1  -2    5.70    3.90
 -15  -2   2  182.28   39.70
 -15   2  -2  126.39   28.40
 -15   2  -2  177.58   13.90
 -15  -2   2  176.98   14.20
 -15  -2  -2  187.98   14.70
 -15  -2  -2  159.38   34.20
 -15   2   2  126.59   32.30
 -15  -3   2   41.30   22.00
 -15   3  -2   73.59   20.80
 -15  -3   2   68.09    9.10
 -15  -3  -2   77.79   24.00
 -15  -3  -2   59.29    9.10
 -15   3   2   82.69   24.40
  15   4   2    6.30   12.00
 -15   4  -2   21.40   15.50
 -15  -4   2   30.90    6.20
 -15  -4   2   70.29   25.50
  15   4  -2   46.40   20.30
 -15   4   2   73.79   23.90
 -15  -5   2    7.30   13.10
  15   5   2   17.70   12.80
 -15   5  -2   14.80   12.40
 -15  -5   2   -3.50    3.30
 -15   5   2    0.30   12.10
  15   5  -2   -7.90    9.60
 -15  -5  -2   11.00   15.40
 -15   6  -2    3.50   10.30
  15  -6  -2   -2.40    3.20
  15   6   2   -9.20    6.10
  15   6  -2   20.10   18.10
 -15   6   2    3.30   12.40
 -15  -6  -2   22.20   18.40
  15   7   2    4.10   12.20
 -15  -7   2   10.40   14.50
 -15  -7  -2   37.00   21.50
  15   7  -2   24.70   21.50
  15   8   2    6.30   14.00
  15  -8  -2    6.20    4.90
 -15  -8   2    4.60   15.20
 -15  -8  -2   16.40   19.10
  15   8  -2   24.00   22.20
 -15  -9   2   -3.20   12.90
  15  -9  -2   10.70    4.80
  15   9   2   -2.40    9.20
  15   9  -2    4.30   17.90
 -15  -9  -2   12.70   17.00
  15  10   2   -1.80   14.40
  15  10  -2   -0.10   14.50
  15 -10   2    1.20    4.60
 -16   0   2   16.40    4.70
 -16   0   2   12.70   14.00
 -16   0  -2    9.00    4.40
 -16   0  -2    8.00   11.30
 -16  -1   2   65.09   26.40
 -16   1  -2   85.29    9.90
 -16  -1   2   93.59   10.40
 -16   1   2   80.19   26.50
 -16  -1  -2  124.49   29.80
 -16  -1  -2   79.89   10.00
 -16   2  -2   63.69    8.30
 -16  -2   2  119.59   32.90
 -16  -2   2   41.60    7.40
 -16   2  -2   30.30   16.80
 -16  -2  -2   18.50   15.40
 -16  -2  -2   60.89    8.90
 -16   2   2   75.59   24.20
 -16   3  -2   -9.80    3.90
 -16  -3   2   -9.60    6.80
 -16  -3   2    4.70    4.10
 -16   3   2   13.10   12.10
 -16  -3  -2   14.90   15.10
 -16  -3  -2    5.00    4.10
 -16   4  -2   10.10   12.50
 -16  -4   2   13.60   17.40
 -16  -4   2   16.80    5.30
 -16  -4  -2    7.60   13.70
 -16   4   2   25.60   17.70
 -16  -4  -2    8.70    4.70
  16   4  -2   20.70   18.20
 -16   5  -2   83.29   24.10
 -16  -5   2   76.89   10.50
  16   5   2   65.59   22.10
 -16  -5  -2   66.29   25.20
  16   5  -2   75.89   25.80
 -16   5   2   81.89   27.30
 -16  -6   2   -0.50    3.80
  16   6   2   -7.70   10.10
  16   6  -2   -1.30   12.30
 -16  -6  -2   -1.00   12.80
 -16   6   2    4.70   12.00
 -16   7  -2   -3.50    9.00
 -16  -7   2   -6.00    8.60
 -16  -7   2    9.70    4.90
  16   7   2   24.00   17.30
  16   7  -2   14.20   15.90
 -16   7   2   -3.40    8.30
 -16  -7  -2   18.00   19.60
  16  -8  -2    1.70    4.70
 -16  -8   2    6.40   15.30
  16   8   2  -14.40    8.50
  16   8  -2    2.30   15.10
 -16  -8  -2    2.20   13.20
  16   9   2   39.80   23.50
  16   9  -2   46.90   27.40
 -17   0   2   13.60    4.70
 -17   0  -2   22.40    5.60
 -17   0  -2    9.60   13.00
 -17   0   2   26.60   19.50
 -17   1  -2   33.40    6.00
 -17  -1   2   15.60   17.30
 -17  -1   2   26.20    5.70
 -17   1  -2    8.70   12.30
 -17  -1  -2   22.80    5.80
 -17   1   2   28.50   18.40
 -17  -1  -2   24.20   18.00
 -17   2  -2   30.20   17.70
 -17   2  -2    9.20    4.50
 -17  -2   2    9.70    4.90
 -17  -2   2   11.20   16.20
 -17  -2  -2   -5.20    9.00
 -17   2   2   23.50   16.60
 -17  -2  -2   22.80    5.60
 -17  -3   2   -8.60    9.30
 -17  -3   2    5.80    4.30
 -17   3  -2   -2.30    8.50
 -17  -3  -2   16.50   15.70
 -17   3   2    9.20   11.40
 -17  -3  -2    6.90    4.60
 -17  -4   2   31.40    6.80
 -17   4  -2   29.60   17.20
 -17  -4   2   -0.70   13.30
 -17  -4  -2   36.20    7.80
 -17   4   2   20.70   19.80
 -17  -4  -2   26.80   17.30
 -17  -5   2   -1.40   13.60
  17   5   2   -5.40    9.50
 -17  -5   2   -2.20    3.70
 -17   5  -2   -6.60    8.40
 -17  -5  -2    5.90   13.30
 -17  -5  -2   -1.20    4.00
  17   5  -2   -2.60    8.90
 -17   5   2   18.60   10.10
 -17  -6   2    3.00    4.30
 -17  -6   2   -9.20    6.20
 -17   6  -2   10.00   13.30
  17   6  -2   -0.70   11.10
 -17   6   2   -0.70   11.80
 -17  -6  -2   -1.00   11.10
  17   7   2    9.90   14.70
 -17  -7   2   -2.40    3.60
 -17   7  -2   -9.80    5.70
 -17  -7   2  -10.50   10.20
 -17  -7  -2    2.00   12.80
  17   7  -2  -10.50    8.50
 -17   7   2  -10.90    8.00
  17   8   2    1.50   13.70
 -17   8  -2  -11.10    7.50
 -17   8   2   24.50   21.10
  17   8  -2   -4.10   11.00
 -18   0  -2   -5.90    7.90
 -18   0   2    9.20   14.80
 -18   0  -2   -4.60    2.90
 -18   0   2    3.40    3.80
 -18   1  -2   31.40   18.50
 -18  -1   2   18.10    5.70
 -18  -1   2   34.50   22.70
 -18   1  -2   38.10    7.40
 -18  -1  -2   26.20    6.30
 -18  -1  -2   16.30   15.70
 -18   2  -2    2.40    3.70
 -18   2  -2    0.60   12.40
 -18  -2   2    0.30    4.00
 -18  -2   2    2.60   12.50
 -18   2   2   10.40   17.50
 -18  -2  -2    9.40    5.00
 -18  -2  -2    0.50   12.40
 -18   3  -2   -1.70    9.00
 -18  -3   2   13.40    5.40
 -18  -3  -2   22.00    5.90
 -18   3   2   34.00   20.10
 -18  -3  -2    7.40   13.20
 -18  -4   2    5.20    4.70
 -18  -4   2    5.60   13.60
 -18   4  -2    9.30   14.10
 -18  -4  -2    6.80    5.30
 -18   4   2    7.90   12.40
 -18  -4  -2    1.80   13.50
 -18   5  -2   19.30   16.10
 -18  -5   2   -6.80   12.50
 -18  -5   2    8.00    4.40
 -18  -5  -2   -4.90   10.20
 -18   5   2    5.30   12.70
 -18  -5  -2    7.40    5.50
 -18  -6   2   -2.80    4.70
  18   6   2   15.60   16.30
 -18   6  -2   -1.70    9.00
 -18   6   2   -2.60   10.80
  18   6  -2  -11.10   10.40
 -18  -6  -2    2.60    4.80
 -18  -6  -2   -6.50   10.90
 -19   0   2   14.60    5.20
 -19   0   2   -3.30   11.70
 -19   0  -2    4.50   11.80
 -19   0  -2   20.40    5.10
 -19  -1   2   10.00    4.50
 -19   1  -2    2.70    4.10
 -19   1  -2   -9.10    8.30
 -19  -1  -2    7.70    5.00
 -19   1   2  -11.90    7.40
 -19  -1  -2   -3.50   10.80
 -19   2  -2   -4.10    8.10
 -19  -2   2   -4.60   11.40
 -19  -2   2   -1.60    3.40
 -19   2   2   13.20   15.80
 -19  -2  -2   -9.40    6.90
 -19  -2  -2    0.80    4.20
 -19   3  -2   11.10   13.80
 -19  -3   2   16.20    5.90
 -19  -3   2   -6.50    9.20
 -19  -3  -2    1.50    4.50
 -19   3   2   52.39   24.20
 -19  -4   2    5.10    5.10
 -19  -4   2    1.80   16.00
 -19   4  -2    7.40   13.50
 -19   4   2   -7.10    9.40
 -19  -4  -2   29.80   23.00
 -19  -4  -2    2.50    4.70
   0   0   3   -0.60    2.70
   0  -1   3    1.80    2.80
   0   1  -3   -0.10    2.40
   0  -2  -3 3545.05  209.58
   0  -2   3 2927.31  193.58
   0   2   3 3231.78  205.58
   0  -3   3    0.60    3.50
   0   3  -3    9.60    5.40
   0   3   3   -2.20    3.60
   0   4  -3  733.13   49.80
   0  -4   3  657.83   48.50
   0   5   3    1.60    5.60
   0  -5   3   -2.10    3.20
   0   6  -3 3010.90  190.38
   0  -6   3 3342.67  189.18
   0   6   3 3129.29  194.58
   0   7   3   -2.60    7.50
   0   7  -3   -5.30    4.10
   0  -7   3   -5.70    4.30
   0   8  -3   47.80   16.60
   0  -8   3   20.60   11.70
   0   8   3   19.40   13.90
   0  -9   3    0.10    7.10
   0   9   3    9.50   12.40
   0   9  -3   -5.00    5.90
   0 -10   3   70.59   19.30
   0  10  -3   55.69   20.50
   0  10   3   72.89   23.20
   0  11   3    0.10   11.70
   0  12   3  113.99   30.70
   0  12  -3  101.79   29.10
   0  13  -3   -5.60    9.30
   0  13   3  -11.50    8.00
   0  14  -3   89.59   30.90
   0  14   3   39.80   24.00
   0  15  -3  -13.90    7.00
   0  15   3    9.00   22.30
   1   0   3    4.20    2.00
   1   0  -3    0.00    3.00
  -1   0   3   -2.40    3.70
  -1   0  -3    1.20    2.20
   1   0   3    1.00    2.30
  -1   1  -3   99.49    8.00
  -1  -1   3   83.79   11.80
   1   1   3   94.29   11.60
  -1  -1  -3   90.69   12.20
   1   1  -3  111.89    6.10
   1   1  -3  128.79   12.60
  -1   2  -3    1.60    2.50
   1   2   3    2.30    4.30
  -1  -2   3    4.70    4.20
   1   2  -3    1.30    3.70
   1  -2   3    1.20    0.60
   1  -2   3    1.70    1.70
  -1  -2  -3    0.30    3.50
  -1  -3  -3 4220.58  281.37
   1   4   3  133.49   26.40
  -1  -4   3  148.29   21.10
  -1   4  -3  175.48   17.40
   1   4  -3  166.98   23.10
   1  -4   3  165.08   19.20
  -1   4   3  184.98   29.00
  -1  -4  -3  101.19   19.30
  -1   5  -3  126.59   19.30
   1   5   3   89.39   19.10
  -1  -5   3  111.79   19.10
   1  -5   3   96.69   17.60
  -1   5   3   97.09   19.80
   1   5  -3   88.89   17.70
  -1  -5  -3   92.69   19.70
   1   6   3  121.99   24.00
  -1   6  -3  154.78   24.10
  -1  -6   3  117.99   22.50
   1   6  -3  120.49   23.00
  -1   6   3  201.18   30.50
  -1  -6  -3  165.98   27.20
   1  -6   3  172.88   23.80
   1   7   3 2652.83  164.58
  -1   7  -3 2514.95  157.88
  -1  -7   3 2481.95  157.98
   1   7  -3 2444.46  160.18
  -1  -7  -3 2547.45  162.48
  -1   7   3 2497.25  162.18
  -1   8  -3   -2.50    6.30
  -1  -8   3    4.90    7.90
   1   8   3    1.50    8.70
  -1  -8  -3  -11.20    4.20
   1   8  -3   -1.20    6.70
  -1   8   3    2.90    8.60
  -1   9  -3   86.99   22.80
   1   9   3   63.69   21.50
  -1  -9   3  134.99   27.00
  -1   9   3  126.69   28.80
   1   9  -3   90.49   24.70
   1  10   3   63.69   22.30
  -1  10  -3   64.69   21.70
  -1 -10   3   85.89   21.50
   1  10  -3   65.19   21.30
  -1  10   3   51.99   20.30
  -1 -11   3   -1.80    7.10
  -1  11  -3   -3.00    7.30
   1  11   3   -2.30    6.50
  -1  11   3    1.60   13.00
   1  11  -3   14.30   15.20
  -1  12  -3    7.80   12.20
   1  12   3   17.80   17.10
  -1 -12   3    6.30   10.70
  -1  12   3    6.60   11.80
   1  12  -3   17.20   15.30
   1  13   3   91.49   31.00
  -1  13  -3   56.69   25.40
  -1  13   3   57.49   24.70
   1  13  -3   87.09   29.30
   1  14   3    8.40   15.30
  -1  14  -3   14.20   14.70
  -1  14   3  -11.50    6.60
   1  14  -3   -1.70   12.50
  -1  15  -3   24.70   20.50
  -1  15   3   -9.00   10.20
   1  15  -3    8.00   15.60
   2   0  -3   -4.20    3.60
  -2   0  -3   -1.60    1.40
  -2   0   3   -2.70    3.80
  -2  -1   3    8.70    5.60
  -2  -1   3   10.20    1.20
   2   1   3   13.40    4.80
   2   1  -3    6.40    5.30
  -2  -1  -3    6.90    4.10
  -2  -2   3 9999.00  569.04
   2  -2  -3 9927.01  570.54
  -2   2   3 9517.65  568.24
  -2   3   3 2665.83  185.18
  -2  -4   3 2581.54  158.68
  -2  -4  -3 2694.53  160.68
   2   5   3   58.39   16.70
  -2  -5   3   81.19   16.80
  -2   5  -3   72.49   14.10
  -2   5   3   67.39   16.00
  -2  -5  -3   78.89   17.60
   2   5  -3   79.29   16.70
  -2   6  -3  581.74   46.40
  -2  -6   3  507.35   47.50
   2   6   3  628.34   52.39
  -2  -6  -3  598.74   51.29
   2   6  -3  623.04   51.19
  -2   6   3  563.74   49.00
  -2  -7   3    6.00    8.10
  -2   7  -3    5.00    6.90
   2   7   3   -4.10    5.40
   2   7  -3   -0.30    6.40
  -2   7   3   22.40   11.40
  -2  -7  -3   14.00    9.90
  -2   8  -3   61.19   17.10
  -2  -8   3   83.29   21.30
   2   8   3   71.59   21.20
   2   8  -3   46.60   17.70
  -2  -8  -3   42.90   16.50
  -2   8   3   34.30   14.80
  -2  -9   3   -9.70    5.70
   2   9   3   10.50   11.80
  -2   9  -3   11.10   10.90
  -2  -9  -3    6.60   10.70
  -2   9   3    0.40    7.20
   2   9  -3    8.20   10.10
  -2 -10   3  324.87   48.40
   2  10   3  266.67   46.00
  -2  10  -3  339.87   48.30
  -2  10   3  286.57   46.70
  -2 -10  -3  251.67   44.10
   2  10  -3  313.07   48.10
  -2  11  -3    1.30    9.60
   2  11   3   -1.20   10.80
  -2 -11   3   15.70   15.50
  -2  11   3   -3.50    8.20
  -2 -12   3   -5.50    8.70
  -2  12  -3   -0.50    8.10
   2  12   3   -8.60    8.50
   2  12  -3  -11.60    7.40
  -2  12   3    0.00    9.40
  -2 -13   3   -5.70    6.20
   2  13   3  -11.60    6.00
  -2  13  -3   -8.90    7.10
   2  13  -3   -3.60    9.50
  -2  13   3   16.30   16.50
   2  14   3   92.59   30.80
  -2  14  -3   95.39   30.40
   2  14  -3  102.39   31.70
  -2  14   3  114.19   34.00
  -2  15  -3    0.90   13.30
   2  15   3   15.30   21.80
   2  15  -3   -0.40   12.90
  -2  15   3  -10.30    6.10
   3   0  -3    0.30    1.00
   3   0  -3    1.70    5.70
  -3   0  -3    1.30    2.00
  -3   0   3   -1.30    3.90
  -3  -1   3 2782.92  191.08
  -3  -1   3 2910.31  184.58
   3  -1  -3 2969.70  191.68
   3   1   3 2997.80  183.38
  -3   1   3 2830.32  190.68
  -3  -1  -3 3058.29  183.48
  -3   1   3 2974.00  184.28
   3   1  -3 3065.69  185.78
   3   1  -3 2822.12  192.08
   3  -2  -3 5101.69  321.97
  -3  -2   3 5284.17  324.47
   3  -2   3 5383.96  290.97
  -3   2   3 5091.49  320.37
   3   3   3  232.38   27.30
  -3  -3   3  249.68   24.20
  -3  -3  -3  207.58   26.40
   3   3  -3  172.38   24.20
   3  -3   3  216.08   12.70
   3   4   3    6.40    6.90
  -3  -4   3   18.30    9.10
  -3  -4  -3   11.50    8.70
   3   4  -3    6.70    6.80
  -3  -5   3  621.24   51.09
   3   5   3  690.83   53.39
  -3   5  -3  658.63   45.10
   3   5  -3  522.05   48.90
  -3  -5  -3  623.54   52.19
  -3  -6   3   55.99   16.50
   3   6   3   90.39   22.80
  -3   6  -3   74.29   18.20
   3   6  -3   74.29   18.40
  -3  -6  -3   47.50   15.50
  -3  -7   3  187.58   31.30
   3   7   3  220.98   36.80
  -3   7  -3  190.68   27.80
  -3   7   3  212.58   32.70
   3   7  -3  181.58   30.70
  -3  -7  -3  199.48   33.50
  -3  -8   3  250.67   38.40
  -3   8  -3  288.97   38.70
   3   8   3  251.77   40.90
  -3   8   3  261.67   39.50
  -3  -8  -3  141.39   31.50
   3   8  -3  257.67   40.30
  -3   9  -3   80.89   21.00
  -3  -9   3  104.59   25.60
   3   9   3  130.89   29.20
  -3   9   3   69.19   21.20
   3   9  -3  121.39   28.50
  -3  -9  -3  137.49   31.40
  -3  10  -3  148.39   30.90
  -3 -10   3  154.88   32.70
   3  10   3  190.48   38.50
  -3 -10  -3  175.18   36.30
   3  10  -3  106.39   29.00
  -3  10   3  178.28   36.50
   3  11   3   33.10   19.60
  -3  11  -3    1.90    9.90
  -3 -11   3   17.50   15.10
   3  11  -3   40.80   20.90
  -3  11   3   88.29   29.70
  -3 -11  -3   63.99   24.00
   3  12   3   27.80   20.30
  -3 -12   3    2.00   10.60
  -3  12   3   28.10   18.30
   3  12  -3   15.90   16.10
  -3 -12  -3   18.90   19.00
   3  13   3   -8.90    7.60
  -3  13  -3   -3.40    6.50
  -3 -13   3   -0.40    7.90
  -3  13   3    6.70   12.00
   3  13  -3   -8.80    8.00
   3  14   3   -5.60   11.90
  -3  14  -3   -2.90   11.10
   3  14  -3   -2.30   12.00
  -3  14   3    5.60   12.90
  -3  15  -3   -2.70   11.90
   3  15   3   21.10   20.70
  -3  15   3    2.60   14.10
  -4   0  -3   -1.30    2.00
   4   0  -3    1.90    5.60
  -4   0   3    1.60    5.30
  -4   0   3   -1.50    1.00
   4  -1  -3    7.80    1.70
  -4  -1   3   12.20    7.40
  -4   1  -3    3.20    1.30
   4   1   3   13.90    5.10
  -4  -1   3    3.60    1.30
   4   1  -3    9.70    7.10
  -4  -1  -3    3.00    3.90
   4   2   3 1616.34  100.99
  -4  -2   3 1724.83  106.09
   4   2  -3 1662.33  105.69
  -4  -3   3  276.37   27.70
   4   3   3  269.67   26.10
  -4  -3  -3  237.18   29.30
   4   3  -3  293.97   28.60
   4  -3   3  264.87   15.80
   4   4   3   11.60    8.10
  -4  -4   3    2.50    5.70
   4   4  -3    6.50    6.40
   4  -4   3   13.40    2.00
  -4  -4  -3   22.40    9.50
  -4  -5   3  946.61   72.79
   4   5   3  916.41   71.59
   4   5  -3  999.70   73.69
  -4  -5  -3 1068.99   74.99
  -4  -6   3   33.10   13.00
  -4   6  -3    4.60    6.60
   4   6   3   27.50   12.00
  -4  -6  -3   13.70   11.10
   4   6  -3    2.90    7.60
  -4  -7   3  282.47   41.30
  -4   7  -3  238.08   31.20
   4   7   3  321.37   46.60
  -4  -7  -3  265.67   42.00
   4   7  -3  214.38   34.70
   4   8   3   42.60   17.10
  -4   8  -3   27.10   11.90
  -4  -8   3   15.10   12.60
  -4  -8  -3   21.20   14.10
   4   8  -3   11.70   11.40
  -4   8   3   18.00   10.80
  -4  -9   3  360.76   51.39
  -4   9  -3  464.75   45.20
   4   9  -3  530.05   63.09
  -4   9   3  389.96   52.79
  -4 -10   3   66.39   23.20
  -4  10  -3   58.59   19.00
   4  10   3   77.19   26.00
  -4  10   3   71.19   22.80
  -4 -10  -3   18.70   15.00
   4  10  -3   40.00   18.20
  -4 -11   3  469.75   65.39
   4  11   3  527.55   70.39
  -4  11  -3  493.45   61.69
   4  11  -3  476.75   66.49
  -4  11   3  491.25   65.79
  -4 -11  -3  507.75   67.99
  -4 -12   3    7.30   14.00
   4  12   3   12.60   15.90
  -4  12   3    9.30   14.00
   4  12  -3   31.30   20.10
   4  13   3    6.10   13.60
  -4  13  -3    4.30   11.10
   4  13  -3   12.50   16.20
  -4  13   3   11.20   14.50
  -4 -13  -3    6.90   12.20
  -4 -14   3   -5.70    9.20
  -4  14  -3   15.00   17.20
   4  14   3   39.10   23.50
   4  14  -3   -1.30   12.20
  -4  14   3   -8.00    6.60
   4  15   3    0.50   12.30
  -4  15  -3   28.70   20.70
  -4 -15   3    6.90   16.90
  -4  15   3  -17.50    7.90
   4  15  -3    7.00   18.00
   5   0  -3    0.80    1.20
  -5   0   3   -0.30    1.00
  -5   0  -3    0.50    2.60
  -5   0   3   -1.70    4.80
  -5  -1   3   93.99   17.60
   5   1   3   74.39   11.20
  -5   1  -3   67.99    5.20
  -5  -1   3   63.09    5.00
   5  -1  -3   66.19    5.20
  -5   1   3   50.99   13.80
   5   1  -3   57.89   16.00
  -5  -1  -3   66.29   12.10
   5   2   3 1247.88   76.69
  -5  -2   3 1075.99   79.99
   5   2  -3 1242.88   81.99
  -5  -2  -3 1197.48   77.79
   5   3   3  196.28   25.20
  -5  -3   3  233.38   32.40
  -5  -3  -3  221.28   29.20
   5  -3   3  168.18   11.20
   5   3  -3  192.08   29.00
  -5  -4   3   52.49   15.40
   5   4   3   72.89   16.90
  -5  -4  -3   68.19   17.00
   5  -4   3   74.49    5.70
   5   4  -3   80.59   18.70
  -5  -5   3  632.74   55.19
   5   5   3  648.64   54.39
   5  -5   3  660.23   37.10
  -5  -5  -3  573.84   53.29
   5   5  -3  705.53   57.19
   5   6   3  367.36   46.70
  -5  -6   3  442.96   52.79
  -5  -6  -3  386.96   48.80
   5   6  -3  357.06   49.80
  -5   7  -3    2.10    5.80
  -5  -7   3   -0.60    8.10
   5   7   3   -7.90    5.70
   5   7  -3    3.00    9.30
  -5  -7  -3    6.10    9.00
  -5   8  -3   17.60   10.40
   5   8   3   28.00   15.90
  -5  -8   3   13.40   12.10
   5   8  -3   35.70   16.70
  -5  -8  -3   22.50   14.60
  -5   9  -3    9.50   10.70
  -5  -9   3   30.10   29.40
   5   9   3   31.70   17.40
  -5  -9  -3   27.80   17.10
  -5   9   3   24.80   13.70
   5   9  -3   58.79   21.10
  -5  10  -3   46.10   16.80
  -5 -10   3   23.20   17.00
  -5 -10  -3   48.40   21.10
  -5  10   3   23.10   14.00
  -5 -11   3   55.69   23.10
   5  11   3   26.50   17.10
  -5  11  -3   28.00   15.90
  -5  11   3   42.40   19.40
   5  11  -3   20.30   16.30
  -5 -11  -3   84.69   28.90
  -5 -12   3   15.50   15.70
  -5  12  -3   12.30   19.10
   5  12  -3   26.70   17.70
  -5  12   3   -0.90   10.10
  -5 -13   3   15.20   18.60
  -5  13  -3   -0.80   10.30
   5  13   3   -3.00   10.00
  -5  13   3   -4.10   10.00
   5  13  -3    1.50   10.90
  -5 -13  -3   19.40   17.40
  -5 -14   3   -6.90    9.50
   5  14   3   -5.50    9.30
  -5  14  -3  -11.40    4.50
  -5  14   3    6.90   12.70
   5  14  -3   -5.70    9.80
  -5 -14  -3   -7.40    8.90
   5  15   3  -15.40    6.20
  -5  15  -3   16.10   16.20
  -5 -15   3    7.80   15.80
   5  15  -3    8.10   17.10
   6   0  -3    0.90    1.40
  -6   0  -3   -1.20    2.80
  -6   0   3   -3.50    3.60
  -6   0   3   -0.80    1.20
  -6   1  -3  644.34   39.80
  -6  -1   3  579.34   34.30
  -6   1  -3  596.54   34.40
  -6  -1   3  643.64   49.99
   6  -1  -3  587.34   34.40
   6   1   3  602.94   41.10
  -6   1   3  612.34   49.40
   6   1  -3  589.84   48.60
  -6   2  -3   96.79    7.00
  -6  -2   3  114.79   21.30
   6   2   3  112.59   17.20
   6  -2  -3   94.49    7.10
   6   2  -3  104.89   19.80
  -6  -2  -3  127.09   20.10
  -6  -3   3  810.92   66.69
   6  -3  -3  929.91   51.09
   6   3   3  934.51   71.29
   6  -3   3  918.81   50.99
  -6  -3  -3  873.61   65.49
   6   3  -3  875.41   68.09
  -6  -4   3   56.19   16.40
   6   4   3   52.99   14.10
   6   4  -3   88.09   20.80
  -6  -4  -3   55.89   16.00
   6  -4   3   51.09    5.20
  -6  -5   3   73.69   19.50
   6   5   3  105.29   22.10
   6  -5   3  117.79    8.20
   6   5  -3  101.99   24.20
  -6  -5  -3  121.39   23.80
  -6  -6   3   27.90   13.60
   6   6   3   98.39   23.70
  -6  -6  -3   82.39   21.90
   6  -6   3   63.69    5.70
   6   6  -3   68.39   19.50
  -6  -7   3  146.69   30.80
   6   7   3  128.69   28.00
  -6  -7  -3  115.09   26.60
   6   7  -3  143.29   31.20
   6  -7   3  112.69    8.80
  -6   8  -3   32.40   13.10
   6   8   3   20.70   13.50
  -6  -8   3   16.30   13.60
  -6  -8  -3   -3.50    7.00
   6   8  -3   32.20   17.10
  -6   9  -3  324.97   42.20
  -6  -9   3  248.68   45.00
   6   9   3  322.27   52.89
  -6  -9  -3  343.37   53.49
   6   9  -3  387.56   57.39
  -6   9   3  303.17   44.50
  -6 -10   3   56.49   21.70
   6  10   3   98.99   27.20
  -6  10  -3   63.29   19.50
  -6  10   3   71.09   22.50
   6  10  -3   69.09   24.90
  -6 -10  -3   57.49   22.20
  -6  11  -3  177.68   34.20
  -6 -11   3  140.09   37.10
   6  11   3  139.19   35.40
  -6  11   3  117.39   30.60
   6  11  -3  141.29   36.00
  -6  12  -3   -1.30   11.90
   6  12   3    3.80   12.60
  -6 -12  -3   -6.60   11.40
  -6  12   3   13.10   12.20
   6  12  -3    5.60   13.00
   6  13   3  -10.90    6.50
  -6 -13   3   -0.30    9.80
  -6  13  -3    8.40   13.90
  -6  13   3   17.40   18.30
   6  13  -3   -5.70   11.20
  -6  14  -3    2.90   12.00
  -6 -14   3   14.60   18.30
   6  14   3    3.20   16.30
   6  14  -3   24.60   16.10
  -6 -14  -3    9.70   15.90
  -6  14   3   15.00   17.50
   6  15   3   42.30   27.10
  -6 -15   3   39.20   25.40
  -6  15  -3   36.30   24.20
   6  15  -3   78.79   34.80
  -6  15   3   36.00   28.60
  -7   0   3   -1.70    1.20
  -7   0   3    3.70    6.30
  -7   0  -3    0.70    4.20
  -7  -1   3  180.18   11.80
  -7   1  -3  181.78   12.00
   7  -1  -3  175.88   12.00
  -7  -1   3  194.88   30.30
   7   1   3  199.38   18.90
  -7   1  -3  183.28   18.00
  -7  -1  -3  189.78   24.60
  -7   1   3  161.78   27.10
   7   1  -3  202.38   30.10
  -7  -2   3    4.10    6.60
   7   2   3   12.10    7.10
   7  -2  -3   15.50    3.20
  -7   2  -3   17.60    3.00
  -7  -2   3   26.10    3.70
  -7  -2  -3   10.80    7.80
   7   2  -3   18.80   10.40
  -7  -3   3    3.30    6.40
  -7   3  -3   -0.40    1.40
   7   3   3    7.90    6.80
   7  -3  -3   -1.10    1.60
   7   3  -3   10.00    9.00
  -7  -3  -3    0.80    5.80
   7  -4  -3  139.89    9.90
   7   4   3  109.59   21.40
  -7  -4   3  175.48   30.80
   7   4  -3  164.88   29.90
  -7  -4  -3  116.99   23.30
   7  -4   3  141.99    9.90
   7   5   3  261.07   37.90
  -7  -5   3  261.37   39.50
  -7  -5  -3  246.48   37.60
   7   5  -3  252.37   40.20
   7  -5   3  267.87   16.70
   7   6   3   -9.00    4.70
  -7  -6   3   10.20   10.70
   7   6  -3   -5.70    5.40
   7  -6   3    2.90    2.30
  -7  -6  -3   12.00   10.80
   7   7   3   84.99   23.10
  -7  -7   3   47.50   18.00
  -7  -7  -3   38.20   16.60
   7  -7   3   47.10    5.60
   7   7  -3   50.59   19.80
  -7  -8   3    6.30   13.10
   7   8   3    1.60    9.10
   7  -8   3   18.10    4.00
  -7  -8  -3   29.00   17.60
   7   8  -3   25.60   16.40
  -7  -9   3   28.90   19.30
   7   9   3   31.00   17.90
  -7   9  -3   70.39   19.10
  -7  -9  -3   69.39   24.00
   7   9  -3   36.60   25.10
   7  -9   3   68.79    7.50
  -7  10  -3  183.78   32.30
  -7 -10   3  164.48   36.30
   7  10   3  121.19   32.90
  -7  10   3  101.89   26.10
   7  10  -3  130.39   33.60
  -7  11  -3   -1.20    8.40
   7  11   3   -6.70    7.30
   7  11  -3   -2.30   10.50
  -7  11   3   10.30   13.00
   7  12   3   -3.30   10.80
  -7 -12   3   14.50   16.10
  -7 -12  -3   15.20   17.20
   7  12  -3    1.50   12.80
  -7  12   3   29.80   18.40
   7  13   3   32.40   22.30
  -7  13  -3   33.60   19.10
   7  13  -3   24.00   20.70
  -7 -13  -3   -1.40   13.60
  -7  13   3    6.60   13.60
  -7  14  -3   21.30   17.50
  -7 -14   3    7.00   18.30
  -7  14   3    9.80   15.70
   7  14  -3   -9.40    7.90
  -7 -14  -3   -6.90    9.60
  -8   0  -3    2.60    5.00
  -8   0   3    1.00    1.70
  -8   0   3    7.40    7.10
  -8  -1   3  378.66   40.30
  -8   1  -3  448.16   36.20
  -8   1  -3  411.46   25.20
   8   1   3  357.36   31.90
  -8  -1   3  428.56   25.20
   8  -1  -3  430.96   25.40
   8   1  -3  416.46   41.30
  -8  -1  -3  484.95   37.70
  -8   1   3  422.76   25.10
  -8   1   3  435.96   41.60
   8   2   3 1209.38   77.69
  -8   2  -3 1195.28   65.39
   8  -2  -3 1173.78   65.59
  -8  -2   3 1173.98   65.49
  -8  -2   3 1079.29   84.59
  -8   2   3 1105.09   84.89
  -8  -2  -3 1075.39   79.19
   8   2  -3 1150.38   85.09
  -8  -3   3  530.05   51.29
   8  -3  -3  571.14   33.50
   8   3   3  565.84   46.80
  -8   3  -3  586.64   33.20
   8   3  -3  544.55   50.79
  -8  -3  -3  557.24   48.80
   8   4   3   31.20   11.90
  -8  -4   3   54.69   17.70
   8  -4  -3   20.40    3.80
   8  -4   3   17.00    3.40
  -8  -4  -3   15.90   10.90
   8   4  -3   16.50   13.30
   8  -5  -3    1.80    2.20
  -8  -5   3    6.70   10.10
   8   5   3   -6.90    4.10
   8  -5   3   -1.90    1.80
  -8  -5  -3    4.30    8.90
   8   5  -3    0.30    6.80
   8   6   3  483.95   46.30
  -8  -6   3  404.86   53.09
   8   6  -3  382.76   52.79
   8  -6   3  405.36   24.90
  -8  -6  -3  344.67   48.60
   8   7   3  515.75   60.39
   8  -7   3  432.26   26.80
  -8  -7  -3  403.06   56.09
   8   7  -3  437.46   59.39
  -8  -8   3   21.30   16.50
   8   8   3    8.40   12.10
  -8  -8  -3   19.30   17.40
   8   8  -3    4.20   11.20
   8  -8   3   16.10    4.00
  -8   9  -3   53.49   17.00
   8   9   3  100.39   29.40
  -8  -9   3   70.39   24.20
   8   9  -3   52.59   22.00
   8  -9   3   70.59    9.20
  -8  -9  -3   41.80   19.10
   8  10   3   75.29   26.10
  -8  10  -3   78.99   20.60
  -8 -10   3   56.79   22.90
   8 -10   3   84.89    9.10
   8  10  -3   87.09   29.00
   8  11   3   19.90   17.10
  -8  11  -3   31.00   16.20
  -8  11   3   66.49   22.40
   8 -11   3   73.69    8.40
   8  11  -3   64.79   26.10
   8  12   3  -10.70    6.90
  -8 -12   3   -4.50   11.00
   8  12  -3   -4.30   10.30
  -8  12   3    3.40    8.50
  -8 -12  -3   11.80   15.60
   8 -12   3    1.60    3.00
   8  13   3    0.70   10.80
  -8 -13   3  -15.20    4.70
  -8  13  -3   -0.10   10.80
  -8 -13  -3   14.20   18.50
   8  13  -3    8.60   15.20
  -8  13   3    3.80   10.70
  -8  14  -3   39.70   21.00
   8  14   3    0.30   11.90
  -8 -14   3   13.40   20.60
   8  14  -3   16.10   18.70
   8 -14   3    3.20    4.10
  -8  14   3    2.50   13.60
  -9   0  -3    0.60    2.00
  -9   0   3    2.00    7.90
  -9   0   3   -2.20    1.50
  -9   0  -3    1.90    5.50
  -9  -1   3   11.60    3.00
  -9   1  -3    8.70    6.70
  -9   1  -3    6.60    2.70
  -9  -1   3   32.10   12.90
  -9  -1  -3    7.90    7.60
   9   1  -3   22.00   12.90
  -9   1   3   14.90   10.80
  -9   1   3   10.10    2.90
   9  -2  -3   67.89    7.30
  -9   2  -3   86.29    6.90
  -9  -2   3   77.99   21.40
   9   2   3   65.19   15.20
  -9  -2   3   79.69    6.90
  -9   2  -3   57.69   12.70
   9   2  -3   60.79   18.90
  -9   2   3   59.69   17.30
  -9  -2  -3   92.89   19.90
   9   3   3   49.10   14.60
  -9  -3   3   51.99   17.30
   9  -3  -3   43.00    5.70
  -9   3  -3   31.00    4.40
   9   3  -3   43.30   16.20
  -9  -3  -3   26.90   12.80
   9   4   3   12.90    9.80
  -9  -4   3   39.60   16.20
   9  -4  -3   26.60    4.40
  -9  -4  -3   10.70   10.40
   9   4  -3   34.70   16.70
   9  -5  -3  186.38   12.90
  -9  -5   3  218.78   39.70
   9   5   3  173.98   30.60
   9  -5   3  173.08   12.60
  -9  -5  -3  176.68   32.00
   9   5  -3  128.99   30.10
   9  -6  -3   56.39    7.00
   9   6   3   73.19   22.20
  -9  -6   3   35.00   22.30
   9  -6   3   43.30    6.00
   9   6  -3   92.89   23.80
  -9  -6  -3   78.59   22.50
  -9  -7   3  192.18   37.90
   9   7   3  184.68   35.20
   9  -7  -3  189.18   14.20
   9  -7   3  204.38   14.10
  -9  -7  -3  176.98   36.70
   9   7  -3  163.18   34.80
  -9  -8   3  -13.40    3.90
   9   8   3   -1.20    9.00
  -9  -8  -3    3.50   12.40
   9  -8   3    1.90    3.10
   9   8  -3    7.10   18.60
  -9  -9   3   -2.70    8.10
   9   9   3   -5.70    7.70
   9   9  -3    0.20   11.60
  -9  -9  -3   14.10   14.50
   9  -9   3   -0.30    2.70
  -9  10  -3   -1.40    6.60
   9  10   3   -7.30    7.30
   9  10  -3   -5.10    6.80
   9 -10   3   -0.80    2.80
   9  11   3   25.00   18.50
  -9 -11   3   17.00   17.40
  -9  11  -3   17.60   14.30
   9  11  -3    2.70   13.00
   9 -11   3   18.50    5.10
  -9  11   3   29.00   18.00
   9  12   3   24.40   19.20
  -9  12  -3   28.30   17.60
  -9 -12  -3   59.49   24.90
   9  12  -3   38.20   22.30
  -9  12   3    5.60   12.50
  -9  13  -3    4.30   10.60
   9  13   3  -11.70    4.60
  -9 -13   3   28.00   21.40
   9  13  -3   -5.90    9.80
   9 -13   3   -1.30    3.50
  -9 -13  -3  -12.40    5.50
  -9  13   3   10.30   14.80
   9  14   3   -1.20   14.20
  -9  14  -3    0.00   11.60
   9  14  -3   -2.30   10.40
  -9  14   3    6.30   13.10
 -10   0   3   -0.80    6.70
 -10   0  -3   -5.00    5.00
 -10   0   3    1.40    2.40
 -10   0  -3   -1.90    2.00
 -10  -1   3  210.48   14.80
 -10   1  -3  213.98   28.80
 -10  -1   3  220.28   36.50
 -10   1  -3  225.98   15.10
 -10   1   3  227.88   14.80
 -10   1   3  222.18   36.80
 -10  -1  -3  224.88   32.00
 -10   2  -3   56.59   14.30
 -10   2  -3   53.49    6.20
 -10  -2   3   60.99   19.40
 -10  -2   3   55.69    6.60
  10  -2  -3   37.90    5.40
  10   2   3   23.90   16.80
 -10   2   3   38.50   15.00
 -10  -2  -3   33.90   12.20
  10   2  -3   56.59   18.30
  10   3   3   13.80   10.20
 -10  -3   3   19.70    4.00
 -10  -3   3    9.40   10.60
 -10   3  -3   16.00    3.50
  10  -3  -3   17.60    3.90
  10   3  -3   37.10   16.60
 -10  -3  -3   24.20   11.60
 -10   3   3   16.20   11.80
  10  -4  -3    0.30    2.30
  10   4   3    8.40    9.20
 -10  -4   3   -6.60    5.40
 -10  -4  -3    4.70   10.50
  10   4  -3   -0.30    8.70
  10   5   3  106.99   24.20
 -10  -5   3   92.99   28.40
  10   5  -3  106.19   27.60
  10  -5   3   92.79    8.40
 -10  -5  -3   75.99   22.00
  10   6   3   13.30   11.90
 -10  -6   3   27.90   18.50
  10  -6  -3   48.40    6.40
  10   6  -3   46.80   20.40
  10  -6   3   47.50    6.50
 -10  -7   3  112.19   29.30
  10  -7  -3   74.79    9.10
  10   7   3  121.09   29.80
  10   7  -3  100.09   28.30
 -10  -7  -3  103.39   28.30
  10  -8  -3    2.40    3.20
  10   8   3   -1.00    9.60
  10  -8   3    7.00    3.40
  10   8  -3   -4.30    7.60
 -10  -8  -3   -6.60    8.20
  10   9   3   -7.50    7.20
  10  -9  -3    4.00    3.30
 -10  -9  -3   -7.30    8.10
  10   9  -3   -5.40    8.10
  10  -9   3   -2.40    2.50
  10  10   3   93.39   29.80
 -10  10  -3   76.79   21.80
 -10 -10   3   62.09   24.30
 -10 -10  -3  108.59   32.80
  10 -10   3   78.09    9.30
  10  10  -3   66.19   27.40
 -10 -11   3   -5.30    8.60
  10  11   3   -0.70   11.50
 -10  11  -3    2.40    9.00
  10  11  -3    2.00   13.60
 -10 -11  -3   12.50   13.10
 -10 -12   3    4.80   12.40
  10  12   3    2.60   12.90
 -10  12  -3   11.10   12.00
  10 -12   3    0.50    3.60
 -10  12   3    8.10   14.60
 -10 -12  -3    0.70   12.10
  10  12  -3   -3.20   12.70
  10  13   3  -11.10    8.60
 -10  13  -3   -6.80    7.50
 -10  13   3  -12.40    5.60
  10  13  -3   26.10   23.00
  10 -13   3   13.20    5.30
 -11   0   3   -0.20    2.40
 -11   0   3   -4.70    6.20
 -11   0  -3    3.00    7.50
 -11   0  -3    1.50    2.60
 -11  -1   3   99.29    8.80
 -11  -1   3  102.99   27.00
 -11   1  -3   91.99   19.40
 -11   1  -3  108.89    8.90
 -11  -1  -3  115.49   22.50
 -11   1   3   92.99    8.40
 -11   1   3  122.59   28.00
  11   2   3    5.60    8.50
 -11  -2   3   16.20   13.90
 -11   2  -3   19.70   10.30
 -11   2  -3   14.50    3.80
 -11  -2   3   11.10    3.80
  11   2  -3   14.50   13.50
 -11  -2  -3   26.80   11.80
 -11   2   3   17.80   13.30
 -11  -3   3   -0.50    8.80
 -11  -3   3    0.60    2.60
 -11   3  -3   -0.60    2.00
 -11   3  -3   -2.50    5.30
  11   3   3    3.60    8.50
  11  -3  -3    1.90    2.70
 -11   3   3   -0.80    8.60
  11   3  -3   -5.50    7.80
 -11  -3  -3    5.50    8.40
  11  -4  -3   57.29    7.10
  11   4   3   42.40   15.30
  11   4  -3  101.69   26.60
 -11  -4  -3   66.39   19.70
 -11  -5   3   81.29   26.50
  11   5   3  122.49   26.20
  11  -5  -3   89.09    9.40
 -11  -5  -3   73.39   23.00
  11   5  -3  106.09   27.80
 -11  -6   3    1.50   10.00
  11  -6  -3   -1.30    2.80
  11   6   3   -4.50    6.50
  11  -6   3    0.80    3.10
 -11  -6  -3   -0.90    7.90
  11   6  -3   -0.90    9.40
 -11  -7   3    5.90   11.10
  11   7   3    1.80   10.20
  11  -7  -3   -0.70    2.80
  11  -7   3   -0.80    2.90
  11   7  -3   -5.50    7.20
 -11  -7  -3   -0.90    8.10
  11   8   3   28.70   19.40
  11  -8  -3   40.80    6.80
  11   8  -3   60.69   22.60
 -11  -8  -3   68.19   25.70
  11  -8   3   60.19    7.80
  11   9   3    7.00   12.70
  11   9  -3  -11.50    7.40
 -11  -9  -3  -10.10    4.90
  11  -9   3    5.50    3.90
  11  10   3   -6.30    8.60
  11 -10  -3    0.80    3.90
 -11 -10   3   -0.10   11.50
  11  10  -3   -1.90   11.10
  11 -10   3   -2.40    2.30
 -11 -10  -3   -8.30    9.50
  11  11   3   18.00   17.60
 -11  11  -3   16.40   13.30
 -11 -11   3    5.30   12.70
  11  11  -3   52.09   23.80
  11 -11   3   45.00    8.30
 -11 -11  -3   39.00   24.20
  11 -12  -3    2.50    4.40
 -11  12  -3    6.00   11.80
  11  12   3   -7.20   11.00
 -11 -12   3   29.80   25.50
  11  12  -3    6.50   15.90
 -11  12   3    3.10   11.80
 -11 -12  -3    6.20   17.90
  11 -12   3    9.20    4.80
 -11  13  -3    4.80   12.80
  11  13   3    1.20   14.30
  11  13  -3   15.30   20.20
 -11  13   3    4.10   13.00
  11 -13   3   -1.60    3.90
 -12   0   3   -0.20    2.60
 -12   0  -3   -3.70    7.20
 -12   0   3    3.20   10.30
 -12   0  -3    1.00    3.00
 -12   1  -3    1.70    7.90
 -12   1  -3    1.80    2.70
 -12  -1   3   -2.60    2.30
 -12  -1   3   -0.20   10.00
 -12  -1  -3    0.30    2.90
 -12   1   3   -3.20    2.00
 -12   1   3   -5.10    7.30
 -12  -1  -3    5.40    8.70
 -12  -2   3  432.56   27.20
 -12  -2   3  379.46   54.29
 -12   2  -3  431.76   27.00
 -12   2  -3  417.66   40.60
 -12   2   3  421.66   56.19
  12   2  -3  488.25   60.19
 -12  -2  -3  464.85   46.00
 -12   3  -3    0.60    2.50
 -12  -3   3    1.40   11.00
 -12   3  -3   -3.00    6.00
 -12  -3   3    1.70    2.70
  12   3   3   -0.10    7.50
  12  -3  -3    0.40    2.80
  12   3  -3    2.30    9.80
 -12   3   3   -7.30    7.30
 -12  -3  -3   12.60   11.70
  12   4   3   -1.50    5.80
 -12  -4   3    2.20    3.30
  12  -4  -3    0.70    2.90
 -12   4   3    2.70    9.90
  12   4  -3   -0.90   10.10
 -12  -4  -3   -7.00    5.60
 -12  -5   3  -10.30    7.10
  12   5   3   19.00   13.50
  12  -5  -3    4.40    3.50
  12   5  -3    6.20   11.80
 -12  -5  -3    1.50   10.90
 -12  -6   3   65.49   24.60
  12  -6  -3   84.69    9.70
  12   6   3  129.29   28.90
 -12  -6  -3   91.29   26.40
  12   6  -3  106.19   28.40
  12  -7  -3   44.00    7.00
 -12  -7   3   20.50   17.70
  12   7   3   36.40   17.00
 -12  -7  -3   25.10   19.10
  12   7  -3    4.10   11.90
  12  -7   3   29.20    5.80
  12   8   3    4.60   11.00
  12   8  -3    9.30   12.40
 -12  -8  -3   -8.60    8.80
  12  -8   3   -5.10    2.70
  12  -9  -3   -1.90    3.70
  12   9   3    6.20   13.20
 -12  -9  -3   16.20   17.40
  12   9  -3  -11.80    6.90
  12 -10  -3   26.90    6.50
 -12 -10   3   42.50   24.30
  12  10   3   29.90   20.20
  12 -10   3   45.30    8.30
  12  10  -3   21.80   20.20
  12  11   3    6.50   12.80
  12 -11  -3    3.60    4.40
 -12 -11   3    0.80   13.10
  12  11  -3   -4.40   12.40
 -12 -11  -3    1.80   14.00
  12 -11   3   -2.90    3.40
 -12  12  -3   25.90   15.60
  12 -12  -3    0.30    4.40
  12  12   3  -12.60    8.80
  12  12  -3   18.20   19.20
  12 -12   3    2.10    4.30
 -13   0  -3    2.50    3.10
 -13   0   3   -3.20    2.50
 -13   0  -3    9.00   10.30
 -13   0   3   22.40   12.20
 -13  -1   3  134.89   10.70
 -13   1  -3  141.49   26.20
 -13   1  -3  127.19   10.80
 -13   1   3  119.89   10.50
 -13  -1  -3  120.99   10.90
 -13  -1  -3  128.59   27.40
 -13   1   3  116.39   28.80
 -13   2  -3    9.40    3.90
 -13  -2   3   13.30   13.00
 -13   2  -3    6.70    8.80
 -13  -2   3   18.60    4.60
 -13   2   3   22.70   15.40
 -13  -2  -3    2.60    8.80
  13   3   3   11.10   10.60
 -13  -3   3   14.30    4.50
 -13   3  -3    9.80    3.60
 -13  -3   3   18.30   13.80
 -13   3  -3    5.50    8.80
  13   3  -3   25.20   17.30
 -13  -3  -3   18.80   13.50
 -13   3   3   19.80   14.60
 -13   4  -3   21.60   11.50
 -13  -4   3   -2.30   10.20
  13   4   3    7.40   10.20
 -13  -4   3   17.10    4.70
 -13  -4  -3    2.40    9.50
 -13   4   3   -4.20    8.10
  13   4  -3   28.50   17.10
 -13  -5   3  129.69   32.50
  13   5   3   67.09   21.10
 -13  -5  -3  101.99   27.60
  13   5  -3  101.49   29.00
  13   6   3   16.70   13.60
 -13  -6   3   13.20   16.80
 -13  -6  -3   32.00   20.10
  13   6  -3    5.40   13.00
 -13  -7   3   34.70   21.00
  13   7   3   37.40   19.70
  13   7  -3   63.89   25.10
 -13  -7  -3   39.90   18.80
 -13  -8   3   11.00   13.30
  13  -8  -3   -2.50    2.90
  13   8   3  -10.60    7.40
  13   8  -3   -3.80    8.60
 -13  -8  -3   -3.70   10.00
  13   9   3    8.40   13.30
  13  -9  -3   17.20    5.20
  13  -9   3   19.60    5.60
  13   9  -3    7.60   13.30
 -13  -9  -3    5.90   15.00
 -13 -10   3   -5.10    9.20
  13  10   3    7.40   14.50
  13 -10  -3   -2.00    3.80
  13 -10   3    3.70    4.20
  13  10  -3   -8.60    7.20
 -13 -10  -3    4.30   16.30
  13  11   3   -3.60   13.40
  13 -11  -3    3.60    4.90
  13 -11   3   10.90    5.70
  13  11  -3   -2.30   12.30
 -13  12  -3   14.50   15.00
  13 -12   3    1.50    4.50
 -14   0  -3   -0.50    7.60
 -14   0   3   -1.30    2.40
 -14   0   3   -7.40    7.30
 -14   0  -3    4.10    3.30
 -14  -1   3   22.90    4.70
 -14   1  -3   13.80   11.80
 -14   1  -3   26.30    5.30
 -14  -1   3    8.70   12.90
 -14  -1  -3   15.30    4.70
 -14  -1  -3   14.60   12.50
 -14   1   3   45.10   17.90
 -14   2  -3   29.80    5.50
 -14  -2   3   33.40   18.00
 -14  -2   3   15.70    4.60
 -14   2  -3   13.20   11.00
 -14  -2  -3    9.10   10.80
 -14   2   3   12.70   14.20
 -14  -2  -3   25.80    5.50
 -14   3  -3   12.70   12.30
 -14   3  -3    9.40    3.90
  14   3   3   60.79   17.30
 -14  -3   3   22.40    5.20
 -14  -3   3   31.00   16.90
 -14   3   3   38.70   17.40
  14   3  -3   36.30   18.20
 -14  -3  -3   27.50   15.80
 -14   4  -3  184.98   32.30
 -14  -4   3  197.18   15.40
 -14  -4   3  188.88   40.20
  14   4   3  240.98   37.80
 -14   4   3  192.08   39.40
  14   4  -3  210.38   39.80
 -14  -4  -3  167.88   37.30
 -14  -5   3  120.49   11.80
  14   5   3  143.99   30.40
 -14  -5   3  156.98   36.10
 -14   5  -3   82.09   20.70
 -14   5   3   65.69   23.90
 -14  -5  -3  103.39   28.00
 -14  -6   3   54.69   25.10
  14   6   3   68.39   21.50
  14   6  -3   45.60   21.90
 -14  -6  -3   36.70   22.10
 -14  -7   3  109.09   34.60
  14  -7  -3   81.99   10.50
  14   7   3  122.59   30.30
  14   7  -3  107.39   32.90
 -14  -7  -3  106.59   32.70
  14   8   3   44.60   19.50
  14  -8  -3   13.20    6.10
 -14  -8  -3    8.50   13.90
  14   8  -3    1.50   13.50
 -14  -9   3    2.10   14.20
  14   9   3   15.90   16.40
  14  -9  -3   37.00    7.10
  14   9  -3   50.69   26.40
 -14  -9  -3   22.50   20.80
  14  10   3    0.50   12.30
  14 -10  -3   11.70    5.40
 -14 -10   3    1.40   16.50
 -14 -10  -3   12.70   19.90
  14  10  -3   12.00   19.60
  14 -10   3    9.30    5.10
  14  11   3   22.40   20.50
  14 -11   3   25.70    6.30
  14  11  -3   20.10   21.90
 -15   0  -3   -7.40    5.20
 -15   0   3    3.80   10.70
 -15   0   3    3.30    3.20
 -15   0  -3    0.10    3.10
 -15  -1   3    2.50    9.40
 -15  -1   3    2.10    3.20
 -15   1  -3    0.10    8.40
 -15   1  -3    0.40    3.20
 -15  -1  -3    4.90    3.60
 -15   1   3  -14.10    4.00
 -15  -1  -3   -2.00    8.10
 -15  -2   3    4.70   12.20
 -15   2  -3   37.80   15.30
 -15   2  -3   16.60    4.60
 -15  -2   3   18.30    5.20
 -15  -2  -3   13.70    5.20
 -15  -2  -3   16.80   13.80
 -15   2   3   24.30   15.40
 -15  -3   3   97.69   30.30
 -15   3  -3  105.79   24.50
 -15   3  -3   97.69   10.70
 -15  -3   3  108.19   11.70
 -15  -3  -3   76.09   24.30
 -15  -3  -3  103.19   11.80
 -15   3   3   97.09   27.40
 -15  -4   3   -1.90    9.60
 -15   4  -3    8.60   10.70
 -15  -4   3    3.80    3.90
  15   4   3   19.30   12.90
 -15  -4  -3   13.90   13.70
 -15   4   3   24.60   15.70
  15   4  -3   -3.00    4.90
 -15  -5   3   46.10   21.20
  15   5   3   25.60   16.20
 -15   5  -3    8.40   10.50
 -15  -5   3   35.60    6.70
  15   5  -3   18.20   17.10
 -15   5   3    8.90   15.00
 -15  -5  -3    4.10   12.70
 -15  -6   3   -4.70    3.10
 -15   6  -3   -3.60    6.90
  15  -6  -3   -1.80    3.20
 -15  -6   3   -5.70    9.10
  15   6   3  -12.80    5.00
  15   6  -3    9.70   16.30
 -15  -6  -3    5.80   12.90
 -15   6   3   -5.60    9.40
  15   7   3   -6.90    8.40
  15  -7  -3   -0.70    3.60
  15   7  -3   -5.90   12.20
 -15  -7  -3   -5.30    7.70
  15  -8  -3   12.60    5.30
  15   8   3   33.80   19.60
 -15  -8   3   30.40   21.90
 -15  -8  -3   21.00   20.40
  15   8  -3   11.40   15.90
  15  -9  -3   -5.00    3.40
  15   9   3   15.00   17.80
 -15  -9   3    2.70   17.20
  15   9  -3   15.80   19.20
 -15  -9  -3   -1.30   10.60
  15  10  -3   21.40   20.50
 -16   0  -3    0.20    3.20
 -16   0   3   -6.10    9.40
 -16   0   3    0.70    3.10
 -16   1  -3    2.50    3.40
 -16  -1   3    9.60   13.20
 -16  -1   3    3.80    3.90
 -16   1  -3   -7.00    6.20
 -16   1   3    6.10   11.60
 -16  -1  -3   -0.10    3.30
 -16  -1  -3    1.50   10.80
 -16   2  -3   -7.80    6.30
 -16   2  -3   -0.10    3.10
 -16  -2   3    0.10    3.50
 -16  -2   3   -2.60   10.00
 -16  -2  -3    3.30    4.20
 -16   2   3   -6.10    7.60
 -16  -2  -3   -2.70    9.70
 -16  -3   3   24.80    5.70
 -16   3  -3   35.60   16.40
 -16  -3   3   16.30   19.20
 -16  -3  -3   18.40    5.60
 -16  -3  -3   15.70   13.90
 -16   3   3   43.80   19.80
 -16   4  -3    5.50   10.30
 -16  -4   3    3.30    3.90
 -16  -4   3    7.70   13.80
 -16   4   3    4.50   12.20
 -16  -4  -3   20.10   16.80
  16   4  -3    5.40   14.30
 -16  -5   3   45.90    7.80
 -16  -5   3   31.10   22.90
  16   5   3   23.90   15.20
 -16   5  -3   21.90   15.20
 -16  -5  -3   22.50   17.50
  16   5  -3   41.70   20.70
 -16   5   3   46.50   22.50
  16   6   3    7.90   12.10
 -16  -6   3    8.00    4.80
 -16  -6   3   -7.70    7.60
 -16   6  -3   -7.90    7.20
  16   6  -3   15.10   12.30
 -16  -6  -3  -10.00    6.80
 -16   6   3   -8.60    7.00
 -16  -7   3   98.19   34.80
  16  -7  -3   59.99    9.60
  16   7   3   77.89   25.50
 -16   7  -3   63.79   35.50
 -16  -7   3   51.59    8.70
 -16   7   3   69.39   25.00
 -16  -7  -3   35.30   25.30
  16   7  -3   54.59   25.70
  16   8   3   -3.70    9.40
  16  -8  -3    5.70    8.00
 -16  -8   3  -11.00   10.10
  16   8  -3   -5.60   14.20
 -16  -8  -3  -15.10    5.10
  16   9   3   -9.00   10.70
  16   9  -3   26.40   22.80
 -17   0  -3   -2.90    7.90
 -17   0   3   -7.20   10.30
 -17   0  -3    0.90    3.50
 -17   0   3    0.30    3.30
 -17  -1   3    2.90    3.40
 -17  -1   3    3.90   13.50
 -17   1  -3    2.50    3.80
 -17   1  -3   -1.60    8.30
 -17   1   3   -0.30   11.60
 -17  -1  -3   -4.40    7.10
 -17  -1  -3    5.10    4.20
 -17   2  -3   44.50    7.20
 -17  -2   3   63.19   26.60
 -17   2  -3   31.10   17.10
 -17  -2   3   46.50    7.70
 -17  -2  -3   69.99   23.80
 -17  -2  -3   47.20    8.10
 -17   2   3   66.09   25.70
 -17  -3   3   -5.50    9.60
 -17  -3   3    3.90    4.00
 -17  -3  -3   -1.60   10.10
 -17   3   3    7.20   11.60
 -17  -3  -3   -4.00    3.70
 -17  -4   3    8.30    4.70
 -17  -4   3    3.30   17.40
 -17   4   3   15.30   17.40
 -17  -4  -3   15.30    6.00
 -17  -4  -3    5.80   13.00
 -17   5  -3    9.80   19.80
  17   5   3   30.00   17.10
 -17  -5   3    2.30   13.90
 -17  -5   3   35.80    7.30
  17   5  -3   47.30   21.90
 -17  -5  -3    9.90   14.10
 -17   5   3   73.59   28.30
  17   6   3   -7.70    9.50
 -17   6  -3    5.60   11.60
 -17  -6   3    0.30    4.40
 -17  -6   3   15.30   18.50
 -17  -6  -3   -4.90    9.10
 -17   6   3  -18.50    5.40
  17   6  -3   -1.90   12.80
 -17   7  -3    1.50   10.90
 -17  -7   3    6.00    5.60
  17   7   3   12.60   15.00
 -17  -7  -3    0.80   13.90
 -17   7   3   -1.00   12.80
  17   7  -3   -2.70   10.60
  17   8   3    0.20   13.70
 -17  -8   3   -3.30    4.10
 -17   8  -3   -8.30   10.70
 -17   8   3   -4.30   11.40
  17   8  -3   -6.10   12.30
 -18   0   3  -13.30    4.50
 -18   0  -3   -3.60    3.30
 -18   0  -3    8.30   12.80
 -18   1  -3   52.99   22.20
 -18   1  -3   32.80    6.80
 -18  -1   3   23.20    6.10
 -18  -1   3   49.60   22.90
 -18  -1  -3   28.80    6.60
 -18  -1  -3   34.80   20.30
 -18   1   3   12.60   16.40
 -18  -2   3   37.90    7.30
 -18  -2   3   34.90   23.70
 -18   2  -3   33.30    6.80
 -18   2  -3   20.40   15.40
 -18  -2  -3   42.70    8.40
 -18   2   3   51.79   25.80
 -18  -2  -3   24.70   18.20
 -18   3  -3   19.30   15.30
 -18  -3   3   -4.80   11.10
 -18  -3   3   10.50    5.10
 -18  -3  -3   10.80   15.70
 -18   3   3   27.10   19.10
 -18  -3  -3    8.80    5.10
 -18  -4   3    3.80   13.60
 -18   4  -3   -0.70    9.10
 -18  -4   3    3.20    4.30
 -18   4   3   15.00   15.70
 -18  -4  -3   -8.20    9.00
 -18  -5   3   44.60    8.50
 -18  -5   3    3.00   14.90
 -18   5  -3   41.20   16.70
 -18  -5  -3   38.60    8.50
 -18  -5  -3   21.60   19.80
 -18   5   3    8.50   17.00
  18   6   3    9.40   13.90
 -18   6  -3   -0.70   10.60
  18   6  -3    5.20   15.30
 -18  -6  -3   13.10   18.50
 -18   6   3   33.80   21.90
 -19   0  -3   -0.90    3.90
 -19   0  -3    5.90   12.80
 -19   0   3   20.20   20.90
 -19   1  -3    4.60    4.00
 -19  -1   3   -1.40   11.70
 -19  -1   3    3.50    3.70
 -19   1  -3    0.60   11.30
 -19  -1  -3    3.30    4.00
 -19  -1  -3   -9.50    8.00
 -19  -2   3    2.60    4.20
 -19  -2   3   -3.90   12.00
 -19   2  -3  -14.90    5.60
 -19   2   3   17.30   21.30
 -19  -2  -3    0.60   12.50
 -19  -2  -3    4.00    4.90
 -19   3  -3   32.50   19.20
 -19  -3   3   11.40    5.40
 -19  -3   3   19.10   18.90
 -19  -3  -3   30.40   23.00
 -19  -3  -3   23.90    7.00
 -19   3   3   19.80   30.60
 -19   4  -3   -7.50    9.00
 -19  -4   3    6.60    4.60
 -19  -4  -3   -4.00   10.50
 -19  -4  -3    4.70    5.10
   0   0   4  484.95   33.70
   0   1  -4   -1.20    2.60
   0  -1   4    1.50    3.10
   0  -2  -4 5278.07  313.57
   0  -2  -4 5362.96  315.67
   0  -2   4 4636.44  296.67
   0  -3   4    2.20    3.70
   0   3   4    0.70    4.40
   0   3  -4    0.30    3.10
   0  -4   4  153.98   19.60
   0   4   4  171.08   24.90
   0   4  -4  194.68   23.70
   0   5  -4   -3.90    3.80
   0  -5   4    2.50    4.50
   0   5   4    1.50    5.80
   0  -6   4  337.47   31.70
   0   6   4  330.67   42.30
   0   6  -4  356.06   41.50
   0   7  -4   -1.60    5.00
   0  -7   4    2.30    6.60
   0   7   4    0.20    6.90
   0   8   4  252.37   40.20
   0   8  -4  254.37   37.40
   0  -8   4  262.47   36.00
   0   9   4   -3.20    6.50
   0   9  -4   -2.20    6.40
   0  -9   4   -1.90    6.50
   0  10  -4    2.70    9.60
   0  10   4   -0.50    9.10
   0 -10   4    6.50    9.10
   0  11   4   -3.00    7.90
   0  11  -4    2.60    9.40
   0  12   4   64.39   25.00
   0  12  -4   47.00   23.10
   0  13  -4   -3.50   10.80
   0  13   4    6.70   12.50
   0  14   4   -6.20   10.30
   0  14  -4    5.80   14.20
   0  15  -4    5.70   15.40
  -1   0   4 2304.17  135.29
   1   1   4  241.98   19.90
  -1   1  -4  250.07   17.60
  -1  -1   4  214.28   20.20
   1   1  -4  251.37   13.60
   1  -1   4  223.38   15.50
   1   1  -4  282.47   22.20
  -1  -2   4    4.90    4.60
  -1   2  -4    6.30    3.50
   1   2   4   -0.20    3.60
  -1  -2   4    4.50    0.60
   1  -2   4    4.50    2.30
  -1  -2  -4    6.40    5.70
   1   2  -4   12.40    6.10
  -1   3  -4  966.40   59.39
  -1  -3   4  898.91   66.89
   1   3   4  939.81   64.59
   1   3  -4  971.30   63.19
  -1   4  -4  139.09   18.90
  -1  -4   4  132.69   19.40
   1   4   4  139.99   23.10
  -1  -4  -4  161.98   24.70
   1  -4   4  146.09   14.30
  -1   4   4  157.88   23.40
   1   4  -4  182.38   24.50
   1   5   4   32.50   13.00
  -1  -5   4   24.30    9.20
  -1   5  -4   34.30   10.50
   1  -5   4   24.30    8.50
   1   5  -4   36.60   11.90
  -1   5   4   55.59   15.90
  -1  -5  -4   39.90   13.50
   1   6   4 1026.30   77.09
  -1  -6   4 1170.58   74.29
  -1   6  -4  909.51   69.79
  -1  -6  -4 1051.89   77.39
   1  -6   4 1035.20   67.69
   1   6  -4  905.41   71.79
  -1   6   4  989.80   74.99
  -1   7  -4   49.70   14.30
   1   7   4   32.60   14.70
  -1  -7   4   52.99   15.00
  -1   7   4   31.40   13.70
   1  -7   4   54.29   14.10
  -1  -7  -4   49.50   17.50
   1   7  -4   32.60   13.10
  -1   8  -4   82.89   20.70
  -1  -8   4  110.49   23.50
   1   8   4  122.19   28.10
   1   8  -4   99.59   22.90
  -1   8   4   79.89   23.80
  -1   9  -4   55.49   17.70
  -1  -9   4   33.80   14.70
   1   9   4   39.70   17.60
   1   9  -4   40.20   15.60
  -1   9   4   37.40   18.30
   1  10   4    3.00   10.90
  -1 -10   4   -3.80    7.80
  -1  10  -4    5.50   10.40
  -1  10   4   -4.80    8.40
   1  10  -4   -4.10    8.10
   1  11   4  134.89   34.30
  -1  11  -4  121.39   30.80
  -1 -11   4  151.98   32.30
  -1  11   4  139.29   33.10
   1  11  -4  173.58   37.10
  -1  12  -4  140.69   33.40
  -1 -12   4   76.79   23.70
   1  12   4  108.19   30.90
  -1  12   4   86.29   27.60
   1  12  -4   78.59   25.60
  -1  13  -4   -6.70    9.00
   1  13   4   -4.60    9.90
   1  13  -4   -9.80    7.70
  -1  13   4  -13.20    7.20
   1  14   4   24.30   21.40
   1  14  -4   23.70   20.20
   1  15   4   -9.00    7.00
  -1  15  -4    3.70   12.30
   1  15  -4    0.80   14.50
  -2   0  -4 7058.59  400.66
  -2   0   4 7043.90  415.06
   2   0  -4 7040.90  414.86
   2   1   4  898.01   54.09
  -2  -1   4  884.21   57.99
  -2  -1  -4  829.92   54.59
   2   1  -4  847.52   57.99
   2   2   4 4089.19  259.37
   2  -2  -4 4264.57  265.67
  -2  -2   4 4205.28  259.87
   2  -2   4 3956.90  234.98
  -2  -2  -4 4388.46  262.07
  -2   2   4 3786.92  260.17
   2   2  -4 4264.67  262.27
   2   3   4 2106.49  127.49
  -2  -3  -4 2061.69  127.49
  -2  -4   4   13.80    7.90
   2   4   4    6.50    6.10
  -2   4  -4    4.30    4.30
  -2  -4  -4    2.60    5.50
   2   4  -4    8.10    7.00
  -2  -5   4   14.60    8.50
  -2   5  -4    7.30    5.70
   2   5   4    6.50    6.90
  -2  -5  -4    5.40    7.40
   2   5  -4    0.90    5.50
  -2   6  -4  234.88   28.80
   2   6   4  202.78   31.80
  -2  -6   4  260.17   35.10
  -2   6   4  251.77   34.90
   2   6  -4  176.28   29.40
  -2  -6  -4  258.37   37.10
  -2  -7   4  223.58   34.10
   2   7   4  218.78   36.80
  -2   7  -4  348.87   40.30
  -2  -7  -4  249.58   39.20
   2   7  -4  269.97   39.40
  -2   7   4  280.57   39.80
  -2   8  -4   52.69   16.60
  -2  -8   4   99.29   22.60
   2   8   4  110.99   26.80
  -2  -8  -4   73.19   22.00
   2   8  -4   74.49   21.40
  -2   8   4  113.59   25.30
  -2   9  -4   -2.20    6.90
   2   9   4  -10.60    5.60
  -2  -9   4    9.80    9.70
   2   9  -4   -3.80    5.70
  -2  -9  -4   19.10   14.80
  -2   9   4   -2.50    9.90
   2  10   4  110.19   30.10
  -2  10  -4   35.50   15.60
  -2 -10   4   75.59   21.70
  -2 -10  -4   48.00   20.50
   2  10  -4   59.39   20.70
  -2  10   4   58.59   20.90
  -2  11  -4   -2.20    9.30
   2  11   4   -0.20    8.50
  -2  11   4    4.30   11.40
  -2  12  -4   69.79   28.10
   2  12   4   31.80   20.90
  -2 -12   4   78.39   24.20
  -2  12   4   42.80   23.00
   2  12  -4   65.19   24.30
   2  13   4  183.48   44.30
  -2 -13   4  152.58   34.20
  -2  13  -4  209.68   43.40
   2  13  -4  172.68   39.80
  -2  13   4  180.18   41.10
  -2  14  -4   10.90   14.10
   2  14   4    3.00   14.30
   2  14  -4   -5.10   10.80
  -2  14   4   -3.30   12.20
   2  15   4   10.10   15.50
  -2  15  -4   12.40   17.40
   2  15  -4  -11.40    9.40
   3   0  -4 1500.45   97.09
  -3   0   4 1541.75   96.99
  -3  -1   4 5230.58  313.67
   3  -1  -4 4889.61  311.67
  -3   1  -4 5028.50  279.67
   3   1  -4 5207.08  313.87
  -3   1   4 4898.01  311.37
   3   2   4   16.10    6.90
  -3  -2   4   21.20    8.30
  -3  -2   4   10.90    1.60
  -3   2  -4    9.50    1.50
   3   2  -4    6.10    5.50
  -3  -3   4  186.58   25.20
   3   3   4  242.88   27.40
   3   3  -4  226.08   28.40
   3  -3   4  190.58   11.30
  -3  -3  -4  140.19   22.30
  -3   4  -4  299.87   23.10
   3   4   4  330.07   31.30
  -3  -4   4  301.77   30.10
   3   4  -4  311.97   31.00
  -3  -4  -4  289.87   30.30
  -3  -5   4  332.17   32.00
   3   5   4  242.38   34.90
  -3   5  -4  253.47   23.90
  -3  -5  -4  280.77   38.50
   3   5  -4  280.77   36.90
   3   6   4  388.86   40.80
  -3   6  -4  391.86   39.00
  -3  -6   4  466.05   42.50
   3   6  -4  430.76   41.70
  -3  -6  -4  412.86   42.10
   3   7   4   44.90   16.80
  -3   7  -4   26.90   10.50
  -3  -7   4   12.70   10.90
  -3   7   4   43.10   14.80
  -3  -7  -4   27.50   14.00
   3   7  -4   31.30   13.10
  -3   8  -4   57.29   16.40
   3   8   4   81.09   24.30
  -3  -8   4   98.79   23.30
   3   8  -4   69.69   21.20
  -3  -8  -4   72.79   21.60
  -3   8   4   69.99   20.40
  -3  -9   4   64.59   22.00
  -3   9  -4  141.19   26.60
   3   9   4  103.69   28.40
  -3   9   4  127.49   29.40
   3   9  -4  127.99   31.60
  -3 -10   4   -5.10    7.20
  -3  10  -4    8.60   10.00
   3  10   4   -3.10    8.20
  -3  10   4    8.00   11.70
  -3 -10  -4    0.40   10.20
   3  10  -4   18.60   14.60
  -3  11  -4   22.30   14.90
   3  11   4   25.40   16.90
  -3 -11   4   30.70   16.90
   3  11  -4   38.60   19.10
  -3  11   4   17.90   14.60
  -3 -11  -4   32.50   16.00
   3  12   4   -8.50    9.60
  -3 -12   4    0.90   11.40
  -3  12   4   17.00   15.80
   3  12  -4   -7.40    6.00
   3  13   4   96.79   32.70
  -3 -13   4   61.79   23.40
  -3  13  -4   59.89   21.80
   3  13  -4   18.20   17.60
  -3  13   4   72.09   25.40
   3  14   4   17.80   22.00
  -3  14  -4   -7.00    7.60
  -3  14   4   13.30   17.30
   3  14  -4   22.80   19.20
   3  15   4   34.80   20.50
  -3  15  -4   -3.30   11.70
  -3  15   4   -3.60   22.30
  -4   0   4  165.68   24.50
  -4   0  -4  138.59   11.70
   4   0  -4  131.29    8.50
  -4  -1   4  321.77   30.80
  -4  -1   4  353.16   19.20
   4   1   4  317.77   23.90
  -4  -1  -4  324.67   25.90
   4   1  -4  288.87   30.30
  -4  -2   4  262.37   30.90
   4   2   4  215.38   20.00
  -4   2  -4  213.88   12.50
  -4  -2   4  205.88   12.50
   4   2  -4  140.89   22.50
  -4  -2  -4  222.28   21.70
   4   3   4  735.13   56.59
  -4  -3   4  836.42   60.79
   4   3  -4  786.12   60.39
  -4  -3  -4  847.32   59.69
   4  -3   4  836.12   45.60
  -4  -4   4    9.40    8.10
   4   4   4   34.10   12.40
   4   4  -4   10.60    8.10
  -4  -4  -4   25.60   11.00
   4  -4   4   19.90    2.50
  -4   5  -4  183.78   17.70
  -4  -5   4  155.48   27.50
   4   5   4  170.68   29.10
   4  -5   4  169.88   10.70
   4   5  -4  162.98   28.90
  -4  -5  -4  135.79   25.90
   4   6   4  167.38   30.40
  -4  -6   4  211.78   32.50
  -4   6  -4  195.08   24.20
   4   6  -4  242.18   35.60
  -4  -6  -4  138.09   27.20
   4   7   4   33.90   15.50
  -4   7  -4   62.19   14.90
  -4  -7   4   40.70   15.10
   4   7  -4   37.90   15.60
  -4  -7  -4   42.70   16.10
  -4   8  -4   18.40   10.40
   4   8   4   41.20   17.80
  -4  -8   4   42.60   16.10
  -4   8   4   26.30   12.70
   4   8  -4   44.20   16.80
  -4  -8  -4   48.70   18.30
   4   9   4  261.67   43.50
  -4  -9   4  277.67   43.60
  -4   9  -4  248.38   38.20
   4   9  -4  231.58   39.90
  -4  -9  -4  234.18   43.00
  -4   9   4  244.18   39.30
   4  10   4   13.10   14.70
  -4  10  -4   -2.10    7.90
  -4 -10   4   10.90   12.40
   4  10  -4   -6.60    7.60
  -4 -10  -4   22.30   17.00
  -4  10   4   -5.10    6.90
  -4  11  -4   52.19   19.10
   4  11   4   18.50   17.60
  -4 -11   4    5.40   12.40
   4  11  -4   18.70   15.50
  -4 -11  -4   21.20   16.40
  -4  11   4   43.60   19.50
  -4 -12   4   11.50   12.60
  -4  12  -4   40.60   21.40
   4  12   4   11.00   16.90
  -4  12   4   40.80   19.20
   4  12  -4   19.30   18.50
  -4  13  -4  102.89   28.60
   4  13   4   63.99   28.50
  -4  13   4   40.90   22.90
  -4 -13  -4   66.39   28.40
   4  13  -4  109.59   34.10
  -4 -14   4   16.30   16.20
  -4  14  -4   24.80   18.00
   4  14   4   18.30   18.20
  -4  14   4   31.40   21.30
   4  14  -4   42.00   24.60
   4  15   4    7.90   16.60
  -4  15  -4    6.30   14.90
  -4  15   4   -8.10    9.70
   4  15  -4   17.80   19.50
  -5   0   4   -1.70    5.50
  -5   0  -4    2.70    2.90
   5   0  -4    2.00    1.50
   5   1   4  105.89   12.60
   5  -1  -4  102.49    7.00
  -5  -1   4   87.89   17.50
  -5  -1   4   99.09    6.80
  -5  -1  -4  112.29   16.10
   5   1  -4   74.59   16.30
  -5   1   4   85.89   18.00
   5   2   4   -0.60    3.60
  -5   2  -4   -0.90    1.10
  -5  -2   4    0.70    1.20
  -5  -2   4   -2.40    4.20
   5   2  -4   -3.90    3.80
  -5  -2  -4    3.20    5.30
  -5  -3   4  424.26   39.70
  -5   3  -4  428.16   25.50
   5   3   4  417.56   36.00
  -5  -3  -4  522.05   40.20
   5   3  -4  408.66   39.40
  -5  -4   4  296.07   39.30
   5   4   4  304.07   36.40
   5   4  -4  219.28   34.50
   5  -4   4  290.77   17.40
  -5  -4  -4  357.46   41.00
   5   5   4  990.90   73.49
  -5  -5   4  983.30   74.89
   5  -5   4  957.60   54.59
  -5  -5  -4 1027.70   75.59
   5   5  -4  942.21   75.19
  -5   6  -4   55.69   12.50
   5   6   4   82.59   20.60
  -5  -6   4   59.49   17.60
  -5  -6  -4  103.09   24.00
   5  -6   4   64.29    5.50
   5   6  -4   62.19   19.40
  -5   7  -4  136.49   22.20
   5   7   4   78.09   22.40
  -5  -7   4  172.78   33.80
  -5  -7  -4  206.58   36.70
   5   7  -4  109.29   27.20
   5   8   4   70.79   22.70
  -5  -8   4   88.29   24.50
  -5   8  -4  125.49   22.70
  -5  -8  -4   81.89   23.60
   5   8  -4   76.49   22.40
   5   9   4  148.19   33.30
  -5   9  -4  140.99   26.20
   5   9  -4   58.19   22.60
  -5  -9  -4   95.99   26.80
  -5   9   4  122.89   27.70
  -5 -10   4   21.70   16.40
   5  10   4   26.50   18.50
  -5  10  -4   10.70   10.70
  -5 -10  -4   -2.40    9.90
   5  10  -4   10.80   16.10
  -5  10   4   17.20   13.20
  -5  11  -4    2.40    8.90
  -5 -11   4    9.40   13.40
   5  11   4   -1.30    9.70
   5  11  -4   -1.70   11.70
  -5  11   4   -1.60    9.00
  -5 -11  -4    2.80   14.20
  -5 -12   4   20.80   11.80
  -5  12  -4    2.90   10.90
   5  12   4    8.50   12.60
   5  12  -4   -1.60    9.60
  -5  12   4    2.10   12.00
  -5 -12  -4  -12.10    7.50
  -5 -13   4   -9.00   13.10
  -5  13  -4    1.10   11.70
   5  13   4   -9.40   11.90
   5  13  -4    9.20   16.80
  -5  13   4   -7.70    7.80
  -5 -13  -4    4.80   11.30
   5  14   4   11.30   16.00
  -5  14  -4   -1.00    9.80
  -5 -14   4   -5.80    8.10
   5  14  -4    4.60   15.30
  -5  14   4    9.00   15.60
  -5 -14  -4   13.60   17.30
   5  15   4    6.20   16.40
  -5 -15   4  -14.00    6.60
  -5  15  -4    9.20   15.10
  -5  15   4   18.30   18.90
   5  15  -4    7.10   15.50
  -6   0   4  257.77   33.80
  -6   0  -4  246.18   20.00
  -6   0   4  242.18   14.30
   6   0  -4  212.58   14.30
   6   1   4  418.96   30.80
  -6  -1   4  443.86   25.80
   6  -1  -4  448.26   25.90
  -6   1  -4  468.45   29.60
  -6  -1   4  424.96   40.10
   6   1  -4  457.95   41.40
  -6   1   4  412.86   40.20
   6   2   4  236.58   22.70
  -6   2  -4  243.28   14.70
  -6  -2   4  283.77   35.90
   6  -2  -4  238.38   14.80
  -6  -2   4  231.48   14.60
   6   2  -4  275.37   36.70
  -6  -2  -4  206.28   26.40
  -6  -3   4 1445.06   98.89
  -6   3  -4 1462.25   78.99
   6   3  -4 1368.66   97.69
  -6  -3  -4 1351.56   94.39
   6   4   4   -2.20    4.80
  -6  -4   4    4.50    7.80
  -6  -4  -4   12.50    8.90
   6   4  -4   11.10    9.80
   6  -4   4    3.70    1.90
  -6  -5   4  643.14   55.79
   6   5   4  570.34   50.89
   6  -5   4  621.94   35.30
   6   5  -4  530.45   53.29
  -6  -5  -4  661.93   55.89
   6   6   4    7.30    8.70
  -6  -6   4    5.00    9.30
   6  -6   4    0.00    1.80
   6   6  -4   -0.50    6.80
  -6  -6  -4   -9.10    4.40
  -6   7  -4    8.40    7.30
   6   7   4   46.60   18.30
  -6  -7   4   13.00   11.30
   6   7  -4   27.10   13.90
  -6  -7  -4   -2.50    7.60
   6  -7   4   12.60    2.90
   6   8   4  160.48   34.60
  -6   8  -4  143.29   24.80
  -6  -8   4  134.79   29.60
   6  -8   4  122.29    9.60
   6   8  -4  142.89   31.50
  -6   9  -4    9.30    9.90
   6   9   4   -5.60    8.10
  -6  -9   4    2.30   10.10
   6   9  -4    4.90   11.80
  -6  -9  -4   -3.60    9.10
  -6  10  -4   11.20   10.80
   6  10   4   -0.50    9.60
  -6 -10   4   18.00   15.70
  -6  10   4    9.90   10.00
   6  10  -4    5.60   11.20
   6  11   4   -9.20    7.50
  -6  11  -4    0.70    8.10
  -6 -11   4   -6.10    7.20
  -6  11   4    4.40   10.00
   6  11  -4  -12.70    5.70
  -6  12  -4   34.70   17.90
   6  12   4   -1.00   12.60
  -6 -12  -4   11.70   14.00
  -6  12   4   24.70   15.50
   6  12  -4   13.70   16.00
  -6  13  -4   87.59   27.10
   6  13   4   94.29   35.10
  -6 -13   4   70.59   26.90
  -6  13   4   86.89   28.60
  -6 -13  -4   83.49   33.90
   6  13  -4   75.19   29.40
   6  14   4    3.40   12.30
  -6 -14   4   21.00   21.50
   6  14  -4  -10.80    8.80
  -6  14   4    1.70   12.30
  -6 -14  -4   -8.40    7.20
  -6  15  -4   -0.20   10.10
  -6 -15   4   -2.80   11.30
   6  15   4    2.60   19.00
   6  15  -4    1.90   13.30
  -6  15   4   -9.70   10.80
  -7   0  -4  325.87   26.00
  -7   0   4  285.47   37.40
   7   0  -4  304.47   18.70
  -7   0   4  302.27   18.50
  -7  -1   4  577.74   32.30
  -7  -1   4  554.14   49.30
  -7   1  -4  585.94   38.20
  -7   1  -4  538.35   32.40
   7  -1  -4  551.54   32.40
   7   1   4  550.44   38.10
  -7   1   4  526.05   49.00
  -7  -1  -4  559.64   42.10
   7   1  -4  563.14   49.40
   7   2   4  491.95   39.60
  -7  -2   4  544.95   30.80
  -7  -2   4  490.45   47.10
  -7   2  -4  543.85   30.80
   7  -2  -4  540.15   30.90
   7   2  -4  479.55   46.40
  -7  -2  -4  505.95   42.50
  -7  -3   4  235.48   35.00
   7  -3  -4  240.08   15.60
   7   3   4  268.57   32.60
  -7   3  -4  246.98   15.30
   7   3  -4  204.58   33.40
  -7  -3  -4  313.77   37.90
  -7  -4   4  492.55   54.79
   7   4   4  322.07   39.80
   7  -4   4  326.47   20.90
  -7  -4  -4  411.36   47.10
   7   4  -4  382.06   47.20
  -7  -5   4   36.30   16.20
   7   5   4   79.69   20.30
  -7  -5  -4   75.49   20.10
   7  -5   4   68.99    6.10
   7   5  -4   69.79   20.70
  -7  -6   4   96.69   25.40
   7   6   4   65.09   19.50
   7   6  -4   64.19   20.00
   7  -6   4   52.69    6.10
  -7  -6  -4   48.50   17.40
   7   7   4   -9.90    5.30
  -7  -7   4   -1.40    9.30
   7   7  -4    1.00    9.80
   7  -7   4    0.30    2.20
  -7  -7  -4    0.10    9.40
  -7  -8   4   16.10   14.00
  -7   8  -4    8.30    8.20
   7   8   4    6.80   13.40
   7   8  -4   27.30   16.10
  -7  -8  -4   -3.20    8.90
   7  -8   4    3.70    2.60
  -7  -9   4   19.60   15.60
  -7   9  -4   18.70   11.30
   7   9   4   21.50   16.80
  -7  -9  -4   42.50   19.60
   7   9  -4    6.60   14.20
   7  -9   4   22.70    4.60
   7  10   4  134.59   32.80
  -7  10  -4  109.99   24.70
  -7 -10   4  119.79   30.50
   7 -10   4  115.59   10.00
   7  10  -4  157.48   37.00
   7  11   4    9.80   14.80
  -7  11  -4   -7.30    5.50
   7  11  -4    8.50   13.60
   7 -11   4   14.40    3.90
  -7  11   4   26.10   16.10
  -7  12  -4   12.20   13.80
  -7 -12   4   13.10   14.60
   7  12   4    3.10   14.50
   7  12  -4   23.00   18.10
   7 -12   4    9.50    4.00
  -7  12   4    1.50   12.70
  -7 -12  -4    0.50   10.60
   7  13   4    9.70   16.70
  -7 -13   4  -10.30    7.20
  -7  13  -4    3.20   11.40
   7 -13   4   16.80    4.40
   7  13  -4  -14.70    6.60
  -7 -13  -4   15.30   19.30
  -7  13   4   -6.50    7.70
  -7 -14   4  -12.90    8.60
  -7  14  -4    6.90   13.70
   7 -14   4    6.00    4.80
   7  14  -4   -5.70    9.20
  -7  14   4   10.30   13.10
  -8   0   4   34.30    4.20
  -8   0  -4   30.80    9.70
  -8   0   4   49.00   16.20
  -8  -1   4   16.10    3.20
  -8   1  -4    8.10    5.80
  -8  -1   4    9.40    9.30
   8  -1  -4   14.20    3.10
   8   1   4   21.40    6.70
  -8   1  -4   19.80    3.40
  -8  -1  -4    9.50    6.60
   8   1  -4   21.60   12.20
  -8   1   4   18.20   11.80
  -8  -2   4  160.88   11.10
  -8  -2   4  245.68   35.80
   8  -2  -4  159.88   11.30
   8   2   4  182.28   23.10
  -8   2  -4  163.28   11.10
  -8  -2  -4  127.69   21.90
   8   2  -4  142.59   26.90
  -8   2   4  164.48   29.40
  -8  -3   4  299.87   42.80
   8  -3  -4  230.38   14.80
  -8   3  -4  232.28   14.50
  -8  -3   4  213.38   14.60
   8   3   4  266.77   32.10
  -8  -3  -4  171.68   28.30
   8   3  -4  188.68   32.50
   8   4   4  338.17   40.60
  -8  -4   4  333.77   45.50
   8  -4  -4  323.87   20.20
  -8  -4  -4  303.57   40.80
   8   4  -4  280.97   41.90
   8   5   4  202.98   33.30
  -8  -5   4  170.18   33.70
   8  -5  -4  240.58   15.60
   8   5  -4  271.67   42.40
   8  -5   4  231.18   15.30
  -8  -5  -4  247.18   39.30
  -8  -6   4   -8.70    6.50
   8   6   4   -8.10    5.60
  -8  -6  -4   -3.50    6.10
   8   6  -4    4.00   11.70
   8  -6   4   -0.10    2.20
  -8  -7   4  256.87   45.20
   8   7   4  266.07   44.00
   8   7  -4  277.47   47.40
  -8  -7  -4  192.68   46.20
   8  -7   4  236.78   16.10
  -8  -8   4   44.20   20.90
   8   8   4   71.69   24.00
   8  -8   4   40.40    5.70
   8   8  -4   53.39   22.00
  -8  -8  -4   52.99   20.20
  -8   9  -4  313.67   40.40
  -8  -9   4  301.17   51.39
   8   9   4  205.78   41.20
  -8  -9  -4  385.56   61.19
   8  -9   4  309.87   20.10
   8   9  -4  354.26   55.39
  -8 -10   4   -6.90    9.10
   8  10   4   -7.40    7.70
  -8  10  -4   -1.80    6.10
   8 -10   4   -2.60    2.40
   8  10  -4   -5.00    7.90
  -8  11  -4  114.59   26.50
   8  11   4   91.49   29.60
   8  11  -4   73.39   26.90
  -8  11   4   88.49   25.60
   8 -11   4   71.09    8.90
   8  12   4   57.59   27.70
  -8  12  -4   43.60   22.00
  -8 -12   4   58.99   26.40
  -8  12   4   72.39   25.30
   8  12  -4    5.50   17.00
   8 -12   4   55.69    7.60
  -8  13  -4   42.10   21.90
   8  13   4   57.19   26.40
  -8 -13   4   23.10   21.40
  -8  13   4   85.09   27.90
  -8 -13  -4   19.10   22.70
   8  13  -4   11.90   20.70
  -8  14  -4    6.60   11.90
   8  14   4    1.10   11.80
  -8 -14   4   -0.10   13.10
  -8  14   4  -14.20    7.60
   8 -14   4    4.60    4.30
   8  14  -4   -9.50   10.30
  -9   0  -4  134.99   20.70
  -9   0   4  104.09   24.30
  -9   0   4  103.89    8.30
  -9  -1   4   77.09    7.20
  -9   1  -4  112.29   17.30
   9  -1  -4   90.59    7.60
  -9   1  -4   87.19    7.50
  -9  -1   4  120.49   25.70
   9   1  -4  119.79   26.60
  -9  -1  -4   79.69   17.40
  -9   1   4  119.49   26.80
   9   2   4   19.00    8.30
  -9   2  -4   18.50    7.40
  -9  -2   4   11.40    3.30
  -9  -2   4   10.50   10.40
   9  -2  -4    9.90    3.20
  -9   2  -4   12.60    3.00
  -9   2   4   14.90   12.00
  -9  -2  -4   16.90    9.70
   9   2  -4   23.40   12.40
   9  -3  -4   17.50    3.70
  -9  -3   4   13.60    3.30
  -9   3  -4   18.00    3.30
   9   3   4   27.40   10.80
  -9  -3   4   16.80   12.00
   9   3  -4   23.20   15.40
  -9  -3  -4    0.60    6.40
   9   4   4   31.50   12.30
  -9  -4   4    5.90    9.40
   9  -4  -4   28.10    4.70
  -9  -4  -4   28.30   14.30
   9   4  -4   10.20   11.30
  -9  -5   4   -4.90    7.70
   9   5   4    0.90    7.20
   9  -5  -4   -1.60    2.20
   9  -5   4   -0.40    2.20
   9   5  -4    5.40    9.80
  -9  -5  -4    5.50    9.40
  -9  -6   4  189.18   42.60
   9  -6  -4  162.38   13.80
   9   6   4  195.08   36.00
   9  -6   4  173.98   12.60
  -9  -6  -4  169.28   33.50
   9   6  -4  187.98   36.00
   9   7   4   27.20   15.00
  -9  -7   4   24.60   16.40
   9   7  -4   26.80   17.10
   9  -7   4   26.10    4.80
  -9  -7  -4   33.20   18.50
  -9  -8   4   79.59   26.80
   9   8   4   87.09   26.30
   9  -8   4   94.49    9.40
  -9  -8  -4  147.19   35.30
   9   8  -4   82.89   27.90
  -9   9  -4   -3.40    5.50
   9   9   4   19.70   14.10
  -9  -9   4   -1.00    9.10
   9  -9   4   -1.40    2.50
  -9  -9  -4   -5.70    8.80
   9   9  -4   -3.30   10.30
   9  10   4    3.70   11.60
  -9  10  -4   -6.80    4.80
  -9 -10  -4   30.80   21.10
   9 -10   4    4.10    3.20
   9  10  -4    9.70   12.30
  -9 -11   4   17.00   17.30
  -9  11  -4   38.80   16.40
   9  11   4   22.40   18.30
   9 -11   4   34.30    6.20
  -9  11   4   26.40   18.20
   9  11  -4   13.00   18.80
   9  12   4    9.00   16.60
   9 -12   4   -1.00    3.70
  -9 -12  -4   -4.30   12.50
  -9  12   4   -8.90    5.80
  -9  13  -4    1.70   11.40
   9  13   4    7.60   16.60
  -9 -13   4   -6.70   10.90
   9 -13   4    8.00    4.60
  -9 -13  -4    3.40   16.10
  -9  13   4   -4.80    7.00
  -9  14  -4   -8.00    6.80
   9  14   4    2.50   14.80
   9  14  -4   -4.30   11.60
   9 -14   4    3.60    4.30
 -10   0  -4 1193.38   80.69
 -10   0   4 1065.79   88.59
 -10   0   4 1208.78   66.89
 -10   1  -4  251.87   30.60
 -10  -1   4  257.77   17.00
 -10  -1   4  304.17   42.50
 -10   1  -4  253.37   17.20
 -10  -1  -4  267.07   34.00
 -10   1   4  321.77   47.00
  10   2   4  206.28   27.00
 -10  -2   4  169.58   33.00
  10  -2  -4  219.28   14.90
 -10   2  -4  193.98   26.20
 -10   2  -4  225.68   14.70
 -10  -2   4  206.88   14.40
 -10  -2  -4  191.18   31.00
  10   2  -4  218.98   37.20
 -10   2   4  264.97   42.10
 -10  -3   4    3.80    2.90
 -10  -3   4    3.50    9.90
  10  -3  -4   10.20    3.30
 -10   3  -4    7.20    2.60
  10   3   4   -1.50    6.80
 -10  -3  -4   -4.00    5.80
 -10   3   4   15.10   12.70
  10   3  -4   45.70   17.70
  10   4   4  413.76   45.60
 -10  -4   4  298.07   45.80
  10  -4  -4  269.97   19.00
  10   4  -4  295.67   44.90
 -10  -4  -4  353.96   47.30
 -10  -5   4   44.40   21.10
  10  -5  -4   21.90    4.50
  10   5   4   11.30   11.00
  10   5  -4   21.60   16.40
 -10  -5  -4   42.50   17.40
  10  -6  -4  151.18   11.70
  10   6   4  128.19   27.90
 -10  -6   4  165.58   35.80
  10  -6   4  139.49   11.40
  10   6  -4  120.39   30.80
 -10  -7   4    1.40   11.80
  10  -7  -4    7.20    3.80
  10   7   4   -1.00    9.00
 -10  -7  -4   20.30   15.50
  10   7  -4   -0.50   10.40
  10  -7   4   14.00    4.60
  10   8   4   48.50   21.70
  10  -8  -4  125.69   10.40
 -10  -8  -4  118.19   31.70
  10   8  -4   92.09   27.40
  10  -8   4  114.89   10.00
  10   9   4   32.10   16.40
  10  -9   4   13.60    4.20
  10   9  -4   14.40   13.90
 -10  -9  -4    7.70   13.40
 -10  10  -4   38.80   15.40
 -10 -10   4   21.60   19.50
  10  10   4   46.70   20.20
  10 -10   4   50.49    7.30
 -10 -10  -4   38.30   23.00
  10  10  -4   58.39   25.00
 -10 -11   4   19.90   19.40
  10  11   4   20.20   19.40
 -10  11  -4   23.10   14.80
  10 -11   4   23.20    5.40
  10  11  -4   20.20   22.00
  10  12   4   -6.30   10.30
 -10  12  -4    0.70   10.90
 -10 -12   4   11.70   18.70
 -10 -12  -4   14.80   21.30
 -10  12   4   -7.10    7.60
  10  12  -4   -1.00   13.00
  10  13   4    1.80   15.50
 -10  13  -4    3.10   10.10
  10  13  -4   -4.80   10.40
 -10  13   4    3.70   14.20
  10 -13   4   -1.00    3.40
 -11   0   4  355.06   22.60
 -11   0   4  289.77   44.60
 -11   0  -4  359.06   23.10
 -11   0  -4  417.46   37.10
 -11   1  -4  197.08   27.90
 -11  -1   4  158.48   32.90
 -11   1  -4  205.08   13.90
 -11  -1   4  179.38   13.40
 -11  -1  -4  170.78   27.80
 -11   1   4  252.87   41.20
 -11   2  -4   36.70    5.80
  11   2   4   62.89   14.60
  11  -2  -4   39.50    5.90
 -11  -2   4   37.40   18.10
 -11  -2   4   46.20    6.10
 -11   2  -4   31.20   10.90
 -11  -2  -4   15.80   11.90
  11   2  -4   23.70   15.80
 -11   2   4   51.29   19.90
 -11   3  -4   32.00   11.00
 -11  -3   4   25.10   16.00
  11   3   4   53.59   16.00
 -11   3  -4   52.09    6.10
 -11  -3   4   38.00    5.70
 -11  -3  -4   60.49   18.50
  11   3  -4   31.40   16.30
 -11   3   4   57.69   21.40
  11  -4  -4   21.60    4.50
 -11  -4   4   19.20    4.50
  11   4   4   17.40   12.20
 -11  -4   4   16.90   14.40
 -11  -4  -4   10.10   12.40
  11   4  -4   13.40   15.20
 -11  -5   4   88.49   26.00
  11   5   4   49.70   17.00
  11  -5  -4   53.29    7.50
 -11  -5  -4  109.69   26.50
  11   5  -4   94.29   28.70
  11   6   4    5.90   10.60
 -11  -6   4    3.50   11.70
  11  -6  -4    2.40    3.10
 -11  -6  -4    9.70   12.70
  11   6  -4    8.10   12.10
  11  -7  -4    9.20    3.70
  11   7   4    6.20   10.90
  11   7  -4    6.00   11.80
  11  -7   4    1.60    2.80
 -11  -7  -4  -10.40    5.50
  11   8   4    4.20   13.00
  11   8  -4   17.20   14.70
 -11  -8  -4   18.40   15.80
  11  -8   4    3.00    3.10
  11   9   4   26.70   18.00
  11  -9  -4    5.20    4.30
  11   9  -4   32.70   21.80
 -11  -9  -4    6.90   11.80
  11  -9   4   13.90    4.30
  11  10   4   -6.80   10.30
 -11  10  -4   -4.90    4.70
 -11 -10   4   -2.50   12.20
  11 -10  -4   -2.60    3.00
  11 -10   4   11.40    4.00
  11  10  -4    2.50   12.50
 -11 -10  -4   -5.40   10.50
  11 -11  -4    1.60    3.40
 -11  11  -4    5.70   10.00
 -11 -11   4    2.90    8.20
  11  11   4   -0.80    9.30
 -11 -11  -4  -13.30    4.60
  11  11  -4   -4.20   11.20
 -11 -12   4   -5.20   10.90
  11  12   4    0.30   11.00
 -11  12  -4   -5.00    8.70
  11 -12  -4    1.90    4.40
 -11 -12  -4   -1.90    8.80
 -11  12   4  -11.10    7.40
  11 -12   4    5.60    4.60
  11  13   4   -0.10   13.70
 -11  13  -4   12.70   15.10
  11  13  -4   -7.50   10.10
  11 -13   4   13.30    6.10
 -11  13   4   25.10   18.70
 -12   0   4 1412.36   80.59
 -12   0   4 1392.66  107.99
 -12   0  -4 1338.47   97.79
 -12   0  -4 1476.55   81.29
 -12  -1   4   -1.00    9.50
 -12   1  -4    8.60    3.70
 -12   1  -4    9.10    8.50
 -12  -1   4    4.60    3.00
 -12  -1  -4    1.60    7.40
 -12   1   4   17.90   14.00
 -12   2  -4   96.59    9.10
 -12   2  -4   72.69   17.10
 -12  -2   4   62.19    7.70
  12   2  -4  109.99   29.40
 -12  -2  -4   82.79   21.20
 -12   2   4   59.09   21.40
 -12   3  -4    1.80    7.00
 -12  -3   4   -0.50    2.80
 -12  -3   4   -4.70    7.90
 -12   3  -4   -2.80    2.10
  12  -3  -4   -1.30    2.90
  12   3   4    5.90    8.40
 -12   3   4   -7.30    8.00
 -12  -3  -4  -14.10    4.00
  12   3  -4  -12.50    6.90
  12   4   4  342.67   43.00
 -12  -4   4  231.08   17.70
  12  -4  -4  280.17   18.40
 -12  -4   4  236.08   43.70
 -12  -4  -4  257.87   42.60
 -12   4   4  232.38   42.00
  12   4  -4  312.17   49.40
 -12  -5   4    2.10    3.10
  12   5   4   -4.50    6.70
 -12  -5   4   -1.00    9.00
  12  -5  -4    3.60    3.00
 -12  -5  -4   -2.90    8.00
  12   5  -4    3.20   10.00
  12   6   4   26.70   16.10
 -12  -6   4   22.80   16.70
  12   6  -4   25.40   19.70
 -12  -6  -4   14.00   14.90
  12   7   4   16.40   13.20
 -12  -7  -4   -6.10    6.90
  12   7  -4   -9.80    8.30
  12  -8  -4    4.50    3.80
 -12  -8  -4  -12.20    6.00
  12  -8   4    5.40    3.90
  12   8  -4    9.60   13.30
  12   9   4   24.20   17.80
  12  -9  -4    6.30    4.00
 -12  -9  -4   24.10   19.50
  12   9  -4    3.70   13.00
  12  -9   4    8.20    4.60
 -12 -10   4    5.10   13.80
  12  10   4   -4.50   10.20
  12 -10  -4   10.00    6.00
 -12 -10  -4   10.40   17.60
  12  10  -4    6.60   14.50
 -12  11  -4    1.60    9.70
 -12 -11   4   17.60   18.60
  12 -11  -4   -4.40    3.60
  12  11   4   11.40   15.90
  12 -11   4    2.80    4.40
  12  11  -4   12.40   19.00
 -12 -11  -4   -3.80    9.60
  12  12   4   -9.70    8.80
 -12  12  -4   31.20   17.50
  12  12  -4    5.50   14.90
 -13   0  -4 1028.40   76.39
 -13   0   4  947.21   55.69
 -13   0   4  899.61   82.89
 -13   0  -4  958.90   56.29
 -13   1  -4   69.69   18.60
 -13   1  -4   56.99    7.50
 -13  -1   4   63.69    7.50
 -13  -1   4  121.09   30.50
 -13  -1  -4   45.10   16.70
 -13  -1  -4   43.50    7.20
 -13  -2   4   44.00    6.50
 -13  -2   4   63.29   22.10
 -13   2  -4   56.89    7.00
 -13   2  -4   26.00   12.50
 -13  -2  -4    8.70   10.50
  13   3   4   95.99   20.60
 -13   3  -4   46.90   15.00
 -13  -3   4   81.09    8.50
 -13  -3   4   68.99   23.30
 -13   3  -4   54.39    7.20
 -13  -3  -4   64.09   20.50
  13   3  -4   68.79   22.60
 -13  -4   4    6.60   10.90
 -13  -4   4    2.60    3.40
  13   4   4   10.40   10.50
 -13   4  -4   -0.30    7.30
  13   4  -4   -3.00    9.20
 -13   4   4  -10.50    6.60
 -13  -4  -4    3.20   10.70
  13   5   4   35.00   15.70
 -13  -5   4   38.10   18.10
 -13  -5   4   42.40   10.00
 -13  -5  -4   65.09   21.90
 -13   5   4   30.90   18.90
  13   5  -4   35.50   19.90
  13   6   4   -1.40    7.90
 -13  -6   4   -6.30    9.50
 -13  -6  -4   -5.10    8.60
  13   6  -4  -14.70    5.90
 -13  -7   4    2.20   11.70
  13   7   4   10.90   12.20
  13   7  -4    8.00   14.10
 -13  -7  -4   -6.90   10.00
  13  -8  -4    2.20    3.90
  13   8   4    9.20   13.40
 -13  -8   4   -6.00    4.40
  13   8  -4   -4.50   10.20
 -13  -8  -4   -0.20   10.30
 -13  -9   4   19.80   16.80
  13   9   4   10.50   15.60
  13  -9   4   17.40    5.80
 -13  -9  -4   10.80   15.10
  13   9  -4   -3.20   11.00
 -13 -10   4   25.70   21.80
  13 -10  -4    8.10    4.60
  13  10   4   -3.30   10.30
  13 -10   4   11.90    5.00
 -13 -10  -4   -0.40   14.30
  13  10  -4   -8.00    9.20
  13  11   4  -11.90    5.20
 -14   0  -4   86.79    9.70
 -14   0   4  100.89   29.00
 -14   0  -4   44.50   16.00
 -14   0   4   58.79    7.70
 -14  -1   4   21.60    4.50
 -14   1  -4   21.50   12.60
 -14   1  -4   23.90    5.30
 -14  -1   4   12.80   15.70
 -14  -1  -4   17.30    4.80
 -14   1   4   -3.60    9.50
 -14  -1  -4   16.90   12.50
 -14  -2   4   40.40    6.20
 -14  -2   4   85.89   26.10
 -14   2  -4   32.50   13.70
 -14   2  -4   25.20    5.30
 -14   2   4   67.59   24.60
 -14  -2  -4   30.70    6.00
 -14  -2  -4   71.19   20.40
 -14   3  -4   50.79    7.00
 -14  -3   4   38.80    6.50
 -14   3  -4   45.10   15.10
 -14  -3   4   82.99   27.60
 -14  -3  -4   40.00   27.20
  14   3  -4   83.19   24.00
 -14   3   4   69.99   25.00
  14   4   4   60.19   17.20
 -14  -4   4   72.29    8.80
 -14  -4   4   71.39   26.70
 -14   4  -4   83.49   20.40
 -14  -4  -4   51.79   20.60
 -14   4   4  123.69   31.00
  14   4  -4  107.09   29.50
 -14   5  -4    9.10    9.10
  14   5   4   10.90   11.10
 -14  -5   4   16.30    4.70
 -14  -5   4    4.50   11.40
 -14  -5  -4    0.80   10.80
  14   5  -4   -7.00   10.00
 -14   5   4   17.60   15.90
  14   6   4   25.60   15.70
 -14  -6   4    2.10    3.80
 -14  -6   4    4.60   14.20
  14   6  -4   -2.60   11.80
 -14  -6  -4    8.30   13.50
  14   7   4   25.50   15.20
  14  -7  -4   60.89    8.50
 -14  -7   4   40.20   22.60
  14   7  -4   26.50   20.30
 -14  -7  -4    1.70   13.10
  14   8   4   78.39   25.60
  14  -8  -4   83.29   11.80
 -14  -8   4   57.79   26.80
 -14  -8  -4   93.39   31.10
  14   8  -4  116.29   34.10
  14   9   4   15.20   17.50
  14  -9  -4   64.59    9.20
 -14  -9   4   16.20   17.90
  14   9  -4   45.80   26.60
 -14  -9  -4   39.70   25.00
  14  10   4   -5.10    9.80
  14 -10  -4    1.20    5.30
  14  10  -4   37.70   23.30
 -14 -10  -4    8.30   16.50
  14  11   4   10.00   18.60
  14  11  -4    0.70   15.80
  14 -11   4    8.80    5.40
 -15   0  -4   52.59    7.60
 -15   0  -4   68.69   20.10
 -15   0   4   83.49   27.90
 -15   0   4   55.59    7.70
 -15   1  -4   24.80    5.40
 -15  -1   4   15.80   15.80
 -15  -1   4   24.60    5.10
 -15   1  -4   27.50   14.90
 -15  -1  -4   47.10   17.50
 -15   1   4   21.20   15.80
 -15  -1  -4   17.10    5.00
 -15  -2   4   11.90    4.30
 -15   2  -4    6.50    9.40
 -15  -2   4    9.50   13.10
 -15   2  -4    7.00    3.80
 -15   2   4   -2.90    8.40
 -15  -2  -4   10.30    4.60
 -15  -2  -4   29.90   17.10
 -15  -3   4   -2.80    2.80
 -15  -3   4   -1.70    9.90
 -15   3  -4   -2.80    2.50
 -15   3  -4    6.30    8.30
 -15   3   4   -2.50    5.70
 -15  -3  -4    3.40   10.80
 -15   4  -4   10.20    9.80
 -15  -4   4   11.20    4.40
  15   4   4   23.70   13.30
 -15  -4   4   32.70   21.90
  15   4  -4   18.40   18.20
 -15  -4  -4   20.90   15.00
 -15   4   4    0.60   13.10
 -15  -5   4   -8.10    2.40
 -15   5  -4    0.70    7.70
 -15  -5   4   -4.70    9.20
  15   5   4   -5.30    7.20
  15   5  -4    3.80   12.80
 -15  -5  -4  -12.90    4.90
 -15   5   4    3.70   12.10
  15  -6  -4   15.90    4.70
 -15  -6   4   -4.80    7.00
 -15  -6   4    3.10    4.00
  15   6   4   -7.70    8.60
 -15   6  -4   -1.10    8.20
  15   6  -4  -14.40    8.50
 -15   6   4    5.40   13.20
 -15  -6  -4   -0.40   10.20
  15  -7  -4    2.80    3.90
 -15  -7   4    2.80    4.00
  15   7   4   -4.00    9.50
 -15  -7   4    2.50   11.20
 -15  -7  -4   24.30   22.20
  15   7  -4  -13.70    6.80
  15  -8  -4    9.10    5.20
  15   8   4   -7.30    7.90
 -15  -8   4   14.50   18.00
 -15  -8  -4    7.50   15.50
  15   8  -4   15.40   18.50
  15  -9  -4    9.20    7.60
  15   9   4    0.20   11.40
 -15  -9  -4   -5.50   11.30
  15   9  -4   -4.90   12.90
  15  10   4   -0.40   11.10
  15  10  -4    0.80   18.10
 -16   0  -4   52.69   20.00
 -16   0  -4   34.80    6.80
 -16   0   4   37.50   21.10
 -16   1  -4  146.89   30.00
 -16   1  -4  114.49   12.10
 -16  -1   4   98.69   11.20
 -16  -1   4  169.78   38.60
 -16  -1  -4  127.69   31.10
 -16   1   4  113.79   29.80
 -16  -1  -4  120.39   12.80
 -16   2  -4    2.90    8.20
 -16   2  -4   -1.50    2.90
 -16  -2   4    2.80    3.50
 -16  -2   4   -0.30   13.50
 -16  -2  -4   -1.90    3.30
 -16  -2  -4    6.30   12.10
 -16   2   4   11.90   13.50
 -16   3  -4   -0.50    7.30
 -16   3  -4   -2.70    2.70
 -16  -3   4    1.00   10.60
 -16  -3   4    4.50    4.00
 -16   3   4  -11.60    6.10
 -16  -3  -4   -5.40    3.60
 -16  -3  -4   -9.70    7.30
 -16  -4   4   11.20    5.00
 -16  -4   4    4.00   12.40
 -16   4  -4   14.30   11.40
 -16  -4  -4   -4.10    9.90
  16   4  -4   18.30   17.70
 -16   4   4   -4.70    9.20
 -16   5  -4   45.30   17.80
 -16  -5   4   48.90    8.10
  16   5   4   58.79   20.40
 -16  -5   4   79.09   28.10
 -16   5   4   94.19   30.80
  16   5  -4   82.69   30.00
 -16  -5  -4   89.89   30.80
  16   6   4    4.80   11.80
 -16   6  -4   -2.50    9.80
 -16  -6   4   -0.70   12.00
 -16  -6   4    2.70    3.80
 -16   6   4    8.50   15.60
 -16  -6  -4   -4.80    8.20
  16   6  -4   11.40   16.50
  16  -7  -4   11.20    5.10
 -16  -7   4   13.60   18.20
 -16  -7   4    8.70    5.10
 -16   7  -4   11.80   12.40
  16   7  -4   13.80   18.40
 -16  -7  -4   38.80   26.50
 -16   7   4   26.20   16.60
 -16  -8   4   19.30    6.30
  16   8   4   38.20   20.20
 -16  -8  -4   39.00   24.80
  16   8  -4   19.20   19.70
 -16  -9   4   52.89    8.80
  16   9   4   62.49   25.00
  16   9  -4   47.60   28.60
 -17   0  -4   -1.80    3.00
 -17   0  -4    2.60   10.60
 -17   0   4   -7.40    9.30
 -17  -1   4  -11.50    7.40
 -17   1  -4   -1.50    3.30
 -17   1  -4   -3.00    9.20
 -17  -1   4    3.90    3.70
 -17  -1  -4   -1.10    3.40
 -17  -1  -4    1.20    9.50
 -17   1   4    6.60   12.10
 -17   2  -4   10.50   14.90
 -17  -2   4   -2.10    3.00
 -17  -2   4    8.50   16.40
 -17   2  -4    9.90    4.30
 -17   2   4    1.80    9.80
 -17  -2  -4    2.00    4.20
 -17  -2  -4    7.10   13.30
 -17  -3   4   18.20   18.40
 -17  -3   4   34.40    6.80
 -17   3  -4   38.10   16.70
 -17  -3  -4   25.80    6.30
 -17  -3  -4   73.99   25.20
 -17   3   4   46.60   22.80
 -17   4  -4   -0.10    8.60
 -17  -4   4   36.90   26.70
 -17  -4   4    3.00    4.00
 -17  -4  -4   19.00    6.10
 -17   4   4   28.10   21.20
 -17  -4  -4   11.30   13.50
 -17  -5   4    3.10    4.20
 -17  -5   4   21.80   20.40
 -17   5   4   13.80   14.80
  17   5  -4    3.30   12.20
 -17  -5  -4   24.30   18.80
  17   6   4    3.40   11.80
 -17  -6   4    3.70    4.50
 -17  -6   4   -4.10   11.80
 -17   6  -4    9.50   12.50
  17   6  -4  -16.70    6.20
 -17  -6  -4    0.40   21.30
 -17   6   4  -11.10    8.50
  17   7   4    2.40   15.20
 -17   7  -4    7.70   13.50
 -17  -7   4    1.50    4.50
 -17  -7  -4   -3.70   12.30
  17   7  -4   22.00   20.50
 -17   7   4   -4.20   11.10
 -17  -8   4   10.20    6.00
 -18   0   4   -0.10   12.00
 -18   0  -4   -4.50    2.90
 -18   0  -4    3.00   11.50
 -18   1  -4   33.60   17.60
 -18   1  -4   20.20    5.60
 -18  -1   4   -0.20   14.10
 -18  -1   4   21.00    5.50
 -18  -1  -4    5.10   12.80
 -18   1   4   45.60   25.80
 -18  -1  -4   37.80    7.30
 -18   2  -4    8.50    4.50
 -18  -2   4   -0.30   13.60
 -18  -2   4    5.50    4.10
 -18   2  -4    0.60   10.10
 -18  -2  -4   -1.20    9.40
 -18  -2  -4   12.20    4.70
 -18   2   4   -2.40    8.10
 -18  -3   4   84.89   10.60
 -18  -3   4   46.30   26.70
 -18   3  -4   72.69   22.90
 -18  -3  -4   48.80   23.00
 -18  -3  -4   67.79   11.50
 -18   3   4   11.30   16.60
 -18   4  -4   -1.00    8.60
 -18  -4   4   -3.90   12.40
 -18  -4   4   -0.90    3.60
 -18  -4  -4   13.70    6.20
 -18  -4  -4    2.20   12.00
 -18   4   4    9.90   16.40
 -18   5  -4   -0.70    9.40
 -18  -5   4   35.40    7.40
 -18  -5   4   20.70   25.20
 -18  -5  -4   31.70   23.20
 -18  -5  -4   18.90    6.30
 -18   5   4   48.80   24.30
 -18   6  -4   -0.80    8.60
  18   6   4   -4.40   11.40
 -18  -6  -4   -6.70   10.40
  18   6  -4    2.50   13.60
 -19   0  -4   -2.30    3.60
 -19   0  -4   -0.40   12.40
 -19   0   4   -2.00   11.90
 -19  -1   4   33.10   23.40
 -19   1  -4   11.10    5.10
 -19   1  -4   41.00   21.30
 -19  -1  -4   12.10   16.60
 -19   1   4   21.80   19.60
 -19  -1  -4    8.60    5.20
 -19   2  -4   -2.40    3.20
 -19  -2   4   -0.90    3.50
 -19   2  -4    3.40   11.40
 -19  -2   4    6.40   14.20
 -19  -2  -4   -2.50    9.50
 -19  -2  -4   -4.10    3.90
 -19   2   4    1.20   14.40
 -19  -3   4    3.50    4.60
 -19   3  -4   -4.10    8.20
 -19  -3   4    7.90   18.60
 -19   3   4    8.70   15.70
 -19  -3  -4    5.20   13.80
 -19  -3  -4   -1.80    4.10
 -19  -4   4    5.40    4.80
 -19   4  -4    7.10   11.60
 -19   4   4    2.50   13.10
 -19  -4  -4    5.60    5.80
 -19  -4  -4    9.30   16.40
   0   0   5   11.90    6.00
   0  -1   5    0.20    3.20
   0   1  -5   -0.20    3.70
   0   2  -5  583.04   42.00
   0  -2   5  655.53   41.50
   0  -3   5    0.70    3.20
   0   3  -5    1.40    3.80
   0   3   5    3.30    4.70
   0   4  -5  618.14   47.70
   0  -4   5  695.53   49.80
   0   4   5  697.93   52.69
   0  -5   5   -3.00    3.10
   0   5  -5   10.80    6.90
   0   5   5    4.60    6.20
   0   6   5 4486.25  266.17
   0   6  -5 4378.16  259.97
   0   7   5    6.80    8.10
   0   7  -5    7.00    8.00
   0  -7   5   -0.40    4.90
   0   8   5  237.88   40.80
   0   8  -5  210.18   33.80
   0  -8   5  210.08   31.50
   0   9   5    4.10   10.50
   0  -9   5   -5.90    5.80
   0   9  -5   -0.20    7.20
   0 -10   5  368.26   48.60
   0  10  -5  388.06   53.99
   0  10   5  443.76   61.19
   0  11  -5    3.80   11.00
   0  11   5    1.60   11.30
   0  12   5   23.30   17.60
   0  12  -5   -6.30    7.10
   0  13  -5   17.20   15.20
   0  13   5   -5.90    9.40
   0  14   5   38.40   24.30
   0  14  -5   26.20   20.70
   0  15   5    4.90   11.00
   0  15  -5    4.70   15.70
  -1   0   5    9.00    6.00
   1   0   5    0.30    2.70
   1   0   5    4.60    4.20
  -1   1  -5  303.27   23.70
  -1  -1   5  350.76   27.40
   1   1   5  325.17   25.80
   1   1  -5  348.27   28.20
   1  -1   5  337.67   22.10
   1   2   5 1449.55   89.29
  -1  -2   5 1398.66   87.79
   1   2  -5 1442.56   89.09
  -1   3  -5 1136.49   71.69
  -1  -3   5 1196.08   75.69
   1   3   5 1183.18   77.99
   1   3  -5 1160.08   75.89
   1   4   5  234.38   31.70
  -1   4  -5  343.47   26.60
  -1  -4   5  315.77   27.70
  -1   4   5  289.07   34.80
   1  -4   5  273.27   22.20
  -1  -5   5  133.19   20.70
   1   5   5  138.19   24.30
  -1   5  -5   98.49   17.50
   1   5  -5  162.58   24.90
  -1   5   5  125.29   22.10
   1  -5   5  155.78   18.60
   1   6   5    7.50    8.50
  -1  -6   5    6.40    6.90
  -1   6  -5    5.40    6.60
  -1   6   5    5.40    8.70
   1   6  -5   11.10    8.70
   1  -6   5   10.50    6.40
  -1   7  -5   23.30   11.30
  -1  -7   5   84.69   19.40
   1   7   5   54.69   18.70
   1  -7   5   69.09   15.30
   1   7  -5   62.79   18.20
  -1   7   5   32.60   14.00
   1   8   5  277.27   42.60
  -1   8  -5  243.48   37.30
  -1  -8   5  279.87   38.10
  -1   8   5  190.48   35.20
   1   8  -5  242.78   37.00
  -1  -9   5    3.30    8.70
  -1   9  -5    6.40   10.20
   1   9   5    5.00    9.70
   1   9  -5    3.00    8.20
  -1   9   5   -4.40    7.10
   1  10   5  110.19   29.60
  -1  10  -5   78.79   23.10
  -1 -10   5   99.49   24.00
   1  10  -5   81.99   26.00
  -1  10   5   50.39   19.80
  -1 -11   5   38.10   16.30
  -1  11  -5    2.50   10.80
   1  11   5   12.60   15.40
  -1  11   5   16.40   16.00
   1  11  -5    9.30   13.10
   1  12   5    1.20   11.20
  -1  12  -5   -4.90    7.50
   1  12  -5   13.70   16.50
  -1  12   5   -9.70    4.60
  -1  13  -5   28.30   20.30
   1  13   5   65.99   28.60
   1  13  -5   38.10   20.80
  -1  13   5   27.20   20.70
   1  14   5   11.00   17.30
  -1  14  -5   -0.50   11.50
   1  14  -5   -9.80    6.40
  -1  14   5   -6.20   10.10
   1  15   5   17.60   15.00
  -1  15  -5    7.30   13.60
   1  15  -5   23.40   22.80
  -1  15   5    9.90   15.70
  -2   0   5   14.40    8.00
   2   0   5   -1.20    1.90
  -2   0  -5   -0.40    2.40
   2   0   5   -1.80    1.90
  -2  -1   5 3308.87  228.88
  -2  -1   5 3653.23  224.08
   2  -1  -5 3673.83  236.48
   2  -1  -5 3809.92  228.48
  -2   1  -5 3727.23  211.18
  -2   1   5 3467.45  232.78
   2   1  -5 3901.01  235.08
  -2  -1  -5 3770.32  229.08
  -2   1   5 3224.48  222.18
   2   1  -5 3557.84  224.08
  -2  -2   5  111.99    6.40
   2   2   5   93.99   15.40
  -2  -2   5   76.09   14.50
  -2   2  -5  107.89    6.50
  -2   2  -5  115.69    9.60
   2   2  -5  117.29   18.70
  -2  -2  -5   85.79   15.30
   2   3   5 2330.37  137.49
  -2  -3   5 2212.38  135.79
  -2  -3  -5 2171.48  137.19
   2   3  -5 2281.27  142.99
  -2  -4   5 1411.66   92.59
   2   4   5 1474.85   95.29
  -2   4  -5 1417.76   86.49
  -2  -4  -5 1342.97   94.39
   2   4  -5 1462.75   94.09
   2   5   5   23.90   10.70
  -2   5  -5   36.30    9.70
  -2  -5   5   34.60   11.80
  -2  -5  -5   29.30   11.80
   2   5  -5   32.10   12.10
  -2  -6   5  425.86   40.00
  -2   6  -5  464.55   37.80
   2   6   5  421.86   43.10
  -2   6   5  425.26   41.70
   2   6  -5  452.45   41.90
  -2  -6  -5  406.36   42.40
  -2  -7   5  170.98   28.20
   2   7   5  159.08   31.40
  -2   7  -5  161.88   26.10
   2   7  -5  178.78   30.80
  -2   7   5  164.88   29.10
  -2  -7  -5  169.98   31.00
  -2  -8   5   15.50   12.10
   2   8   5   29.30   14.10
  -2   8  -5    9.00    8.80
   2   8  -5    6.40   10.00
  -2   8   5   13.60   10.60
  -2  -8  -5   23.80   14.30
  -2  -9   5   -0.90    7.80
   2   9   5    0.90    9.00
  -2   9  -5    8.40    9.40
   2   9  -5    9.80   11.90
  -2   9   5   14.90   14.00
  -2 -10   5   74.69   22.00
  -2  10  -5   86.89   22.10
   2  10   5   98.09   26.10
  -2  10   5   47.90   19.30
   2  10  -5   77.29   24.30
  -2 -11   5  108.69   28.60
   2  11   5  112.99   31.00
  -2  11  -5  135.29   29.70
  -2  11   5  112.59   30.30
   2  11  -5  149.39   40.40
  -2  12  -5   -6.70    9.40
   2  12   5   10.60   13.40
  -2 -12   5   16.60   15.30
  -2  12   5   16.20   16.30
   2  12  -5    3.70   10.50
  -2  13  -5    9.20   13.30
  -2 -13   5    8.60   12.60
   2  13   5   -9.50    7.50
  -2  13   5    2.50   11.20
   2  13  -5   -3.00    8.90
  -2  14  -5  149.29   38.00
   2  14   5   50.39   27.80
   2  14  -5   45.50   25.80
  -2  14   5   87.79   31.10
  -2  15  -5    7.50   16.70
   2  15   5   15.80   20.10
  -2  15   5   20.30   19.60
   2  15  -5   -4.40   13.10
  -3   0  -5   -0.10    2.40
  -3   0   5   -1.10    4.70
   3   1   5   45.00    8.10
  -3  -1   5   34.60   11.00
   3   1  -5   45.00   12.40
  -3  -1  -5   52.59   11.00
   3   1  -5   44.20    3.40
  -3  -2   5 3157.08  205.08
   3  -2  -5 3447.46  222.38
  -3  -2   5 3220.18  219.58
   3  -2  -5 3205.38  207.58
   3  -2  -5 3196.38  205.28
  -3   2   5 3035.70  204.78
  -3  -2  -5 3415.96  212.18
  -3   2   5 2847.92  211.28
   3   2  -5 3142.99  215.38
   3  -2   5 2944.71  177.58
   3   2  -5 3138.89  204.78
  -3   3  -5  578.14   35.20
  -3  -3   5  622.14   47.10
   3   3   5  558.94   44.70
   3   3  -5  613.44   47.60
  -3  -3  -5  591.84   46.20
   3   4   5  615.34   45.10
  -3  -4   5  509.25   42.50
  -3   4  -5  463.85   32.70
  -3  -4  -5  394.86   40.30
   3   4  -5  515.05   43.40
   3  -4   5  470.45   27.10
  -3  -5   5   39.70   14.20
  -3   5  -5   52.19   11.30
   3   5   5   93.79   20.50
   3  -5   5   62.29    4.50
   3   5  -5   60.99   17.30
  -3  -5  -5   47.70   15.70
   3   6   5  165.98   29.90
  -3   6  -5  125.09   20.00
  -3  -6   5  135.49   25.10
  -3  -6  -5  114.59   25.90
  -3  -7   5    1.00    7.70
   3   7   5    0.50    8.00
  -3   7  -5   -4.50    4.40
  -3   7   5   -7.10    4.20
   3   7  -5    5.20    8.80
  -3  -7  -5   -0.90    6.60
  -3   8  -5   31.30   13.00
  -3  -8   5   26.10   13.20
   3   8   5   12.20   12.40
  -3   8   5   49.90   17.40
  -3  -8  -5   14.30   13.30
   3   8  -5   62.19   19.90
   3   9   5   16.00   13.30
  -3  -9   5   -6.10    5.50
  -3   9  -5    2.00    8.00
  -3   9   5   -3.30    7.60
  -3  -9  -5   17.30   13.70
   3   9  -5    4.40   10.30
  -3 -10   5   32.40   15.10
  -3  10  -5    0.60    8.20
   3  10   5   10.10    7.90
  -3  10   5   24.00   14.80
   3  10  -5   -0.80    7.70
  -3 -10  -5   19.10   15.40
  -3 -11   5   29.70   17.60
  -3  11  -5   29.10   16.30
   3  11   5   24.20   19.80
  -3 -11  -5   58.79   23.60
  -3  11   5   30.20   17.90
   3  11  -5   35.20   20.60
  -3 -12   5   12.30   12.30
  -3  12  -5    1.70   14.50
   3  12   5   -0.40   11.00
  -3  12   5    1.20   11.40
   3  12  -5    2.60   11.20
  -3 -13   5    8.70   12.90
  -3  13  -5   -3.90   10.30
   3  13   5   44.30   25.40
  -3  13   5   14.10   16.30
   3  13  -5    9.60   15.60
  -3  14  -5    2.00   12.50
   3  14   5    8.50   18.70
  -3  14   5   18.30   18.70
   3  14  -5   30.00   22.80
  -3  15  -5   12.30   16.60
   3  15   5   16.40   23.10
  -3  15   5    4.40   14.40
   3  15  -5    3.40   16.10
  -4   0  -5    0.30    2.10
   4   0  -5   -2.00    0.90
  -4   0   5   -1.30    5.40
  -4  -1   5  183.28   26.80
   4   1   5  223.68   18.40
   4   1  -5  279.07   33.20
   4   1  -5  243.68   14.60
  -4   1   5  277.77   35.10
  -4  -1  -5  237.08   21.10
  -4  -2   5 3439.16  204.98
  -4   3  -5  344.37   19.70
  -4  -3   5  320.37   32.70
   4   3   5  337.77   31.00
  -4  -3  -5  375.56   33.30
   4   3  -5  319.17   38.60
   4   4   5   -5.00    3.80
  -4  -4   5    5.30    6.50
   4  -4   5    3.00    1.40
   4   4  -5    9.10    8.20
  -4  -4  -5   -5.50    3.90
   4   5   5 3745.73  228.38
  -4  -5   5 3888.01  229.38
  -4  -5  -5 3861.31  230.28
   4   5  -5 3642.44  229.48
  -4  -6   5  151.68   29.70
   4   6   5  192.58   32.50
  -4   6  -5  201.18   24.80
   4   6  -5  176.98   31.30
   4  -6   5  146.39   10.00
  -4  -6  -5  152.08   29.30
   4   7   5  375.36   51.09
  -4  -7   5  474.65   47.60
  -4   7  -5  508.15   41.10
   4   7  -5  464.45   47.20
  -4  -7  -5  413.46   52.99
  -4   8  -5    5.20    8.10
  -4  -8   5   17.70   12.80
   4   8   5   27.40   16.90
  -4   8   5   11.30   11.10
  -4  -8  -5    1.70    9.60
   4   8  -5   17.70   14.10
  -4   9  -5   23.40   11.30
  -4  -9   5   10.50   11.30
   4   9   5   -4.40    9.80
  -4  -9  -5    0.60   10.30
   4   9  -5   18.10   13.90
  -4   9   5   47.30   17.60
  -4  10  -5   14.40   11.80
  -4 -10   5   19.00   14.50
  -4 -10  -5    4.10   12.70
   4  10  -5   52.39   23.00
  -4  10   5   29.10   16.20
  -4  11  -5  380.76   53.49
  -4 -11   5  374.86   55.29
   4  11   5  436.86   65.19
  -4  11   5  384.56   57.09
   4  11  -5  512.35   68.89
  -4 -11  -5  533.55   73.99
  -4 -12   5   50.49   19.50
   4  12   5   54.29   23.10
  -4  12   5   74.09   24.60
   4  12  -5   47.70   21.10
  -4 -12  -5   77.59   32.40
  -4  13  -5   -2.40    8.80
   4  13   5  -10.30   12.00
  -4  13   5   -2.00    8.60
   4  13  -5    1.50    9.70
  -4  14  -5    8.50   13.60
   4  14   5   10.50   17.30
  -4 -14   5    1.00   13.00
  -4  14   5   -9.20    9.10
   4  14  -5  -11.30    9.60
  -4  15  -5   14.30   17.20
  -4 -15   5  -10.70    7.60
   4  15   5   21.80   21.60
  -4  15   5    3.70   17.50
   4  15  -5   17.80   20.80
  -5   0   5    1.80    5.80
   5   0  -5    0.90    1.30
  -5   0  -5   -1.50    2.20
  -5  -1   5  996.10   66.89
   5   1   5  826.12   52.59
  -5  -1   5  883.71   48.40
   5  -1  -5  868.21   48.60
  -5  -1  -5  858.81   57.09
   5   1  -5  787.22   63.99
  -5   1   5  850.41   65.69
  -5  -2   5   25.10   10.60
  -5   2  -5   30.20    3.50
   5   2   5   44.90    9.90
  -5  -2   5   32.70    3.40
   5   2  -5   53.99   15.60
  -5  -2  -5   31.40    9.70
  -5  -3   5   30.50   12.20
   5   3   5   42.00   11.30
  -5   3  -5   42.60    3.90
  -5  -3   5   26.70    3.30
  -5  -3  -5   40.60   12.90
   5   3  -5   45.40   14.90
  -5  -4   5   -0.80    6.60
   5   4   5    6.00    7.00
  -5  -4  -5    7.20    7.70
   5  -4   5    7.20    1.90
   5   4  -5    0.70    6.60
   5   5   5  611.04   49.60
  -5  -5   5  462.05   47.60
   5  -5   5  521.35   30.60
  -5  -5  -5  538.75   49.90
   5   5  -5  580.74   51.29
  -5  -6   5   54.59   16.80
  -5   6  -5   79.49   13.90
   5   6   5   94.09   22.70
   5   6  -5   36.20   15.60
   5  -6   5   51.09    5.00
  -5  -6  -5   22.10   12.80
  -5   7  -5   11.40    8.00
   5   7   5   10.90   11.80
  -5  -7   5    7.40    9.40
   5  -7   5    3.50    2.00
   5   7  -5    6.70   10.20
  -5  -7  -5   -1.60    6.90
  -5  -8   5    4.30   10.70
   5   8   5    1.40    8.70
  -5   8  -5   10.40    9.30
  -5  -8  -5   26.60   12.00
   5  -8   5    4.30    2.40
   5   8  -5    8.30   11.90
  -5   9  -5   11.90   10.00
   5   9   5   -2.30    8.50
  -5  -9  -5   -8.30    5.70
   5   9  -5   -1.10    8.40
  -5   9   5    3.70    9.30
   5  10   5    9.30   14.80
  -5 -10   5   11.10   13.50
  -5  10  -5   37.60   14.50
   5  10  -5   32.70   18.70
  -5 -11   5   -2.20    8.90
  -5  11  -5    8.20   10.60
   5  11   5   -6.70    7.80
   5  11  -5    7.20   13.40
  -5  11   5    9.40   11.50
   5  12   5  -14.20    8.40
  -5  12  -5   -6.10    6.70
  -5 -12   5   -5.20    6.50
  -5  12   5    4.20   12.40
   5  12  -5    6.40   14.70
  -5 -12  -5  -12.20    4.60
  -5  13  -5   -5.30    7.10
   5  13   5    1.70   11.70
  -5  13   5    4.40   15.00
   5  13  -5   -8.70    8.00
   5  14   5   -0.80   14.80
  -5 -14   5    0.00   12.60
  -5  14  -5   -8.60    6.40
   5  14  -5   -6.30    5.50
  -5  14   5    4.30   12.20
  -5 -15   5  -17.10    6.80
   5  15   5    5.10   16.30
  -5  15  -5    2.10   13.60
   5  15  -5   -4.60   10.80
  -5  15   5    3.00   14.00
  -6   0   5   -4.90    4.00
  -6   0  -5   -2.60    2.20
   6   0  -5   -0.10    1.30
  -6  -1   5  176.28   28.70
   6   1   5  197.18   16.70
  -6  -1   5  221.48   13.50
  -6   1  -5  213.38   15.80
   6  -1  -5  232.08   13.80
  -6   1   5  220.98   32.40
   6   1  -5  283.77   36.50
  -6  -2   5  112.69   23.00
  -6  -2   5  101.19    6.90
  -6   2  -5   86.19    6.80
   6   2   5   98.99   15.20
   6  -2  -5   92.79    7.10
   6   2  -5   92.99   20.40
  -6  -2  -5  123.09   20.10
  -6   3  -5   37.70    4.20
  -6  -3   5   53.09    4.80
  -6  -3   5   43.10   14.80
   6   3   5   40.30   12.30
  -6  -3  -5   31.20   11.40
   6   3  -5   40.30   14.20
   6   4   5  447.66   39.70
  -6  -4   5  455.35   43.60
  -6  -4  -5  414.46   41.00
   6   4  -5  419.06   43.00
  -6  -5   5 1790.92  120.59
   6   5   5 1633.24  114.79
  -6  -5  -5 1578.34  116.59
   6   5  -5 1757.22  120.69
   6  -5   5 1777.42   95.69
   6   6   5    0.40    7.20
  -6  -6   5    2.90    9.40
   6   6  -5    6.00    9.60
   6  -6   5    5.60    2.20
  -6  -6  -5   -1.00    7.10
  -6  -7   5  299.17   46.10
  -6   7  -5  337.67   30.80
   6   7   5  338.97   47.60
  -6  -7  -5  319.87   48.60
   6   7  -5  319.57   50.69
   6  -7   5  345.17   20.70
  -6   8  -5    5.70    7.60
  -6  -8   5   13.90   10.30
   6   8   5    8.30   11.40
   6  -8   5    5.60    2.80
  -6  -8  -5   25.90   16.80
   6   8  -5    4.60   10.80
  -6  -9   5   75.49   24.10
   6   9   5   82.59   26.90
  -6   9  -5   92.69   20.40
  -6  -9  -5   85.29   26.80
   6  -9   5   86.29    7.70
   6   9  -5   96.79   28.40
  -6  10  -5   27.10   14.60
  -6 -10   5   20.70   16.10
   6  10   5   73.09   26.70
   6 -10   5   38.80    5.30
   6  10  -5   42.10   21.00
  -6  10   5   43.80   17.60
   6  11   5  158.68   38.30
  -6  11  -5  184.08   34.20
  -6 -11   5  245.28   46.50
  -6  11   5  185.68   39.80
   6  11  -5  146.79   36.70
   6  12   5   31.40   20.50
  -6  12  -5   21.10   15.00
  -6 -12  -5   39.30   22.80
  -6  12   5   40.00   19.30
   6  12  -5   24.60   20.70
  -6 -13   5  -15.80    5.40
  -6  13  -5   -0.10   10.00
   6  13   5   -1.30   13.20
  -6  13   5   -4.20    6.00
   6  13  -5   -0.80   12.10
  -6 -13  -5  -11.60    7.70
  -6  14  -5   15.50   15.90
   6  14   5   12.20   29.60
  -6 -14   5   13.20   20.40
  -6  14   5   29.80   19.80
  -6 -14  -5   10.80   16.70
  -7   0   5    1.80    5.50
  -7   0  -5    3.30    3.80
   7   0  -5    0.70    1.70
  -7  -1   5  110.49    7.70
  -7   1  -5  117.69   13.60
   7  -1  -5  105.39    8.00
   7   1   5  102.79   10.60
  -7  -1   5  101.19   21.90
   7   1  -5   72.79   19.70
  -7  -1  -5  109.69   16.90
  -7   1   5  111.59   23.40
  -7  -2   5  550.64   50.89
   7   2   5  566.94   41.30
  -7   2  -5  583.44   32.70
   7  -2  -5  548.95   32.70
  -7  -2   5  555.04   32.50
   7   2  -5  559.54   51.59
  -7  -2  -5  594.24   45.50
  -7   2   5  517.65   50.89
  -7  -3   5  260.37   16.50
  -7  -3   5  308.37   43.30
   7  -3  -5  267.37   16.80
  -7   3  -5  259.37   16.30
  -7  -3  -5  280.37   35.30
   7   3  -5  332.57   43.40
  -7  -4   5    9.10    9.30
   7   4   5   23.50   10.00
  -7  -4  -5   10.30    9.60
   7   4  -5   18.60   12.70
  -7  -5   5   42.10   16.40
   7   5   5   19.70   11.90
  -7  -5  -5   45.90   17.10
   7   5  -5   69.49   21.60
   7  -5   5   57.69    5.80
   7   6   5  288.77   40.70
   7  -6   5  286.47   17.90
   7   6  -5  273.57   43.00
  -7  -6  -5  267.07   41.40
   7   7   5   13.90   12.00
  -7  -7   5   18.50   13.70
  -7  -7  -5   35.50   16.90
   7   7  -5   11.10   12.70
   7  -7   5   29.80    4.60
   7   8   5  164.58   35.30
  -7   8  -5  182.58   27.30
  -7  -8   5  276.87   46.50
  -7  -8  -5  197.08   39.40
   7  -8   5  184.18   13.20
   7   8  -5  256.57   45.50
  -7  -9   5   46.90   19.40
  -7   9  -5   19.20   11.00
   7   9   5   -9.00    6.10
  -7  -9  -5   -0.90   10.60
   7   9  -5   -0.40    9.20
   7  -9   5    6.80    3.10
  -7 -10   5   21.90   17.20
   7  10   5   11.30   16.20
  -7  10  -5    6.10    8.70
   7 -10   5   10.00    3.60
  -7  10   5   -4.90    6.70
   7  10  -5   -8.30    7.70
   7  11   5    3.90   11.90
  -7  11  -5   -5.10    6.30
   7  11  -5   -4.80    8.10
   7 -11   5   -3.00    2.80
  -7  11   5    8.40   13.80
  -7  12  -5   44.00   18.30
  -7 -12   5   33.20   21.10
   7  12   5   36.90   23.10
   7 -12   5   47.00    6.80
  -7 -12  -5   45.20   21.50
   7  12  -5   49.20   22.00
  -7  12   5   33.90   18.80
  -7 -13   5    2.90   14.90
   7  13   5   30.00   22.30
  -7  13  -5   19.00   16.40
  -7 -13  -5   45.50   23.40
   7  13  -5   36.60   23.30
  -7  13   5   25.40   16.00
   7 -13   5   31.70    5.70
   7  14   5   19.90   18.90
  -7 -14   5    3.20   15.10
  -7  14  -5   11.90   13.30
  -7  14   5   18.60   17.70
   7  14  -5   -5.00   11.30
  -8   0   5    0.00    6.50
  -8   1  -5  118.39    8.40
   8  -1  -5  101.29    8.20
  -8  -1   5  149.99   28.80
  -8   1  -5  101.89   14.50
  -8  -1   5   93.79    7.70
  -8  -1  -5  137.69   20.40
  -8   1   5  104.39   25.00
   8   1  -5  148.79   27.90
  -8  -2   5  792.52   66.69
   8  -2  -5  793.22   45.40
  -8  -2   5  801.52   45.10
  -8   2  -5  775.02   45.20
   8   2   5  828.02   54.59
  -8  -2  -5  749.82   58.59
   8   2  -5  725.33   65.29
  -8   2   5  811.22   67.59
  -8  -3   5   87.29    7.00
   8  -3  -5   82.69    7.00
   8   3   5   79.89   16.80
  -8  -3   5   82.89   22.30
  -8   3  -5   78.29    6.60
   8   3  -5   83.09   22.90
  -8  -3  -5   63.99   17.30
  -8  -4   5  558.14   51.89
   8  -4  -5  486.15   29.40
   8   4   5  490.75   44.00
  -8  -4  -5  438.46   45.10
   8   4  -5  512.35   60.19
  -8  -5   5  158.88   32.00
   8   5   5  123.79   25.00
  -8  -5  -5  159.18   29.00
   8   5  -5  104.39   25.50
  -8  -6   5  341.37   51.59
   8   6   5  310.67   43.30
   8  -6   5  311.27   20.00
  -8  -6  -5  356.06   50.09
   8   6  -5  319.17   47.70
  -8  -7   5  637.54   64.19
   8   7   5  664.03   61.69
   8   7  -5  655.93   65.49
   8  -7   5  633.84   37.80
  -8  -8   5  160.98   36.40
   8   8   5  106.09   27.80
  -8   8  -5  178.98   27.10
   8  -8   5  133.49   10.70
   8   8  -5  147.19   39.00
  -8  -8  -5  136.29   33.50
   8   9   5   63.49   23.90
  -8   9  -5   56.99   16.60
  -8  -9   5   84.69   27.90
   8  -9   5   63.29    7.70
  -8  -9  -5   68.29   24.00
   8   9  -5   89.29   29.70
   8  10   5    6.40   11.00
  -8  10  -5    2.20    9.20
  -8 -10   5   13.80   14.80
   8  10  -5    0.90    9.70
   8 -10   5    7.90    3.50
   8  11   5    2.20   10.50
  -8  11  -5   -2.50    8.50
  -8 -11   5    0.60    8.20
   8  11  -5  -10.50    5.40
   8 -11   5    7.70    3.60
  -8  11   5    1.80   10.50
   8  12   5   -2.00   11.70
  -8 -12   5   14.60   18.30
  -8  12  -5    8.40   13.10
  -8  12   5   -3.10    9.50
   8 -12   5    2.00    3.40
  -8 -12  -5   12.80   10.80
   8  12  -5    3.70   13.20
  -8 -13   5   28.40   23.20
  -8  13  -5    7.30   12.80
   8  13   5    1.70   13.50
   8  13  -5    2.50   13.90
  -8  13   5    7.80   13.10
  -8 -13  -5   10.40   19.50
   8  14   5   27.30   23.20
  -8 -14   5   -8.10   11.40
  -8  14  -5   -1.80   10.40
   8  14  -5   12.70   18.70
   8 -14   5    0.00    4.00
  -9   0   5   18.90   11.70
   9  -1  -5   39.20    5.30
  -9   1  -5   42.60   14.20
  -9  -1   5   26.80   14.50
  -9   1  -5   52.59    5.90
  -9  -1   5   40.70    5.10
   9   1  -5   71.09   21.20
  -9   1   5   45.00   17.20
  -9  -1  -5   43.00   12.10
   9  -2  -5  167.78   12.00
  -9  -2   5  137.09   29.00
  -9   2  -5  169.68   11.90
   9   2   5  194.38   23.60
  -9   2  -5  174.88   17.70
  -9  -2   5  165.58   11.80
  -9   2   5  189.18   33.40
  -9  -2  -5  183.88   28.00
   9   2  -5  176.98   33.70
  -9  -3   5    5.80    9.10
   9   3   5    3.30    6.30
  -9  -3   5    0.00    2.10
   9  -3  -5    1.70    2.40
  -9   3  -5    1.80    2.10
   9   3  -5    0.40    9.10
  -9  -3  -5   -1.80    5.40
  -9  -4   5   33.90    4.90
   9   4   5   31.90   12.40
  -9  -4   5   90.59   24.10
   9  -4  -5   47.70    6.00
   9   4  -5   20.10   13.70
  -9  -4  -5   44.00   17.30
   9   5   5  107.09   23.80
   9  -5  -5   77.39    8.60
  -9  -5   5  108.89   28.00
   9   5  -5   50.39   18.80
  -9  -5  -5   84.89   24.60
  -9  -6   5   32.60   16.10
   9  -6  -5   31.80    5.20
   9   6   5   28.60   15.70
   9  -6   5   28.60    4.90
   9   6  -5   16.60   14.30
  -9  -6  -5   45.50   17.90
   9   7   5  276.17   45.40
  -9  -7   5  284.37   47.10
  -9  -7  -5  265.37   45.40
   9   7  -5  260.67   46.80
   9  -7   5  283.07   18.60
   9   8   5   32.20   16.90
  -9  -8   5    5.80   11.40
  -9  -8  -5   44.10   21.70
   9  -8   5   21.10    4.80
   9   8  -5   57.89   22.70
   9   9   5   -8.70    6.50
  -9  -9   5   19.60   16.60
  -9   9  -5    3.10    8.20
  -9  -9  -5   15.30   14.70
   9   9  -5    6.50   13.40
   9  -9   5    6.10    3.30
   9  10   5    1.00   11.40
  -9  10  -5   -4.50    6.40
   9 -10   5    4.70    3.30
  -9 -10  -5   -9.70    5.00
   9  10  -5   39.50   22.90
  -9  11  -5   66.79   20.70
  -9 -11   5   83.39   29.30
   9  11   5   35.20   22.60
   9  11  -5   42.30   22.00
   9 -11   5   68.99    8.30
  -9  11   5   68.49   23.80
  -9 -11  -5   91.69   30.90
  -9  12  -5   57.39   21.30
   9  12   5   48.40   25.40
  -9  12   5   36.80   20.80
  -9 -12  -5   12.20   15.90
   9  12  -5   13.50   16.00
  -9  13  -5    0.00    8.70
  -9 -13   5   -1.50   12.90
   9  13   5   -9.90    7.50
  -9  13   5   35.20   18.10
   9  13  -5   12.50   17.30
 -10   0  -5    5.20    6.10
 -10   0   5   -2.10    8.90
 -10   0   5    4.80    2.60
 -10  -1   5    3.20   10.40
 -10   1  -5    2.80    5.90
 -10  -1   5    0.90    2.30
 -10   1  -5    1.00    2.30
  10  -1  -5   -1.70    2.40
 -10   1   5    7.10    8.70
 -10  -1  -5   -2.80    5.40
 -10  -2   5  690.43   62.39
  10   2   5  651.43   46.90
 -10   2  -5  615.14   50.09
 -10  -2   5  616.44   37.10
  10  -2  -5  639.54   37.50
 -10   2  -5  641.84   37.30
 -10  -2  -5  587.54   52.19
  10   2  -5  627.94   60.69
 -10   2   5  593.04   59.19
 -10  -3   5   40.40   16.70
 -10   3  -5   27.20    4.20
  10  -3  -5   15.30    3.90
  10   3   5    9.80    8.10
 -10  -3   5   27.40    4.50
 -10   3   5   23.70   15.50
  10   3  -5   22.50   16.50
 -10  -3  -5   23.40   12.80
  10  -4  -5   32.10    5.40
 -10  -4   5   38.50    5.50
 -10  -4   5   34.70   16.80
  10   4   5   37.40   13.30
 -10  -4  -5   44.20   17.60
  10   4  -5   42.90   18.80
 -10  -5   5  157.28   34.30
  10   5   5  210.28   33.80
  10  -5  -5  183.88   13.90
 -10  -5  -5  203.68   36.20
  10   5  -5  240.38   41.50
  10  -6  -5  382.66   25.00
  10   6   5  400.46   52.19
 -10  -6   5  392.96   59.29
  10   6  -5  423.96   57.59
  10  -7  -5  359.96   21.70
 -10  -7   5  288.27   52.79
  10   7   5  241.88   41.90
  10   7  -5  245.48   47.20
 -10  -7  -5  286.87   48.30
  10  -7   5  306.27   20.70
  10   8   5    4.10    9.40
  10  -8  -5    2.20    4.60
 -10  -8   5    1.90   12.70
 -10  -8  -5   14.30   15.80
  10  -8   5   -3.20    2.40
  10   8  -5   -2.80   10.60
  10   9   5    5.90   12.10
  10   9  -5   -8.70    9.20
 -10  -9  -5   11.50   14.90
  10  -9   5    9.60    3.70
 -10 -10   5  220.18   46.60
 -10  10  -5  186.78   31.80
  10  10   5  176.68   42.10
  10  10  -5  203.68   45.40
 -10 -10  -5  185.98   42.10
  10 -10   5  234.48   16.40
 -10 -11   5   -1.90   12.70
 -10  11  -5   -4.00    7.40
  10  11   5   -5.50    9.40
  10  11  -5   10.70   16.10
 -10 -11  -5    5.90   14.00
  10 -11   5    1.00    3.00
  10  12   5    4.30   13.50
 -10  12  -5    6.80   12.00
 -10 -12   5   12.80   16.60
 -10 -12  -5    5.60   16.30
  10  12  -5   14.00   17.90
 -10  12   5   12.10   13.50
  10  13   5    0.30   13.10
 -10  13  -5   24.90   17.40
  10 -13   5   -2.30    3.60
  10  13  -5   10.50   16.70
 -10  13   5   -2.90   10.40
 -11   0  -5   -2.90    2.30
 -11   0   5   -3.00    2.20
 -11   0   5   15.80    9.70
 -11   0  -5    0.70    5.70
 -11  -1   5   16.70   14.90
 -11  -1   5   31.20    5.00
 -11   1  -5   17.00    8.80
 -11   1  -5   32.90    5.30
 -11   1   5   41.10   18.40
 -11  -1  -5   24.30   11.70
  11  -2  -5    9.90    3.60
 -11   2  -5    6.20    3.30
 -11  -2   5    5.10    3.10
 -11   2  -5    3.40    6.70
 -11  -2   5   -1.40   10.20
 -11   2   5    6.60   12.50
 -11  -2  -5    9.00    9.70
  11   2  -5   -2.20    9.50
  11  -3  -5    3.70    3.50
 -11   3  -5    7.40    3.00
 -11  -3   5    5.20    3.10
  11   3   5    3.20    7.40
 -11   3  -5   -2.80    5.20
 -11  -3  -5    5.50    9.30
 -11   3   5    5.20   12.10
  11   3  -5   12.20   14.20
  11   4   5   22.60   12.30
 -11  -4   5    9.70    3.50
  11  -4  -5    7.00    3.50
 -11  -4   5    4.60   12.90
 -11  -4  -5    1.90   10.40
  11   4  -5    7.30   12.70
  11   5   5   31.10   13.30
 -11  -5   5   16.90    4.30
  11  -5  -5   35.30    5.80
 -11  -5   5   23.10   17.80
 -11  -5  -5   25.10   16.80
  11   5  -5   26.30   19.20
 -11  -6   5   -0.10    8.50
  11  -6  -5    6.70    3.90
  11   6   5    0.90    8.50
 -11  -6  -5    2.10   11.10
  11   6  -5   -0.40   17.00
  11   7   5    4.10   10.00
  11   7  -5   13.50   14.40
 -11  -7  -5   18.20   14.80
  11   8   5   69.99   23.00
  11   8  -5  115.99   32.90
  11  -8   5  103.59   10.50
 -11  -8  -5   63.39   24.80
  11  -9  -5    7.20    4.10
  11   9   5   -2.10    8.90
 -11  -9   5   22.30   18.60
  11  -9   5    3.70    3.60
 -11  -9  -5   22.50   18.80
  11   9  -5   10.80   14.60
 -11 -10   5    3.90   10.70
  11  10   5    0.60   12.10
 -11  10  -5   -0.10    7.20
  11 -10  -5   -0.60    3.50
 -11 -10  -5   11.30   12.70
  11  10  -5   -5.70    9.30
  11 -10   5   -0.70    3.10
  11 -11  -5   33.00    6.80
  11  11   5   11.80   15.80
 -11  11  -5    1.60    9.40
 -11 -11   5   -1.70   11.20
 -11 -11  -5   13.20   14.30
  11  11  -5   26.10   19.40
 -11  12  -5   -3.90   11.50
 -11 -12   5  -12.50   10.10
  11 -12  -5    3.20    4.60
  11  12   5    1.90   11.50
  11 -12   5    1.90    3.90
 -11  12   5   20.60   18.60
  11  12  -5    8.30   19.30
 -12   0  -5    2.30    7.20
 -12   0  -5   -0.80    3.10
 -12   0   5   23.50   14.50
 -12   0   5    0.10    2.60
 -12   1  -5   -0.80    5.90
 -12   1  -5   -1.30    2.50
 -12  -1   5   -3.60    2.50
 -12  -1   5   -1.00    9.30
 -12   1   5    7.90    7.40
 -12  -1  -5    0.90    7.40
 -12  -2   5 1006.00   55.89
 -12   2  -5  970.00   55.89
 -12  -2   5  811.42   80.19
 -12   2  -5  900.71   67.89
 -12   2   5  970.70   84.19
 -12  -2  -5 1007.70   75.59
  12   2  -5  939.21   83.99
 -12  -3   5  109.29   29.60
 -12   3  -5   62.39    7.10
 -12  -3   5   67.39    7.90
  12   3   5   71.39   16.50
 -12   3  -5   54.99   14.40
  12  -3  -5   62.39    8.00
 -12  -3  -5  110.39   24.00
 -12   3   5   55.59   23.60
  12   3  -5   34.20   18.80
  12   4   5   -0.30    5.40
 -12  -4   5    8.80    3.80
  12  -4  -5    2.00    3.30
 -12  -4   5    3.80   10.60
 -12   4  -5    4.90    7.50
 -12   4   5    0.90   16.40
  12   4  -5   -2.50   10.90
 -12  -4  -5   10.50   10.80
  12  -5  -5    4.90    3.80
 -12  -5   5   -8.50    7.40
  12   5   5    3.30    8.20
  12   5  -5   15.10   14.30
 -12  -5  -5   -3.80    6.30
 -12  -6   5    7.00    3.60
  12   6   5   14.80   13.00
  12   6  -5   15.60   15.90
 -12  -6  -5    5.20   10.60
  12   7   5    4.90   10.30
  12   7  -5    7.20   13.60
 -12  -7  -5    4.00   10.90
  12   8   5   -1.60    8.40
  12   8  -5   -7.90    6.10
 -12  -8  -5    1.10   10.50
  12   9   5   11.50   13.30
  12  -9  -5   23.80    5.70
 -12  -9   5   12.80   16.10
  12  -9   5   32.00    5.90
  12   9  -5    3.70   15.30
 -12  -9  -5   25.60   19.30
 -12 -10   5   53.99   28.30
  12 -10  -5   54.59    8.40
  12  10   5   85.79   29.60
 -12 -10  -5   31.50   23.50
  12  10  -5   69.49   29.20
  12 -11  -5   13.00    5.20
  12  11   5    2.90   14.10
 -12 -11   5    8.50   17.30
 -12  11  -5   18.70   13.20
  12 -11   5    7.60    4.80
 -12 -11  -5    2.20   14.50
  12  11  -5    5.50   15.80
 -12  12  -5   14.50   14.00
  12  12   5    6.50   16.00
  12  12  -5   -1.20   14.40
  12 -12   5   14.70    5.70
 -13   0   5    6.40    8.90
 -13   0  -5   15.10   10.50
 -13   0  -5   -0.60    3.00
 -13  -1   5  229.08   40.80
 -13   1  -5  185.78   29.70
 -13  -1   5  179.28   14.00
 -13   1  -5  202.78   14.70
 -13  -1  -5  201.38   33.40
 -13   1   5  208.98   39.30
 -13   2  -5   25.20    5.10
 -13   2  -5   17.10   11.30
 -13  -2   5   40.80   20.60
 -13  -2   5   18.10    4.50
 -13   2   5   56.69   21.50
 -13  -2  -5   11.30   11.20
  13   3   5   -2.20    6.20
 -13   3  -5    2.30    3.20
 -13   3  -5    8.40    8.90
  13  -3  -5    1.20    3.30
 -13  -3   5    7.60   13.00
 -13  -3   5    2.00    3.00
  13   3  -5   -3.80    7.50
 -13   3   5   13.20   11.90
 -13  -3  -5    9.30   10.80
 -13  -4   5    7.30   13.90
  13   4   5    9.90   10.30
 -13   4  -5    8.80    8.60
  13  -4  -5   13.00    4.20
 -13  -4   5    7.70    3.60
 -13  -4  -5   -2.80    8.50
 -13   4   5    5.20   11.30
  13   4  -5   11.70   14.80
  13   5   5    8.70   10.00
 -13  -5   5   -7.50    5.90
 -13  -5   5   -2.40    2.60
 -13   5   5   -5.30    9.90
  13   5  -5   -0.60   11.40
 -13  -5  -5   -1.60    9.80
  13   6   5   10.80   11.30
 -13  -6   5    6.20    3.60
 -13  -6   5   12.60   13.20
 -13  -6  -5   23.70   16.70
  13   6  -5    4.80   11.50
  13   7   5   -4.30    8.30
  13   7  -5   -3.80   10.30
 -13  -7  -5    2.00   10.90
  13   8   5    1.00   10.10
 -13  -8   5    1.70    8.70
  13  -8  -5    4.20    4.10
  13   8  -5   -7.30   13.50
 -13  -8  -5   13.40   15.10
  13  -9  -5    6.90    4.80
  13   9   5   -4.30    8.20
 -13  -9   5    5.60   14.20
  13   9  -5   -2.90   14.80
 -13  -9  -5   -3.60   15.60
 -13 -10   5   11.90   17.90
  13  10   5    6.70   13.80
  13 -10  -5    5.90    4.80
 -13 -10  -5    7.80   17.40
  13  10  -5   -2.60   11.90
 -13  11  -5    7.50   11.90
  13  11   5   27.10   18.10
  13 -11   5   56.19    9.70
  13  11  -5   22.20   20.80
 -14   0   5    4.20    9.60
 -14   0  -5   -0.50    3.00
 -14   0  -5   -2.50    6.20
 -14   1  -5  126.09   11.10
 -14  -1   5  138.19   11.00
 -14   1  -5  108.19   23.40
 -14  -1   5  120.09   30.50
 -14  -1  -5   92.39   24.50
 -14   1   5   84.89   26.80
 -14  -1  -5  131.39   13.10
 -14  -2   5  266.57   18.50
 -14  -2   5  238.58   46.60
 -14   2  -5  278.27   37.90
 -14   2  -5  253.37   18.60
 -14  -2  -5  306.87   43.60
 -14   2   5  309.87   52.79
 -14   3  -5   13.90    4.30
 -14  -3   5   10.40    4.10
 -14   3  -5   13.10    9.60
 -14  -3   5    6.90   11.90
 -14   3   5    7.40   11.90
  14   3  -5   54.99   21.60
 -14  -4   5   -0.50   13.50
 -14  -4   5    4.00    3.50
  14   4   5    1.50    8.40
 -14   4  -5    1.50    7.10
 -14  -4  -5   -2.70    6.80
  14   4  -5   11.40   11.90
 -14   4   5   10.10   12.20
 -14  -5   5    9.80   14.90
  14   5   5   30.10   14.70
 -14   5  -5   49.99   15.40
 -14  -5   5   21.70    5.30
 -14   5   5   18.40   17.10
  14   5  -5   29.10   19.30
 -14  -5  -5   55.59   21.90
  14   6   5    3.70   10.80
 -14  -6   5   22.10    5.20
 -14  -6   5   22.90   19.90
  14   6  -5   -3.90   11.20
 -14   6   5   18.50   16.90
 -14  -6  -5    8.00   13.10
  14  -7  -5   28.20    6.30
 -14  -7   5   27.00    6.20
  14   7   5   35.80   17.90
 -14  -7   5    9.30   14.20
 -14  -7  -5   34.00   20.40
  14   7  -5   26.50   21.20
  14  -8  -5    7.80    4.70
 -14  -8   5   35.00   20.40
  14   8   5   19.90   13.70
 -14  -8  -5   -2.30   11.20
  14   8  -5   13.90   16.10
 -14  -9   5   21.70   19.50
  14   9   5   23.40   18.00
  14  -9  -5   29.80    6.90
 -14  -9  -5    8.70   15.40
  14   9  -5   22.30   21.40
 -14 -10  -5   -1.70   13.90
  14  10  -5    4.70   20.20
 -15   0  -5    6.40    9.60
 -15   0   5   15.00   12.60
 -15   0  -5   -2.90    3.40
 -15  -1   5   73.29   26.30
 -15   1  -5  101.99   10.60
 -15  -1   5   74.59    9.20
 -15   1  -5   89.39   22.40
 -15  -1  -5  133.99   27.90
 -15   1   5   73.79   25.50
 -15  -1  -5   77.89   10.10
 -15   2  -5   83.79   20.10
 -15  -2   5   92.39   29.90
 -15   2  -5   67.29    8.50
 -15  -2   5   74.79    9.00
 -15   2   5   76.69   25.80
 -15  -2  -5   69.09    9.50
 -15   3  -5   10.50    9.90
 -15   3  -5    6.50    3.70
 -15  -3   5   36.50   20.60
 -15  -3   5   17.30    4.60
 -15   3   5   19.90   17.00
 -15  -4   5   29.00    6.20
  15   4   5   61.89   16.80
 -15   4  -5   27.60   12.20
 -15  -4   5   44.60   24.00
 -15   4   5   15.00   15.50
  15   4  -5   14.10   16.80
 -15  -4  -5   65.49   22.40
  15  -5  -5    0.20    2.40
 -15   5  -5    0.50    7.80
 -15  -5   5    9.00   15.60
 -15  -5   5   -0.20    3.50
  15   5   5    7.50   10.50
  15   5  -5   -5.30   10.70
 -15   5   5   15.40   18.60
 -15  -5  -5   -9.40    6.70
 -15   6  -5    1.60    6.70
 -15  -6   5   -2.50    3.50
  15   6   5   -4.50    8.70
 -15  -6   5   -5.10    7.90
 -15  -6  -5   -9.70    5.90
 -15   6   5   -7.20   10.50
  15   6  -5  -13.40    6.40
 -15  -7   5    3.90    4.20
  15  -7  -5    3.90    4.00
 -15  -7   5   17.80   18.00
  15   7   5   -2.20    9.20
 -15   7   5    2.30   12.60
 -15  -7  -5   -6.40    9.60
  15   7  -5   -2.90   10.30
  15   8   5    8.20   15.20
 -15  -8   5   -3.20    3.40
 -15  -8   5   -4.50   12.50
  15  -8  -5   -2.70    3.60
  15   8  -5   13.80   18.90
 -15  -8  -5   18.20   16.60
 -15  -9   5    1.20    4.40
  15   9   5    8.80   13.80
 -15  -9  -5   -7.80    8.40
  15   9  -5    0.70   17.80
  15  10   5   27.20   18.70
  15  10  -5   -8.10   13.50
 -16   0  -5   11.60   12.00
 -16   0   5   -1.90    6.10
 -16   0  -5    1.70    3.90
 -16   1  -5  117.99   26.60
 -16   1  -5  123.79   12.40
 -16  -1   5  109.19   33.90
 -16  -1   5  134.39   12.80
 -16  -1  -5  163.58   36.40
 -16  -1  -5  104.29   12.40
 -16   1   5  128.29   32.90
 -16   2  -5   13.90   12.00
 -16   2  -5   11.70    4.50
 -16  -2   5    7.30    4.00
 -16  -2   5   -4.70   11.10
 -16  -2  -5    7.10    4.50
 -16   2   5    3.40   12.30
 -16  -2  -5    5.10   10.90
 -16   3  -5   24.50    5.40
 -16  -3   5   29.70    5.90
 -16  -3   5   19.90   18.70
 -16   3  -5   20.90   12.90
 -16  -3  -5   42.40    7.50
 -16   3   5   53.59   22.50
 -16  -3  -5   19.10   16.40
 -16  -4   5    3.60   13.80
 -16   4  -5    7.60   11.30
 -16  -4   5    9.80    4.50
 -16  -4  -5   20.10   17.00
 -16   4   5    8.80   15.10
  16   4  -5   -3.40   11.80
 -16   5  -5    3.70    8.50
  16   5   5    2.10    8.80
 -16  -5   5   -0.10    3.50
 -16  -5   5    5.40   22.20
  16   5  -5    7.30   13.70
 -16   5   5    5.90    9.70
 -16  -5  -5   -6.50    7.80
  16   6   5   -3.90    9.20
 -16  -6   5    6.00    4.30
  16  -6  -5   -0.10    3.80
 -16   6  -5    6.60   10.40
 -16  -6   5  -12.00    6.70
 -16   6   5    1.20   12.10
  16   6  -5   17.30   18.80
 -16  -6  -5    1.70   12.10
  16   7   5   96.39   25.80
 -16  -7   5  107.79   36.30
 -16   7  -5   76.39   22.70
 -16  -7   5   92.09   11.20
  16  -7  -5   84.49   11.20
 -16  -7  -5   79.89   35.60
  16   7  -5   78.79   32.30
 -16   7   5   62.89   30.90
 -16  -8   5    3.50    4.30
  16   8   5   12.80   14.30
 -16   8   5   36.50   40.50
 -16  -8  -5   16.50   18.30
  16   8  -5   31.40   25.20
 -16  -9   5   34.10    7.20
 -17   0  -5    0.50    3.60
 -17   0  -5   -2.70    8.80
 -17   0   5    4.00   14.50
 -17   1  -5    1.80    3.60
 -17  -1   5   12.40    4.50
 -17  -1   5   -7.10    5.60
 -17  -1  -5   -0.60    3.40
 -17  -1  -5    1.10    9.60
 -17   1   5   -2.30   11.50
 -17   2  -5   15.40    4.60
 -17   2  -5   20.60   14.20
 -17  -2   5   20.90    5.60
 -17  -2   5   13.10   15.80
 -17  -2  -5   -0.70   11.50
 -17  -2  -5   10.30    5.10
 -17   2   5    1.20   13.00
 -17   3  -5    9.30   11.10
 -17  -3   5    2.60    3.90
 -17   3  -5    1.30    3.30
 -17  -3  -5    9.00   14.10
 -17  -3  -5    4.10    4.50
 -17   3   5   -7.30    8.70
 -17  -4   5    0.00    3.40
 -17  -4   5  -10.30    9.40
 -17   4  -5  -10.00    5.20
 -17  -4  -5   12.80   14.10
 -17   4   5   -8.20   11.70
 -17  -5   5    3.20   14.30
 -17   5  -5    8.60   10.60
 -17  -5   5   -1.60    3.30
 -17  -5  -5    9.00   13.20
  17   5  -5   12.20   20.10
  17   6   5   14.50   12.60
 -17   6  -5    2.60    9.90
 -17  -6   5  -11.60    8.90
 -17  -6   5    3.40    4.10
 -17  -6  -5  -10.60   15.80
  17   6  -5   11.10   19.60
 -17   6   5  -15.20    9.30
 -17   7  -5    1.10    9.80
 -17  -7   5    7.70    5.00
  17   7   5   35.50   17.80
 -17  -7  -5   11.40   17.30
  17   7  -5  -10.00    9.70
 -17   7   5    4.90   17.80
 -18   0  -5    2.20    9.20
 -18   0  -5    2.80    3.80
 -18  -1   5   23.30   20.80
 -18   1  -5   39.20   18.70
 -18   1  -5   26.00    6.30
 -18  -1  -5   67.49   24.10
 -18  -1  -5   43.80    8.20
 -18   1   5   10.40   20.70
 -18  -2   5   18.90   18.90
 -18   2  -5   35.60   17.60
 -18  -2   5   17.40    5.30
 -18   2  -5   25.30    6.40
 -18  -2  -5   26.90   18.60
 -18  -2  -5   27.90    6.80
 -18   2   5   19.30   18.00
 -18  -3   5    0.90    4.00
 -18   3  -5    7.60   11.60
 -18  -3   5   -4.00   10.00
 -18   3   5   -4.00   12.20
 -18  -3  -5    5.50   11.80
 -18  -4   5  -11.10    8.00
 -18  -4   5   -4.80    3.10
 -18  -4  -5   -5.70    3.70
 -18  -4  -5  -12.30    8.00
 -18  -5   5   22.20    6.10
 -18  -5  -5   28.50   32.50
 -18   5   5   33.80   23.40
 -18  -6   5   -4.50    5.10
 -18   6  -5   -8.00    7.50
 -18   6   5  -13.50    7.50
  18   6  -5  -13.40    7.80
 -18  -6  -5   -6.70   10.90
 -19   0  -5   -0.40    4.10
 -19   0  -5   -8.20    6.30
 -19   0   5    9.40   15.70
 -19  -1   5   27.60   23.90
 -19   1  -5   13.60    5.50
 -19   1  -5   -7.20    7.90
 -19  -1  -5   19.50    6.00
 -19   1   5   17.50   20.40
 -19  -1  -5   29.40   19.00
 -19   2  -5    3.20    4.30
 -19  -2   5    8.20   16.80
 -19  -2   5    7.60    4.50
 -19   2  -5    3.20   11.80
 -19   2   5   -9.50    8.30
 -19  -2  -5   10.70   13.70
 -19  -2  -5   10.50    5.90
 -19  -3   5    7.90    4.80
 -19   3  -5    2.00   10.80
 -19   3   5   10.90   16.40
 -19  -3  -5   -7.40    8.50
 -19  -3  -5    8.40    5.50
   0   0   6  793.62   53.79
   0  -1   6    1.60    3.70
   0   1  -6    1.60    4.60
   0  -2   6  180.58   17.10
   0   2  -6  181.18   21.20
   0  -3   6    3.70    3.90
   0   3   6   -2.90    3.80
   0   3  -6    4.60    4.70
   0   4   6 1600.64  105.19
   0   4  -6 1599.24  100.79
   0   5   6   -2.30    5.20
   0   5  -6   -0.30    4.10
   0  -5   6    1.90    4.90
   0   6   6   46.90   15.90
   0  -6   6   54.19   12.90
   0   6  -6   74.59   16.90
   0   7   6   -1.40    7.10
   0  -7   6   -2.70    4.20
   0   7  -6   -5.30    5.10
   0   8  -6  646.94   54.69
   0   8   6  435.86   59.49
   0  -8   6  607.64   48.80
   0  -9   6   -3.40    6.20
   0   9   6    0.90    8.20
   0   9  -6   -7.10    4.60
   0  10   6   27.20   21.60
   0  10  -6   81.99   23.50
   0 -10   6   63.39   19.20
   0  11  -6  -11.80    3.30
   0  11   6   -8.60    7.80
   0  12  -6    0.80   11.10
   0  12   6   17.90   16.50
   0  13   6   -0.90    9.50
   0  13  -6    8.40   13.20
   0  14  -6   31.70   21.10
   0  14   6    7.10   15.10
   0  15   6   -7.50   10.70
   0  15  -6  -10.00    9.50
   1   0   6 2985.30  197.78
   1   0  -6 2939.51  197.38
   1   0  -6 3443.96  209.58
  -1   0   6 3017.10  196.78
  -1   0  -6 3344.97  204.78
   1   1   6    1.20    3.60
  -1   1  -6    1.20    3.60
   1   1  -6   -2.50    3.60
   1  -1   6    2.50    2.70
  -1   2  -6   90.19   13.00
   1   2   6   69.29   13.40
  -1   2  -6   90.49    5.10
  -1  -2   6   55.19   13.50
   1   2  -6   96.29   16.40
   1  -2   6   92.69    9.10
  -1  -3   6    1.70    4.50
  -1   3  -6    2.80    3.90
   1   3   6    2.30    5.80
   1  -3   6    4.40    3.00
   1   3  -6    5.00    5.30
  -1  -4   6   69.49   15.00
  -1   4  -6   93.09   15.90
   1   4   6   89.89   19.20
   1  -4   6   77.29    4.80
   1   4  -6   78.79   16.70
   1  -4   6   89.79   11.80
  -1  -5   6   62.79   14.40
  -1   5  -6   69.99   14.70
   1   5   6  103.69   21.60
   1  -5   6   65.39   11.50
   1   5  -6   67.19   16.60
  -1   5   6   73.99   18.20
   1   6   6   40.40   14.70
  -1   6  -6   47.80   13.00
  -1  -6   6   43.50   12.70
   1  -6   6   38.60    9.90
  -1   6   6   37.70   13.40
   1   6  -6   54.39   15.50
  -1   7  -6  248.08   33.70
  -1  -7   6  146.29   25.80
   1   7   6  249.18   39.20
   1   7  -6  198.38   30.90
  -1  -8   6   99.89   22.90
   1   8   6  131.59   30.60
  -1   8  -6  144.99   27.70
  -1   8   6  148.39   30.30
   1   8  -6  166.08   30.60
   1  -8   6  137.19   23.20
   1   9   6   29.30   17.30
  -1  -9   6   66.99   18.60
  -1   9  -6   44.90   16.40
   1   9  -6   42.20   16.40
  -1   9   6   29.30   17.10
  -1  10  -6   12.20   11.30
  -1 -10   6   22.30   13.40
   1  10   6    9.20   11.00
   1  10  -6   -1.10    8.70
  -1  10   6    4.10   12.90
  -1 -11   6   -8.30    4.00
  -1  11  -6    0.20    7.70
   1  11   6   -2.20    9.40
  -1  11   6    1.10    9.80
   1  11  -6  -11.30    3.10
  -1 -12   6   72.79   22.80
   1  12   6   53.89   22.80
  -1  12  -6   93.29   26.30
   1  12  -6   42.80   22.30
  -1  12   6   56.89   23.00
   1  13   6   -7.30    9.50
  -1  13  -6   -1.30   10.50
   1  13  -6   19.30   17.50
  -1  13   6   -7.50    8.00
   1  14   6   10.70   17.00
  -1  14  -6    6.20   13.60
  -1  14   6    8.10   15.30
   1  14  -6    2.00   14.30
   1  15   6   -4.30   12.50
  -1  15  -6  -10.30   12.00
   1  15  -6   -1.40   12.60
  -1  15   6   -4.30   11.20
  -2   0   6 1069.29   74.29
   2   0   6 1107.59   65.19
  -2   1  -6   56.39    9.40
  -2  -1   6   28.70    9.90
   2   1   6   52.49   10.00
  -2  -1  -6   58.89   11.50
   2   1  -6   51.29    3.40
   2   1  -6   45.60   12.70
   2   2   6  183.08   23.10
  -2  -2   6  247.58   23.90
  -2   2  -6  205.08   16.70
  -2   2  -6  214.48   12.30
   2   2  -6  225.88   28.50
  -2  -2  -6  235.38   23.10
  -2   3  -6  646.14   41.70
  -2  -3   6  638.34   35.10
  -2  -3   6  596.44   47.40
   2   3  -6  591.04   48.40
  -2  -3  -6  704.03   50.79
  -2   4  -6 2196.28  132.29
  -2  -4   6 2140.69  138.39
   2   4   6 2387.86  142.79
   2   4  -6 2375.56  141.99
  -2  -4  -6 2215.38  141.89
  -2  -5   6   23.10    9.80
   2   5   6   36.80   13.20
  -2   5  -6   32.30    9.50
   2  -5   6   24.60    2.50
   2   5  -6    7.80    8.00
  -2  -5  -6   19.40   11.10
   2   6   6  181.58   30.90
  -2  -6   6  165.68   27.20
  -2   6  -6  203.98   26.50
  -2   6   6  105.89   23.20
  -2  -6  -6  156.78   28.90
   2   6  -6  172.08   29.40
  -2  -7   6  154.68   27.00
   2   7   6  198.58   35.30
  -2   7  -6  148.49   24.80
  -2  -7  -6  180.08   32.80
   2   7  -6  162.98   30.30
  -2   7   6  165.98   30.70
  -2   8  -6  347.87   44.20
  -2  -8   6  422.26   50.89
   2   8   6  353.36   51.29
  -2   8   6  419.26   53.89
   2   8  -6  484.25   57.69
  -2  -9   6  324.07   44.70
  -2   9  -6  319.17   43.90
   2   9   6  245.78   45.00
   2   9  -6  345.37   46.90
  -2   9   6  247.28   43.50
  -2 -10   6   62.19   19.80
  -2  10  -6   37.00   15.60
  -2  10   6   56.39   36.60
   2  10  -6   52.49   20.70
   2  11   6   94.59   28.70
  -2  11  -6   67.29   21.70
  -2 -11   6   70.69   21.30
   2  11  -6   58.69   20.90
  -2  11   6   68.99   24.70
   2  12   6  109.29   32.70
  -2 -12   6   67.59   22.70
  -2  12  -6  128.89   36.80
   2  12  -6   95.19   28.20
  -2  12   6  112.89   32.70
  -2  13  -6  102.99   29.40
   2  13   6  122.49   37.40
  -2 -13   6   74.69   23.40
  -2  13   6   89.59   29.70
   2  13  -6   63.19   25.50
  -2  14  -6   55.99   25.50
   2  14   6   54.89   27.50
   2  14  -6   66.49   29.60
  -2  14   6   65.69   27.60
   2  15   6   13.00   17.70
  -2  15  -6   15.70   18.60
  -2  15   6   -0.20   13.70
  -3   0   6 2045.40  128.79
  -3   1  -6  699.83   41.90
   3   1   6  683.43   45.10
  -3  -1   6  629.14   51.19
  -3   1  -6  710.63   42.20
  -3   1   6  588.74   52.59
  -3  -1  -6  698.93   47.50
   3   1  -6  754.52   54.79
   3   1  -6  701.53   38.50
  -3  -2   6  715.43   53.59
  -3   2  -6  718.23   41.40
  -3   2  -6  712.83   39.60
   3   2   6  682.43   49.40
  -3  -2  -6  713.63   51.19
   3   2  -6  708.53   54.39
  -3   3  -6  349.67   24.50
  -3  -3   6  380.36   21.20
  -3  -3   6  353.96   33.80
   3   3   6  397.36   34.50
   3   3  -6  366.76   35.30
  -3  -3  -6  423.16   35.60
  -3   4  -6 1544.35   93.09
  -3  -4   6 1579.44  104.19
   3   4   6 1552.64  103.89
   3   4  -6 1644.34  106.19
  -3  -4  -6 1571.74  105.19
   3  -4   6 1582.44   86.79
  -3   5  -6   19.90    7.30
   3   5   6   13.30   10.30
  -3  -5   6   36.20   12.60
   3   5  -6    8.00    8.90
  -3  -5  -6   39.00   13.80
  -3   6  -6   54.49   12.60
  -3  -6   6   57.69   16.10
   3   6   6   53.29   17.20
   3  -6   6   51.09    4.20
  -3  -6  -6   42.90   15.80
   3   6  -6   69.59   18.20
   3   7   6  117.89   25.70
  -3  -7   6  101.29   23.40
  -3   7  -6  121.09   21.10
  -3  -7  -6  110.29   26.00
   3   7  -6  131.29   27.90
  -3   7   6   86.69   22.60
  -3  -8   6   38.00   14.80
   3   8   6   37.80   17.40
  -3   8  -6   36.60   12.70
   3   8  -6   35.10   16.00
  -3   8   6   41.20   16.10
  -3  -8  -6   59.89   20.60
  -3   9  -6   25.60   13.40
   3   9   6   32.90   17.40
  -3  -9   6   21.10   15.00
   3   9  -6   64.29   20.60
  -3  -9  -6   29.90   19.80
  -3   9   6   33.70   15.00
   3  10   6    0.90   12.90
  -3  10  -6    8.00   10.80
  -3 -10   6   -0.50    7.60
  -3 -10  -6    0.40   10.80
   3  10  -6    5.10   10.70
  -3  11  -6    5.80    9.10
   3  11   6   -4.50    7.70
  -3 -11   6   -2.70    9.20
  -3  11   6   -0.10    9.40
   3  11  -6    2.50    9.50
  -3  12  -6   -5.00    8.30
   3  12   6    6.60   13.70
  -3 -12   6   -2.70    8.10
  -3  12   6    5.60   11.20
   3  12  -6    7.10   13.70
  -3  13  -6   -5.10    7.90
  -3 -13   6    8.60   13.40
   3  13   6   -9.80    9.70
   3  13  -6   -1.30   12.10
  -3  13   6   -0.60   10.20
   3  14   6    4.20   14.70
  -3  14  -6   16.00   15.40
   3  14  -6    6.70   14.50
  -3  14   6   58.39   26.40
  -3 -15   6    4.00   11.80
  -3  15  -6   -3.30   10.10
   3  15   6   20.20   21.90
  -3  15   6   13.70   18.30
   3  15  -6    2.90   14.40
  -4   0   6 1225.08   85.19
  -4   0  -6 1225.78   73.69
  -4  -1   6  153.38   23.90
   4   1   6  160.48   14.30
  -4   1  -6  157.58   11.30
  -4   1  -6  152.18   11.30
   4   1  -6  142.99   24.20
  -4  -1  -6  186.58   21.70
  -4   1   6  182.88   28.20
  -4  -2   6  170.08   10.60
  -4   2  -6  180.48   10.80
   4   2   6  187.28   22.20
  -4  -2   6  195.28   29.30
   4   2  -6  197.08   28.80
  -4  -2  -6  161.48   23.40
  -4  -3   6   95.29    6.10
  -4   3  -6   86.29    6.00
   4   3   6   92.79   17.60
  -4  -3   6   89.49   19.80
   4   3  -6  110.89   21.80
  -4  -3  -6   69.09   15.40
   4   4   6 1016.10   75.99
  -4   4  -6 1086.19   64.09
  -4  -4   6 1136.59   78.79
  -4  -4  -6 1070.89   78.09
   4   4  -6 1097.79   79.99
   4   5   6 2151.88  138.49
  -4   5  -6 2082.09  125.19
  -4  -5   6 2175.08  139.19
   4   5  -6 2156.88  140.59
  -4  -5  -6 2136.09  139.99
  -4   6  -6  236.28   22.80
   4   6   6  214.98   35.90
  -4  -6   6  163.48   30.00
   4   6  -6  198.88   35.00
  -4  -6  -6  234.18   37.40
   4  -6   6  218.18   13.30
  -4  -7   6   74.89   19.90
   4   7   6   74.79   21.30
  -4   7  -6   45.60   12.80
   4   7  -6   33.90   15.70
  -4  -7  -6   39.50   16.90
   4  -7   6   52.79    5.20
  -4   8  -6   72.79   18.30
   4   8   6   82.39   24.80
  -4  -8   6   61.99   20.30
  -4   8   6   81.09   22.60
   4   8  -6  109.09   26.80
  -4  -8  -6  115.49   27.50
  -4   9  -6   60.69   17.60
  -4  -9   6   82.39   24.60
   4   9   6   87.09   26.90
   4   9  -6   91.49   26.60
  -4  -9  -6   89.29   26.80
  -4   9   6   80.39   22.90
  -4  10  -6   41.10   15.20
  -4 -10   6   40.50   18.20
   4  10   6   51.89   21.40
  -4  10   6   59.19   21.50
  -4 -10  -6    8.60   13.30
   4  11   6   16.00   17.60
  -4 -11   6   21.10   14.90
  -4  11  -6   -5.30    7.30
  -4  11   6   18.90   15.60
   4  11  -6   28.00   20.70
  -4 -12   6   17.40   14.80
  -4  12  -6   25.00   15.60
   4  12   6   22.40   19.90
  -4  12   6   10.80   15.00
   4  12  -6   17.00   16.40
   4  13   6  122.89   37.30
  -4  13  -6  107.19   29.00
  -4  13   6   70.99   26.50
   4  13  -6   95.99   31.40
   4  14   6   14.90   18.90
  -4 -14   6   29.70   20.10
  -4  14  -6   45.90   21.20
  -4  14   6   67.19   29.00
   4  14  -6   22.10   21.10
   4  15   6   10.90   18.80
  -4  15  -6   -7.40    9.30
  -4 -15   6    6.20   14.00
  -4  15   6   20.00   19.20
   4  15  -6    5.70   16.20
  -5   0   6  340.67   36.70
  -5   0  -6  421.86   28.80
   5   0  -6  396.06   23.10
   5  -1  -6  739.93   42.10
  -5   1  -6  779.12   43.00
   5   1   6  760.12   45.70
  -5  -1   6  794.32   59.99
  -5  -1  -6  698.73   50.99
  -5   1   6  711.33   59.59
   5   1  -6  729.73   42.00
   5   1  -6  714.73   59.49
  -5   2  -6    1.70    1.50
  -5  -2   6   -0.30    1.10
   5   2   6    0.00    3.70
  -5  -2   6   -3.20    4.20
   5   2  -6    0.10    6.60
  -5  -2  -6    2.80    5.30
  -5  -3   6   16.10    9.90
   5   3   6   25.60    9.60
  -5   3  -6   43.10    3.70
  -5  -3   6   41.00    4.00
   5   3  -6   50.09   16.60
  -5  -3  -6   31.70   10.80
   5   4   6  773.52   59.29
  -5  -4   6  735.73   62.09
   5   4  -6  765.92   63.99
  -5  -4  -6  858.81   63.89
  -5   5  -6  103.99   12.90
  -5  -5   6   64.69   19.30
   5   5   6   69.79   18.00
   5  -5   6   87.69    6.60
  -5  -5  -6   95.39   22.70
   5   5  -6   82.09   22.20
  -5   6  -6  131.49   18.70
   5   6   6  134.59   26.80
  -5  -6   6  176.28   31.30
  -5  -6  -6  153.58   29.80
   5  -6   6  129.49    9.10
   5   6  -6  160.88   31.30
   5   7   6  113.49   26.30
  -5  -7   6   55.89   19.40
  -5   7  -6   95.79   17.60
  -5  -7  -6   78.09   22.80
   5  -7   6   78.99    6.40
   5   7  -6   63.19   21.90
  -5   8  -6   99.79   19.90
  -5  -8   6  182.28   35.80
   5   8   6  139.89   29.90
   5  -8   6  106.59    8.00
   5   8  -6   59.89   21.60
  -5  -8  -6   94.59   30.00
  -5   9  -6  233.08   34.30
   5   9   6  246.78   45.60
  -5  -9  -6  213.98   42.10
  -5   9   6  161.08   33.10
   5  -9   6  224.68   14.60
   5   9  -6  266.47   48.70
  -5 -10   6   25.20   18.10
   5  10   6   -0.30   10.40
  -5  10  -6   30.20   14.10
   5  10  -6   -5.50    8.30
  -5  10   6    5.60   10.80
   5  11   6   20.60   18.90
  -5 -11   6    4.20   11.10
  -5  11  -6   15.60   13.20
  -5  11   6   55.09   21.80
   5  11  -6   11.30   13.80
  -5  12  -6    2.90    9.70
   5  12   6   -4.50    9.00
  -5 -12   6    4.40   11.00
  -5  12   6   12.20   14.80
   5  12  -6   -4.70    8.80
  -5 -12  -6  -11.30    5.30
  -5  13  -6   13.00   12.60
   5  13   6   -4.00   10.40
   5  13  -6    6.80   15.30
  -5  13   6   16.70   15.30
  -5 -13  -6   25.80   20.80
   5  14   6   -9.00   10.40
  -5 -14   6   10.60   17.00
  -5  14  -6   -5.50    8.80
  -5  14   6   -2.60   12.60
   5  14  -6    5.00   16.30
   6   0  -6   14.00    2.60
  -6   0   6   11.50    9.70
  -6   0  -6   10.50    5.00
   6  -1  -6 1220.98   69.09
  -6  -1   6 1214.08   88.79
   6   1  -6 1270.27   90.49
  -6   1   6 1224.18   90.39
  -6  -1  -6 1271.77   81.09
  -6  -2   6  175.08   30.30
   6  -2  -6  159.68   10.80
  -6  -2   6  158.98   10.40
   6   2   6  163.78   20.30
  -6   2  -6  161.88   10.60
   6   2  -6  176.98   30.70
  -6  -2  -6  205.88   27.20
  -6  -3   6  302.27   41.20
   6   3   6  369.56   32.30
  -6  -3   6  345.17   20.10
  -6   3  -6  341.67   20.10
  -6  -3  -6  331.47   33.50
   6   3  -6  265.67   39.10
   6   4   6  271.77   35.00
  -6  -4   6  285.67   17.10
  -6  -4   6  250.27   37.60
   6   4  -6  303.37   41.30
  -6  -4  -6  263.67   36.30
  -6  -5   6   90.59   23.20
   6   5   6   84.29   20.10
   6   5  -6  153.88   30.70
  -6  -5  -6  161.68   29.90
  -6   6  -6   20.30    7.20
  -6  -6   6    8.70   10.00
   6   6   6    4.10    8.80
   6   6  -6   22.30   14.00
   6  -6   6   18.50    3.20
  -6  -6  -6    0.80    8.90
  -6  -7   6  124.89   28.80
  -6   7  -6  123.59   23.20
   6   7   6  105.59   26.50
   6   7  -6  121.89   29.20
  -6  -7  -6  116.79   28.00
   6  -7   6  110.09    8.50
  -6   8  -6  107.19   20.20
   6   8   6  136.59   32.90
   6  -8   6  103.99    8.40
   6   8  -6  100.69   27.90
  -6  -8  -6   99.69   29.10
  -6   9  -6  146.29   25.70
  -6  -9   6  140.39   31.90
   6   9   6  104.69   27.80
   6  -9   6  115.19    9.20
  -6  -9  -6  117.59   31.00
  -6  10  -6   27.40   14.00
  -6 -10   6   37.90   20.60
   6  10   6   49.50   21.80
   6 -10   6   48.00    6.00
   6  10  -6   69.69   26.00
  -6  10   6   55.09   19.80
  -6 -11   6    4.40   12.70
   6  11   6    9.60   15.90
  -6  11  -6   15.50   12.20
  -6  11   6   17.50   15.20
   6 -11   6   19.60    4.20
  -6  12  -6    1.70    9.90
   6  12   6   16.40   15.40
   6  12  -6   19.10   16.40
  -6 -12  -6    2.00   11.00
   6 -12   6    3.30    3.10
  -6  12   6    2.30   12.10
   6  13   6  108.99   34.60
  -6  13  -6   50.19   19.90
  -6 -13   6   75.49   27.80
   6 -13   6   64.19    7.80
  -6  13   6   49.99   26.30
  -6 -13  -6   33.20   22.20
   6  13  -6   86.69   31.70
  -6 -14   6  -19.30   11.20
  -6  14  -6   -2.90   10.30
   6 -14   6    4.60    3.40
  -6  14   6    7.30   16.30
   6  14  -6    7.70   19.90
  -7   0  -6   25.80    7.50
   7   0  -6   23.10    3.40
  -7   0   6   13.90   12.10
  -7  -1   6   17.10    2.90
   7  -1  -6   24.30    3.50
  -7  -1   6   11.80    9.90
  -7   1  -6   24.60    6.00
  -7  -1  -6   27.70    8.80
  -7   1   6   14.90   10.60
   7   1  -6   16.70   11.20
   7   2   6  503.35   37.20
  -7  -2   6  526.85   49.10
  -7   2  -6  489.25   29.60
   7  -2  -6  541.85   29.90
  -7  -2   6  506.05   29.40
   7   2  -6  494.95   49.70
  -7  -2  -6  494.35   42.30
  -7   2   6  436.06   55.29
  -7  -3   6  103.99   24.00
   7   3   6   64.39   16.40
  -7  -3   6   95.69    7.10
   7  -3  -6   97.19    7.60
  -7   3  -6   88.39    7.00
   7   3  -6   92.59   22.20
  -7  -3  -6  116.79   22.50
  -7  -4   6    0.90    7.90
   7   4   6    4.50    6.90
  -7  -4   6    2.10    2.00
  -7  -4  -6   14.70   10.80
   7   4  -6   -2.70    6.30
   7   5   6    3.70    8.30
  -7  -5   6   28.60   13.90
  -7  -5  -6    5.90    9.50
   7   5  -6   20.00   14.80
  -7  -6   6   -5.50    6.90
   7   6   6   -3.90    5.90
   7   6  -6    0.70    8.90
   7  -6   6   -0.30    2.00
  -7  -6  -6   -3.30    7.30
  -7  -7   6   18.30   17.10
   7   7   6   61.89   20.50
  -7  -7  -6   39.90   19.90
   7  -7   6   35.40    4.70
   7   7  -6   22.20   15.50
  -7  -8   6   11.30   13.20
   7   8   6    9.70   13.30
  -7   8  -6    7.90    7.30
  -7  -8  -6   28.60   17.40
   7   8  -6   45.50   19.20
   7  -8   6   13.10    3.20
   7   9   6   -4.10    8.70
  -7   9  -6   -3.20    5.20
  -7  -9   6    3.10   12.00
  -7  -9  -6   -2.10    9.50
   7   9  -6  -10.40    6.20
   7  -9   6   -0.90    2.40
  -7  10  -6   13.00   11.60
  -7 -10   6   11.20   14.30
   7  10   6   16.90   15.00
  -7  10   6   12.30   13.50
   7 -10   6   26.90    4.70
   7  10  -6   12.40   13.80
   7  11   6   -3.00    9.40
  -7  11  -6   -2.20    6.80
  -7  11   6   -0.90    7.80
   7  11  -6   10.80   14.00
  -7 -12   6    8.00   14.10
  -7  12  -6   -1.10    8.40
   7  12   6   -5.00    9.40
   7 -12   6    5.00    3.40
  -7  12   6   14.30   13.60
   7  12  -6    5.50   12.90
  -7  13  -6    1.00    9.80
  -7 -13   6    9.20   15.70
   7  13   6   23.10   20.20
   7 -13   6   17.70    4.70
   7  13  -6    0.90   12.80
  -7 -13  -6   12.20   19.20
  -7  13   6   17.40   17.00
   7  14   6  -10.90    8.50
  -7 -14   6   -3.70   11.10
  -7  14  -6    4.70   11.80
   7  14  -6  -13.50    7.40
   8   0  -6   13.80    3.10
  -8   0   6   15.60   12.60
  -8  -1   6  248.28   39.10
  -8  -1   6  254.87   16.30
   8  -1  -6  269.47   16.80
  -8   1  -6  261.17   21.70
  -8   1   6  292.97   42.00
  -8  -1  -6  252.37   25.70
   8   1  -6  290.57   43.30
  -8  -2   6   35.60   16.00
  -8   2  -6   32.70    4.30
   8   2   6   31.20    8.80
  -8   2  -6   27.90    6.10
  -8  -2   6   23.90    3.70
   8  -2  -6   22.80    3.90
  -8  -2  -6   34.50   11.20
  -8   2   6    5.90   11.10
   8   2  -6   30.00   14.60
   8  -3  -6   28.50    4.40
  -8   3  -6   36.30    4.60
  -8  -3   6   48.30   17.40
   8   3   6   32.80   16.70
  -8  -3   6   35.00    4.30
   8   3  -6   27.20   15.30
  -8  -3  -6   46.90   14.50
  -8  -4   6   -6.00    6.70
  -8  -4   6    2.90    2.20
   8  -4  -6    2.20    2.40
   8   4   6    0.40    6.10
  -8  -4  -6    9.20    9.80
   8   4  -6   -5.40    7.40
   8   5   6  160.78   29.10
   8   5  -6  196.88   37.80
  -8  -5  -6  196.98   34.10
   8   6   6   -3.90    7.20
  -8  -6   6    9.00   13.40
  -8  -6  -6   -6.10    7.00
   8   6  -6  -10.40    4.90
   8   7   6  103.79   25.40
  -8  -7   6  150.48   32.50
  -8  -7  -6  159.68   33.90
   8   7  -6  125.79   32.30
   8  -7   6  142.09   10.60
   8   8   6  110.99   28.60
  -8   8  -6   94.99   18.30
  -8  -8   6   36.10   20.10
   8  -8   6   92.09    8.10
  -8  -8  -6   65.79   23.30
   8   8  -6   98.59   30.60
  -8   9  -6   11.30    9.30
   8   9   6   -2.10   10.20
  -8  -9   6   29.40   19.40
   8  -9   6    6.50    3.10
   8   9  -6   18.60   16.80
  -8  -9  -6   -0.70    9.40
   8  10   6   96.39   26.60
  -8  10  -6   34.50   13.50
   8  10  -6   92.09   29.80
   8 -10   6   63.89    9.10
  -8 -10  -6   59.89   25.40
  -8  11  -6   92.79   23.10
   8  11   6   71.89   26.00
  -8 -11   6   36.40   21.80
  -8  11   6   71.79   25.90
   8 -11   6   61.59    7.60
  -8 -11  -6   30.50   20.40
   8  11  -6   21.40   20.40
   8  12   6    3.40   13.10
  -8  12  -6   -5.60    6.10
  -8 -12   6    2.20   14.60
  -8  12   6    5.90   12.40
  -8 -12  -6   -3.00    8.50
   8  12  -6    4.30   11.20
   8 -12   6    7.80    3.60
  -8  13  -6   18.20   14.40
  -8 -13   6   56.79   29.20
   8  13   6   53.89   27.10
   8 -13   6   62.19    7.70
  -8  13   6   38.70   23.40
  -8 -13  -6   24.30   20.50
   8  14   6   -5.60   10.10
  -8  14  -6   14.20   14.00
  -8 -14   6   32.60   24.00
  -8  14   6   -6.50   11.40
   8  14  -6   -6.80   11.00
  -9   0  -6  281.87   26.30
  -9   0   6  284.47   44.00
  -9   1  -6   27.80    8.50
  -9  -1   6   42.30   16.60
  -9   1  -6   25.00    4.20
   9  -1  -6   20.60    3.90
  -9  -1   6   32.10    4.30
  -9   1   6    6.50   11.90
  -9  -1  -6   51.49   13.40
   9   2   6  583.84   40.90
  -9   2  -6  558.14   33.40
  -9  -2   6  575.44   56.39
  -9  -2   6  555.44   33.20
  -9   2  -6  573.54   38.80
   9  -2  -6  544.95   33.60
  -9  -2  -6  670.23   49.70
   9   2  -6  587.94   56.69
  -9   2   6  518.55   54.39
   9  -3  -6   46.40    5.90
  -9  -3   6   46.50   18.40
  -9   3  -6   39.30    4.90
  -9  -3   6   38.80    5.00
  -9  -3  -6   43.40   14.40
   9   3  -6   28.30   16.00
  -9   3   6   26.70   17.30
   9   4   6   12.00    9.30
  -9  -4   6   16.20   12.80
  -9   4  -6    7.40    2.80
  -9  -4   6    7.50    3.00
   9  -4  -6    2.90    2.90
  -9  -4  -6   -0.90    7.10
   9   4  -6   28.60   16.40
   9   5   6   11.70   10.50
  -9  -5   6    6.30    3.10
   9  -5  -6    7.00    3.60
   9   5  -6    4.10   12.40
  -9  -5  -6   11.60   11.90
  -9  -6   6   18.10   16.20
   9   6   6   36.40   16.70
   9   6  -6   76.49   25.00
  -9  -6  -6   56.29   19.90
  -9  -7   6  120.59   29.40
   9   7   6  119.59   26.60
   9  -7   6  145.49   10.90
  -9  -7  -6  109.99   29.30
   9   7  -6  110.19   35.50
  -9  -8   6   69.19   24.80
   9   8   6   29.20   17.20
   9   8  -6   90.29   27.70
  -9  -8  -6   80.39   25.90
   9  -8   6   78.19    8.50
  -9  -9   6   12.00   15.40
   9   9   6    0.10   12.50
  -9   9  -6    1.90    6.30
  -9  -9  -6   -2.00   10.30
   9   9  -6   30.10   19.20
   9  10   6   12.20   15.60
  -9  10  -6   40.20   14.30
   9  10  -6   27.70   20.20
   9 -10   6   37.00    5.90
  -9 -10  -6   66.89   26.80
  -9  11  -6   12.70   11.30
   9  11   6  -10.70   10.60
  -9 -11   6   15.50   14.90
   9 -11   6   -0.40    3.00
   9  11  -6    3.70   14.90
  -9 -11  -6   -7.90   11.40
  -9 -12   6   30.60   23.80
  -9  12  -6   24.40   16.20
   9  12   6   25.00   20.90
   9  12  -6   43.70   25.40
   9 -12   6   26.30    6.00
  -9 -12  -6   39.40   25.20
  -9  12   6    4.70   11.90
   9  13   6   20.90   20.70
  -9  13  -6    8.10   11.50
  -9 -13   6    8.50   13.30
   9  13  -6   94.09   34.00
  -9  13   6   54.09   24.70
 -10   0  -6  258.47   26.40
 -10   0   6  267.97   43.80
 -10   1  -6  112.09   17.50
 -10  -1   6   71.59   22.70
 -10   1  -6   90.39    7.80
 -10  -1   6   79.59    7.30
  10  -1  -6   78.79    8.20
 -10   1   6   60.99   22.20
 -10  -1  -6  100.49   18.50
 -10  -2   6   42.50    5.30
  10   2   6   41.10    9.80
 -10   2  -6   39.50    9.50
  10  -2  -6   43.90    5.80
 -10   2  -6   48.80    6.00
 -10  -2   6   24.90   16.30
 -10   2   6   57.29   19.30
 -10  -2  -6   34.30   13.60
 -10  -3   6    6.00    2.80
 -10   3  -6    2.80    2.30
  10  -3  -6   11.00    3.40
 -10  -3   6   -0.20   10.40
  10   3  -6   -2.90    9.20
 -10   3   6   11.00   12.30
 -10  -3  -6    5.10    8.30
 -10   4  -6  370.46   23.20
 -10  -4   6  356.86   54.89
  10   4   6  379.66   37.40
 -10  -4   6  373.66   23.40
 -10  -4  -6  371.06   50.39
  10   4  -6  448.66   61.59
 -10  -5   6   14.60    3.90
  10  -5  -6   19.50    4.30
  10   5   6   38.20   14.30
 -10  -5   6   51.09   21.30
  10   5  -6    8.60   13.80
 -10  -5  -6   31.50   16.90
 -10  -6   6  299.77   49.70
  10  -6  -6  300.87   19.90
  10   6   6  218.08   38.10
 -10  -6  -6  259.07   44.80
  10   6  -6  349.07   54.59
  10   7   6  117.79   27.20
 -10  -7   6  138.59   35.00
 -10  -7  -6  106.29   28.80
  10   7  -6  119.49   32.40
  10   8   6   -2.00    8.30
 -10  -8   6    7.30   13.70
 -10  -8  -6   -0.30   11.90
  10  -8   6    6.90    3.40
  10   8  -6   -0.50   11.40
  10   9   6   24.70   18.70
 -10   9  -6   -2.50    6.10
  10   9  -6   -2.40    9.20
  10  -9   6   -2.50    2.50
 -10  -9  -6  -11.60    8.40
 -10  10  -6   -3.10    7.30
 -10 -10   6   13.60   14.90
  10  10   6    0.90   12.00
  10 -10   6    5.30    3.70
 -10 -10  -6   -4.00   11.70
  10  10  -6   -7.90   10.00
 -10  11  -6    5.10    9.60
  10  11   6    0.20   13.50
  10 -11   6   14.50    4.60
  10  11  -6   -0.30   12.40
 -10 -11  -6   -6.20   10.30
 -10 -12   6    6.20   14.40
  10  12   6   -8.50    9.30
 -10  12  -6   -3.10    7.70
 -10 -12  -6    9.80   15.60
 -10  12   6    8.30   14.30
  10  12  -6   18.90   23.30
 -10  13  -6   10.80   12.80
  10 -13   6    9.50    4.90
 -11   0   6   12.70   11.40
 -11   0  -6    0.70    6.10
 -11   1  -6  106.09   10.50
 -11  -1   6  101.69   25.60
 -11  -1   6  122.99    9.50
 -11   1   6  105.29   28.40
 -11  -1  -6  118.09   22.20
  11  -2  -6   26.00    5.80
 -11   2  -6   23.40    4.80
 -11  -2   6   28.90    4.70
 -11   2  -6   35.70   10.90
 -11  -2  -6   15.50   11.80
 -11   2   6   61.49   21.80
  11   2  -6   17.80   15.60
 -11   3  -6   23.90   10.50
 -11  -3   6   30.30    4.90
 -11   3  -6   25.50    4.50
 -11  -3   6   29.30   14.30
  11  -3  -6   24.10    4.80
  11   3  -6   48.00   19.50
 -11  -3  -6   28.00   14.70
 -11   3   6   28.10   18.00
  11  -4  -6   15.60    4.30
  11   4   6   22.70   11.20
 -11  -4   6   17.80    4.30
 -11  -4   6   14.50   14.20
 -11   4  -6   17.80    4.00
 -11  -4  -6   11.90   12.70
  11   4  -6   14.20   14.80
 -11  -5   6  254.57   45.20
  11   5   6  218.08   33.90
  11  -5  -6  217.68   15.90
 -11  -5   6  213.88   15.40
 -11  -5  -6  229.98   39.10
  11   5  -6  196.98   40.70
 -11  -6   6   -0.20    2.80
  11   6   6    3.70    9.90
 -11  -6  -6   -2.30    8.90
  11   6  -6    3.70   11.20
  11   7   6   -0.50    7.60
 -11  -7  -6    7.10   11.50
  11   7  -6   -6.80    5.80
  11   8   6   -5.00    7.60
 -11  -8  -6   11.70   13.60
  11   8  -6   -1.90    9.60
 -11  -9   6   -5.50    8.70
  11  -9  -6    0.20    3.50
  11   9   6  -16.20    4.50
  11   9  -6    3.50   13.90
 -11  -9  -6   -6.60    9.60
  11  -9   6    1.70    3.30
 -11  10  -6   -0.40    7.40
 -11 -10   6    6.30   15.60
  11  10   6   -3.10   11.40
  11 -10   6    6.40    3.90
  11  10  -6  -10.50    7.70
 -11 -10  -6   -8.30   10.50
 -11  11  -6    3.70    9.40
  11 -11  -6   -0.90    3.90
  11  11   6    9.30   14.50
 -11 -11   6    9.30   15.20
 -11 -11  -6   11.40   17.10
  11  11  -6    8.30   16.70
 -11 -12   6   10.70   23.80
  11  12   6   14.20   17.00
 -11  12  -6   -3.40    7.30
 -11  12   6    6.30   13.30
  11 -12   6    3.70    3.90
  11  12  -6   -1.50   12.60
 -12   0  -6  418.66   40.00
 -12   0  -6  454.45   28.50
 -12   0   6  481.55   63.39
 -12  -1   6  600.94   74.89
 -12   1  -6  613.24   37.80
 -12  -1   6  617.24   37.40
 -12   1  -6  605.44   49.60
 -12  -1  -6  676.43   54.39
 -12   1   6  724.93   66.99
 -12   2  -6    3.70    6.70
  12  -2  -6    0.60    3.10
 -12  -2   6   -3.60    2.40
 -12   2  -6    0.80    2.70
 -12  -2   6    2.90    9.80
 -12   2   6   -6.50    8.20
 -12  -2  -6   -1.30    8.30
 -12   3  -6   14.40    3.90
  12   3   6   27.50   11.90
  12  -3  -6    7.90    3.80
 -12  -3   6   11.10   13.90
 -12  -3   6    8.20    3.50
 -12   3  -6   16.20    7.90
 -12  -3  -6   20.70   12.80
  12   3  -6    8.10   11.80
 -12   3   6   -7.80    6.20
 -12   4  -6  253.47   16.30
 -12  -4   6  265.47   48.70
 -12   4  -6  258.47   29.80
  12  -4  -6  235.38   16.90
 -12  -4   6  194.38   15.90
 -12  -4  -6  253.97   40.40
  12   4  -6  270.47   48.00
 -12   4   6  282.07   49.40
  12  -5  -6   27.10    5.40
  12   5   6   29.90   13.30
 -12  -5   6   29.00    5.40
 -12  -5   6   50.19   22.90
  12   5  -6   21.60   16.00
 -12  -5  -6   65.09   21.80
  12   6   6   14.60   13.90
 -12  -6   6    4.30    3.40
 -12  -6  -6   10.90   12.40
  12   6  -6   -1.10   11.00
  12   7   6   33.60   16.70
 -12  -7   6   23.70    5.20
 -12  -7  -6   25.40   18.40
  12   7  -6   19.90   17.30
  12   8   6    9.40   11.20
  12   8  -6    3.70   15.20
 -12  -8  -6    3.40   11.30
 -12  -9   6   17.30   18.40
  12   9   6   15.40   15.90
  12  -9  -6   22.30    6.40
  12   9  -6  -11.20   10.20
 -12  -9  -6   10.20   17.70
 -12  10  -6    8.50    9.90
 -12 -10   6   34.40   23.20
  12  10   6   17.90   17.50
  12 -10  -6   14.20    5.30
  12  10  -6   -6.00    9.30
 -12 -10  -6    1.20   13.30
 -12 -11   6    7.30   16.60
  12  11   6   16.20   18.40
  12 -11  -6   33.10    7.10
 -12  11  -6    1.90    9.40
  12 -11   6    5.70    4.70
 -12 -11  -6   34.70   22.80
  12  12   6   17.50   20.00
 -12  12  -6   -4.80   13.70
  12  12  -6   -7.10    8.20
  12 -12   6    2.50    4.10
 -13   0   6    5.50   12.40
 -13   0  -6    4.80    8.90
 -13  -1   6  142.69   11.70
 -13   1  -6  188.18   26.90
 -13  -1   6  137.09   34.30
 -13   1  -6  147.29   13.00
 -13   1   6  155.58   35.00
 -13  -1  -6  148.59   27.00
 -13   2  -6   54.39    7.20
 -13  -2   6   49.60   21.40
 -13  -2   6   41.50    6.00
 -13   2  -6   22.20   11.10
 -13   2   6   23.40   17.00
 -13  -2  -6   15.30   12.50
 -13  -3   6   16.10    4.30
 -13  -3   6   19.40   17.00
  13  -3  -6   23.10    5.00
 -13   3  -6   21.00    5.30
 -13   3  -6   15.50    9.20
 -13  -3  -6   11.20   11.80
  13   3  -6    9.80   13.30
 -13   3   6    1.80   11.70
 -13   4  -6    0.50    5.70
 -13  -4   6    2.00    2.80
  13   4   6   -7.80    4.70
 -13  -4   6   -3.30    9.90
  13  -4  -6    1.30    3.30
 -13   4   6    3.40   12.90
 -13  -4  -6    3.60   15.50
  13   4  -6   -1.40   11.10
  13   5   6   10.70   11.80
 -13  -5   6    1.50    3.00
 -13  -5   6   13.10   11.60
 -13   5   6   10.00   13.10
  13   5  -6    6.10   14.00
 -13  -5  -6   -2.20    8.10
  13   6   6   15.20   12.30
  13   6  -6   -6.20    8.20
 -13  -6  -6    3.40   12.00
 -13  -7   6   22.90    5.40
  13   7   6   15.00   14.10
  13   7  -6   59.19   25.20
 -13  -7  -6   10.40   14.90
 -13  -8   6    9.40   10.80
  13  -8  -6    7.50    3.90
  13   8  -6   -5.30    9.90
 -13  -8  -6   -0.60   10.60
 -13  -9   6    7.80   13.50
  13   9   6   27.80   17.50
  13  -9  -6   -2.10    3.30
  13   9  -6    2.70   16.00
  13  10   6   14.40   16.10
 -13 -10   6   45.30   29.90
  13 -10  -6   26.70    6.80
  13  10  -6    2.40   16.20
 -13 -10  -6    6.60   16.60
  13  11   6  -11.00    6.00
 -13  11  -6   14.60   12.40
  13  11  -6   -1.80   14.40
 -14   0   6   25.00   18.40
 -14   0  -6   38.90    6.80
 -14   0  -6   35.70   14.20
 -14  -1   6   31.30    5.50
 -14   1  -6   19.00    5.10
 -14   1  -6    5.70    9.10
 -14  -1   6   31.90   18.60
 -14   1   6   34.10   20.90
 -14  -1  -6   51.49   17.20
 -14  -1  -6   31.00    6.00
 -14  -2   6  122.69   10.60
 -14  -2   6  115.39   31.30
 -14   2  -6  132.09   24.60
 -14   2  -6  121.09   10.80
 -14   2   6   66.19   25.00
 -14  -2  -6  109.19   25.40
 -14  -3   6    6.80   17.00
 -14  -3   6   19.00    4.80
 -14   3  -6    6.10    8.60
 -14   3  -6    8.00    3.80
  14   3  -6    6.20   12.80
 -14   3   6   25.50   20.10
  14   4   6   67.79   17.10
 -14  -4   6   37.10    6.50
 -14  -4   6   36.20   21.30
  14  -4  -6   42.70    7.20
 -14   4  -6   35.60   12.90
 -14  -4  -6   53.09   20.30
  14   4  -6   47.80   22.30
 -14   4   6   38.20   22.10
 -14  -5   6   -0.90    3.00
 -14   5  -6    8.80    8.80
 -14  -5   6   -1.60    9.80
  14   5   6   -3.30    7.30
  14  -5  -6    0.20    2.20
  14   5  -6    5.30   11.10
 -14   5   6   -6.60    8.70
 -14  -5  -6  -10.60    5.00
 -14  -6   6    5.90   14.90
 -14  -6   6    4.70    3.80
  14   6   6   -3.00    8.00
  14   6  -6   -2.60   11.90
 -14   6   6   16.70   18.10
 -14  -6  -6    8.00   12.30
 -14  -7   6    5.90    4.10
  14   7   6    7.10   10.80
 -14  -7   6    8.70   13.10
  14  -7  -6   15.20    6.40
 -14  -7  -6   19.70   17.90
  14   7  -6    3.90   13.80
 -14  -8   6   27.60    5.80
 -14  -8   6   12.00   16.10
  14  -8  -6   20.50    6.20
  14   8   6   35.90   21.80
 -14  -8  -6    2.80   15.90
  14   8  -6   61.19   27.10
 -14  -9   6   18.70    5.70
 -14  -9   6   17.40   16.20
  14  -9  -6   19.80    5.70
  14   9   6    6.20   13.80
 -14  -9  -6   18.10   18.30
  14   9  -6   -2.10   14.90
  14  10   6   -6.60    9.50
  14  10  -6   -8.30   13.00
 -15   0   6  218.68   46.60
 -15   0  -6  171.78   32.40
 -15   0  -6  187.68   15.20
 -15   1  -6   28.50    5.70
 -15  -1   6   31.10   18.90
 -15   1  -6   23.50   13.00
 -15  -1  -6   44.30    7.30
 -15   1   6   11.70   12.50
 -15  -1  -6   35.20   15.60
 -15  -2   6    1.50    3.30
 -15   2  -6    1.40    8.00
 -15   2  -6   -3.70    2.30
 -15  -2   6    3.10   12.80
 -15  -2  -6    1.60    3.80
 -15   2   6   14.70   13.70
 -15  -2  -6    6.80   12.40
 -15   3  -6    8.20    3.60
 -15  -3   6   14.10   14.20
 -15  -3   6    1.30    3.20
 -15   3  -6    8.30    9.40
 -15  -3  -6   22.70   15.80
 -15   3   6    1.30   12.30
 -15  -4   6    8.80    4.10
 -15   4  -6   14.30   10.00
 -15  -4   6    4.20   12.70
 -15   4   6   28.10   18.50
 -15  -4  -6   -0.60   10.60
  15   4  -6   11.50   15.00
 -15   5  -6    1.00    7.50
  15   5   6    2.60    8.10
  15  -5  -6    2.70    3.50
 -15  -5   6   -9.90   11.50
 -15  -5   6    5.00    3.60
 -15  -5  -6   -4.30    8.60
  15   5  -6   -0.70   12.50
 -15   5   6   -0.40   11.40
 -15  -6   6    4.80   13.40
 -15  -6   6   10.80    4.70
  15   6   6   14.00   13.80
  15  -6  -6    2.80    3.90
 -15   6  -6    4.60    8.90
 -15   6   6  -15.40    8.70
  15   6  -6  -10.80    7.40
 -15  -6  -6   13.70   15.80
  15   7   6    6.50   10.60
 -15  -7   6    0.40    3.60
 -15  -7   6   -1.80   10.50
  15  -7  -6    4.50    4.10
 -15   7   6  -13.40    7.80
 -15  -7  -6   -9.90    9.20
  15   7  -6   -9.50    8.30
 -15  -8   6   -1.00    5.80
  15  -8  -6    4.00    4.10
  15   8   6   -6.80    8.70
 -15  -8   6    1.60    3.90
  15   8  -6   -3.30   12.30
 -15  -8  -6   -1.10   11.60
  15   9   6    0.90   12.30
 -15  -9   6    1.20    4.20
  15   9  -6   10.80   21.40
 -15  -9  -6   26.60   23.10
 -16   0  -6   47.40    7.70
 -16   0   6   27.60   19.40
 -16   0  -6   47.90   18.00
 -16  -1   6   76.09   28.10
 -16   1  -6   43.90    7.40
 -16   1  -6   62.79   19.00
 -16  -1  -6   44.70    8.10
 -16   1   6   52.09   21.60
 -16  -2   6    2.30   14.30
 -16  -2   6   13.30    4.70
 -16   2  -6   32.20   14.50
 -16   2  -6   10.30    4.50
 -16  -2  -6   16.20   13.00
 -16   2   6  -11.90    6.50
 -16  -2  -6   15.10    5.30
 -16  -3   6   40.30   22.40
 -16   3  -6   35.70    6.50
 -16   3  -6   45.50   16.20
 -16  -3   6   52.89    8.00
 -16   3   6   40.00   20.60
 -16  -3  -6   87.89   27.40
 -16  -4   6   -1.10   16.60
 -16  -4   6   18.50    5.40
 -16   4  -6   22.00   13.30
 -16   4   6   10.10   17.10
 -16  -4  -6    9.50   14.20
  16   5   6   37.60   15.20
 -16  -5   6   56.39   26.90
 -16   5  -6   18.00   12.10
 -16  -5   6   35.50    6.60
 -16   5   6   37.70   25.40
  16   5  -6   58.79   26.90
 -16  -5  -6   22.90   17.90
  16   6   6   13.10   13.40
  16  -6  -6    0.20    3.80
 -16  -6   6    2.40    3.50
 -16  -6   6  -11.30    7.00
 -16   6  -6   -6.90    6.40
  16   6  -6   -5.00   12.00
 -16   6   6    1.20   11.60
 -16  -6  -6    3.00   11.70
 -16  -7   6   -0.60    3.80
 -16  -7   6   -1.60   13.70
 -16   7  -6   -2.10    8.40
  16  -7  -6    0.60    5.50
  16   7   6   -1.70    9.70
 -16   7   6    0.40   16.40
 -16  -7  -6   36.70   21.80
  16   7  -6    7.60   17.50
 -16  -8   6   10.10    5.20
  16   8   6  -10.50    5.60
 -16   8   6    5.20   16.50
  16   8  -6   -6.70   14.80
 -16  -8  -6    6.20   16.40
 -17   0   6   14.10   17.30
 -17   0  -6   23.90    5.90
 -17   0  -6    3.10    9.80
 -17   1  -6    9.30   11.10
 -17   1  -6    3.10    4.10
 -17  -1   6    4.10   13.50
 -17   1   6   12.20   17.30
 -17  -1  -6    2.70   10.10
 -17  -1  -6    3.00    4.40
 -17   2  -6    2.80    3.80
 -17   2  -6   -1.90    8.50
 -17  -2   6   14.70    4.80
 -17  -2  -6    8.90    5.20
 -17   2   6    2.40   14.70
 -17  -2  -6    8.50   12.60
 -17   3  -6   10.90   10.70
 -17  -3   6    4.50   11.80
 -17  -3   6    2.40    3.50
 -17   3  -6   -2.20    3.20
 -17  -3  -6    3.80    9.50
 -17  -3  -6    1.90    4.40
 -17   3   6   -5.70    8.10
 -17  -4   6    6.00    4.40
 -17   4  -6   18.20   12.60
 -17  -4   6   -8.40    9.40
 -17  -4  -6   -0.60   11.40
 -17   4   6   16.70   19.80
 -17  -5   6   -1.00    3.70
 -17   5  -6   13.10   11.10
 -17  -5   6   -7.80   10.20
 -17  -5  -6    8.70   14.90
  17   5  -6   11.50   17.70
 -17   5   6   16.90   20.00
 -17  -6   6   -1.20    3.60
  17   6   6   -4.80    7.40
 -17   6  -6    1.00    8.80
  17   6  -6   14.20   17.90
 -17   6   6    4.70   14.80
 -17   7  -6   18.10   13.70
  17   7   6   -8.90    7.10
 -17  -7   6    9.20    5.20
 -17   7   6   12.20   19.10
 -17  -7  -6   29.20   21.20
  17   7  -6    8.80   20.20
 -18   0   6   22.50   21.20
 -18   0  -6   19.70    6.10
 -18   0  -6   -3.20    9.00
 -18  -1   6   47.80   26.40
 -18   1  -6   49.40   19.70
 -18   1  -6   60.69    8.70
 -18   1   6   59.29   28.40
 -18  -1  -6   53.99    8.60
 -18  -1  -6    8.80   12.70
 -18   2  -6    4.50   13.20
 -18  -2   6  -13.50    7.60
 -18   2  -6    5.20    4.10
 -18  -2  -6   -4.10    9.70
 -18   2   6   23.10   18.40
 -18  -3   6   31.00    6.60
 -18   3  -6   26.60    6.30
 -18  -3   6   49.00   27.20
 -18   3  -6   42.50   19.30
 -18   3   6   29.40   22.10
 -18  -3  -6   39.40    7.90
 -18  -3  -6   27.60   19.60
 -18  -4   6    4.20    4.40
 -18   4  -6   -8.10    6.30
 -18  -4  -6   -5.30    9.70
 -18   4   6   -4.10    9.40
 -18  -4  -6    2.00    4.90
 -18  -5   6   30.10    6.90
 -18   5  -6   21.90   13.80
 -18  -5  -6   27.90   30.90
 -18   5   6   36.10   25.70
 -19   0   6   -3.20   11.00
 -19   0  -6   -7.90    7.70
 -19   0  -6    1.20    4.00
 -19   1  -6   12.90   12.70
 -19  -1   6  -24.40    8.90
 -19   1  -6    2.40    4.30
 -19  -1  -6    2.40    4.60
 -19  -1  -6    9.00   13.30
 -19   1   6    7.70   15.90
 -19   2  -6   16.70    5.90
 -19   2  -6    3.40   11.00
 -19  -2  -6   11.40   14.80
 -19   2   6   32.70   24.70
 -19  -2  -6   18.90    6.40
   0   0   7   19.00    8.80
   0  -1   7    0.30    3.70
   0   1  -7    3.30    5.60
   0  -2   7   22.00    7.10
   0   2  -7   23.00    8.20
   0   3   7    0.80    5.10
   0  -3   7   -2.80    2.60
   0   3  -7    5.90    5.20
   0   4   7 2466.85  149.29
   0  -4   7 2287.47  144.39
   0  -5   7   -2.40    3.10
   0   5   7    6.80    7.70
   0   5  -7   -6.10    3.00
   0   6  -7  113.29   21.30
   0  -6   7  141.49   22.50
   0   6   7   97.89   23.00
   0  -7   7   -0.30    5.10
   0   7  -7   -3.90    5.10
   0   7   7    9.20   10.60
   0   8   7    4.60   10.70
   0   8  -7    3.50    8.20
   0  -8   7   12.30    8.90
   0  -9   7   -2.60    6.10
   0   9  -7   -7.90    5.00
   0   9   7    3.40   10.30
   0 -10   7  234.18   34.70
   0  10  -7  233.58   40.70
   0  10   7  259.37   47.50
   0  11  -7    5.30    9.60
   0  11   7    2.80   10.20
   0  12  -7   37.30   20.70
   0  12   7   12.10   17.30
   0  13  -7   -7.10    8.30
   0  13   7   -1.30   11.20
   0  14  -7   96.59   31.50
   0  14   7  115.99   33.40
   0  15   7   -9.10    7.30
   0  15  -7  -17.50    4.90
   1   0   7    2.20    4.20
  -1   0   7   -4.90    3.40
   1   0   7   -3.10    2.40
  -1  -1   7  370.46   32.30
  -1   1  -7  425.06   32.00
   1   1   7  370.56   31.00
   1   1  -7  411.16   34.90
   1  -1   7  392.86   28.20
   1   2   7  908.61   61.59
  -1  -2   7  864.21   59.89
  -1   2  -7  833.42   57.49
   1   2  -7  929.61   62.69
   1  -2   7  919.21   54.39
   1   2  -7  876.41   48.50
   1   3   7   -1.40    4.50
  -1   3  -7   -1.20    3.40
  -1  -3   7    3.90    4.50
   1  -3   7    4.30    3.20
   1   3  -7   -0.80    4.90
  -1   4  -7  554.44   41.90
   1   4   7  510.45   46.20
  -1  -4   7  644.24   45.00
   1  -4   7  539.85   37.00
   1   4  -7  557.14   45.60
  -1   5  -7  285.37   37.50
  -1  -5   7  239.48   30.50
   1   5   7  276.47   36.80
   1  -5   7  279.27   21.80
   1  -5   7  230.08   13.80
  -1   5   7  259.77   36.50
   1   5  -7  318.57   37.50
   1   6   7   33.80   14.80
  -1   6  -7   31.70   11.40
  -1  -6   7   40.60   11.80
   1   6  -7   43.00   14.30
  -1   6   7   40.70   15.50
  -1  -7   7  121.79   22.80
   1   7   7  100.09   24.20
  -1   7  -7   83.89   20.20
   1   7  -7  114.49   23.50
  -1   7   7   84.29   21.70
   1  -7   7  113.39   18.00
   1   8   7   31.40   16.70
  -1   8  -7   49.70   16.20
  -1  -8   7   60.29   17.00
   1   8  -7   71.99   19.50
  -1   8   7   86.79   24.50
   1  -8   7   42.80   12.60
  -1  -9   7   62.39   18.70
   1   9   7   58.49   21.80
  -1   9  -7   95.19   22.60
  -1   9   7   70.29   22.60
   1   9  -7   41.20   16.40
   1  10   7    0.20    8.90
  -1  10  -7   -7.50    6.00
  -1 -10   7    3.90    8.70
   1  10  -7    2.30    8.50
  -1  10   7   -3.10    9.00
  -1  11  -7   53.39   19.90
  -1 -11   7   66.19   20.50
   1  11   7   73.89   27.10
  -1  11   7   47.50   20.10
   1  12   7   -5.70    9.40
  -1  12  -7    0.60    8.20
  -1 -12   7   -0.20    7.90
  -1  12   7   -9.70    7.40
   1  12  -7   -5.70    6.70
   1  13   7    2.50   12.40
  -1  13  -7    9.20   15.00
  -1  13   7    1.70   13.10
   1  13  -7    3.60   10.90
  -1  14  -7  -13.20    5.70
   1  14   7   -5.00    9.50
   1  14  -7   -3.20   10.20
  -1  14   7   16.60   14.70
   1  15   7   10.40   19.40
  -1  15  -7   19.70   20.50
  -1  15   7   20.60   20.00
   1  15  -7   42.10   25.50
  -2   0   7   -0.50    5.10
   2   0   7   -2.60    2.10
   2   0   7    2.20    3.10
   2   1   7  129.79   17.80
  -2  -1   7  131.49   21.40
  -2   1  -7  170.78   19.50
  -2   1   7  143.49   24.30
   2   1  -7  116.29   21.20
   2   2   7  759.72   50.69
  -2  -2   7  687.73   51.39
  -2   2  -7  653.63   44.30
   2   2  -7  637.44   51.49
  -2   3  -7 1136.69   66.29
  -2  -3   7 1001.40   71.59
   2   3   7  960.20   71.99
   2   3  -7 1083.79   74.39
   2   4   7  522.75   46.10
  -2   4  -7  507.15   38.60
  -2  -4   7  537.45   44.20
  -2  -4   7  547.85   29.60
   2   4  -7  516.55   45.40
   2   5   7   32.70   12.60
  -2  -5   7   35.30   12.10
  -2   5  -7   43.40   10.90
   2  -5   7   36.70    2.90
   2   5  -7   31.10   13.10
   2   6   7   12.00    9.80
  -2   6  -7    5.90    7.20
  -2  -6   7    7.30    8.00
   2   6  -7    4.30    8.70
  -2   6   7    6.40    8.30
   2  -6   7    3.60    1.20
  -2   7  -7  428.36   39.10
   2   7   7  455.55   55.99
  -2  -7   7  344.47   44.00
  -2   7   7  413.16   51.49
   2   7  -7  421.46   51.59
   2   8   7   27.40   17.50
  -2   8  -7   49.99   15.50
  -2  -8   7   14.40   12.20
   2   8  -7   43.10   16.60
  -2   8   7   55.19   18.90
   2   9   7    6.10   11.20
  -2   9  -7   18.50   12.40
  -2  -9   7   22.10   12.80
  -2   9   7   20.90   13.50
   2   9  -7   -1.10    8.30
  -2 -10   7   11.40   12.30
   2  10   7    6.10   11.50
  -2  10  -7   17.60   12.10
   2  10  -7   12.50   11.60
  -2  10   7    2.00   11.30
   2  11   7  136.69   36.60
  -2  11  -7  181.38   35.10
  -2 -11   7  189.48   34.10
   2  11  -7  139.49   33.40
  -2  11   7  198.28   39.60
  -2 -12   7  -14.00    4.30
   2  12   7   -7.20    7.00
  -2  12  -7    3.40   11.40
   2  12  -7   -2.90   10.30
  -2  12   7    1.10   11.10
  -2  13  -7   -5.10    9.50
   2  13   7   -0.40   12.80
  -2 -13   7   -5.70    7.60
  -2  13   7    3.30   12.90
   2  13  -7   -4.40   12.40
   2  14   7  104.99   35.60
  -2  14  -7   36.70   21.40
   2  14  -7   59.79   27.80
  -2  14   7   43.30   25.10
  -2  15  -7   15.60   17.70
   2  15   7  -13.10    6.00
  -2  15   7    6.40   18.40
   2  15  -7    2.60   29.70
  -3   0   7   -1.20    5.00
   3   0   7    0.20    1.70
   3   0   7   -0.30    1.10
  -3   0  -7   -1.60    2.80
  -3  -1   7  723.53   54.89
   3   1   7  713.83   47.00
  -3   1  -7  702.83   45.70
   3   1  -7  713.73   39.60
   3   1  -7  659.13   55.19
  -3  -1  -7  747.03   51.19
  -3   1   7  696.13   56.89
  -3   2  -7  137.59   12.30
   3   2   7  145.99   19.40
  -3  -2   7  159.48   24.60
  -3  -2  -7  118.19   19.40
   3   2  -7  154.98   25.80
  -3  -3   7  326.37   17.60
  -3   3  -7  278.67   22.10
  -3  -3   7  344.97   32.80
   3   3   7  383.76   37.10
  -3   3  -7  292.87   17.70
   3   3  -7  341.57   33.60
  -3  -3  -7  304.77   31.20
  -3   4  -7  818.92   52.29
  -3  -4   7  815.32   44.90
   3   4   7  825.02   62.29
  -3  -4   7  761.92   60.49
  -3  -4  -7  786.92   62.49
   3   4  -7  830.22   63.89
  -3   5  -7  334.27   28.70
  -3  -5   7  285.27   37.70
   3   5   7  334.57   43.10
  -3  -5  -7  349.96   44.50
   3  -5   7  360.86   20.00
   3   5  -7  355.86   43.60
  -3  -6   7   11.00    9.90
   3   6   7    3.00    8.00
  -3   6  -7  -10.60    4.60
   3  -6   7    3.20    1.40
   3   6  -7    2.10    7.40
  -3  -6  -7   -6.20    4.30
  -3   7  -7   81.59   17.70
  -3  -7   7   52.19   16.90
   3   7   7   49.90   18.20
  -3  -7  -7   60.89   19.80
   3   7  -7   77.39   21.70
   3  -7   7   69.79    5.20
  -3   7   7   41.00   16.10
  -3   8  -7   24.10   11.70
   3   8   7   10.50   12.60
  -3  -8   7   14.30   11.60
  -3   8   7   16.10   12.50
  -3  -8  -7   35.20   19.40
   3   8  -7   45.80   17.70
  -3  -9   7   -0.40    9.30
   3   9   7    8.90   11.90
  -3   9  -7    4.70    9.50
   3   9  -7   10.90   11.70
  -3   9   7    6.00   10.70
  -3  -9  -7    0.80   10.70
  -3 -10   7   69.69   23.10
  -3  10  -7   64.79   19.10
   3  10   7   27.80   18.70
   3  10  -7   29.80   16.40
  -3  10   7   79.49   24.70
  -3 -11   7   12.80   13.40
  -3  11  -7   15.20   13.50
   3  11   7    3.00   12.70
   3  11  -7   -1.30   10.30
  -3  11   7   17.20   14.60
   3  12   7    1.00   14.00
  -3 -12   7    6.40   12.70
   3  12  -7    3.00   10.20
  -3  12   7   13.60   15.60
   3  13   7   23.30   19.60
  -3  13  -7   -5.30    7.60
  -3 -13   7   -5.90    7.50
   3  13  -7    5.70   13.90
  -3  13   7   10.30   16.50
   3  14   7   -4.40   11.90
  -3  14  -7   -7.30    9.70
  -3  14   7    5.90   16.10
   3  14  -7    8.50   16.90
   3  15   7    4.20   16.70
  -3  15  -7  -12.90   11.70
  -3 -15   7   -7.80    8.90
   3  15  -7   -8.80    9.10
  -3  15   7  -11.90   10.00
  -4   0  -7    1.90    3.30
   4   0  -7   -0.70    1.00
  -4   0   7   11.70    9.40
  -4   1  -7   18.10    4.80
  -4  -1   7   13.10    8.90
   4   1   7   28.10    6.40
  -4   1   7   -1.40    6.10
   4   1  -7   28.80   11.80
  -4  -1  -7   20.40    8.60
   4   1  -7   19.70    2.60
  -4  -2   7 3228.58  200.48
   4   2  -7 3396.46  202.48
  -4  -3   7  519.05   28.90
  -4   3  -7  507.15   29.00
  -4  -3   7  449.66   43.80
  -4   3  -7  522.65   30.70
  -4  -3  -7  519.95   43.80
   4   3  -7  527.15   46.90
   4   4   7 1582.74  108.39
  -4   4  -7 1648.14   95.99
  -4  -4   7 1638.14   91.09
  -4  -4   7 1703.73  111.99
  -4  -4  -7 1700.43  111.19
   4   4  -7 1701.93  113.59
  -4   5  -7  161.08   17.50
  -4  -5   7  212.58   33.00
   4   5   7  286.17   38.70
   4   5  -7  247.78   37.90
  -4  -5  -7  265.67   38.30
  -4  -6   7   18.40   12.20
  -4   6  -7   31.40    9.80
   4   6   7   54.99   18.00
   4  -6   7   31.80    3.60
  -4  -6  -7   32.40   15.80
   4   6  -7   65.79   21.00
  -4   7  -7  322.87   33.00
   4   7   7  441.46   53.59
  -4  -7   7  401.86   49.80
   4   7  -7  459.55   56.89
  -4  -7  -7  426.36   55.19
   4  -7   7  388.56   22.70
  -4  -8   7   30.30   13.70
  -4   8  -7   30.20   12.00
   4   8   7    8.10   11.50
   4   8  -7   51.19   19.10
  -4   8   7   20.70   12.90
  -4  -8  -7   38.10   20.20
   4  -8   7   31.80    3.80
   4   9   7   57.59   21.50
  -4  -9   7   58.49   19.70
  -4   9  -7   82.69   19.20
   4   9  -7   25.60   16.10
  -4  -9  -7  106.89   29.70
   4  -9   7   48.90    5.30
  -4   9   7   23.10   16.50
   4  10   7   12.10   14.10
  -4 -10   7    6.10    9.90
  -4  10  -7    0.00    5.90
   4  10  -7   -2.50   10.50
  -4  10   7   -7.90    7.80
  -4  11  -7  252.37   41.20
   4  11   7  212.88   46.40
  -4 -11   7  259.47   44.90
   4  11  -7  334.27   53.99
  -4  11   7  230.18   44.20
   4  12   7   -8.90    6.00
  -4 -12   7    8.00   13.00
  -4  12  -7   21.10   15.60
   4  12  -7   11.10   15.60
  -4  12   7   -8.20    9.90
  -4 -13   7   -3.20    7.70
  -4  13  -7    9.90   13.20
   4  13   7   -3.10   10.50
   4  13  -7  -14.40    7.20
  -4  13   7   12.90   15.00
   4  14   7   26.40   25.40
  -4 -14   7    8.50   14.60
  -4  14  -7    9.90   16.50
   4  14  -7    2.20   14.70
  -4  14   7   42.20   26.40
  -5   0   7   10.30    9.10
  -5   0  -7   -1.80    2.80
  -5  -1   7   20.00   12.00
   5   1   7   30.70    5.60
  -5   1  -7   26.10    5.10
   5   1  -7   17.20   11.20
   5   1  -7   20.50    2.90
  -5   1   7   36.70   13.70
  -5  -1  -7   22.60    8.10
   5   2   7  244.18   22.40
  -5   2  -7  236.58   15.10
  -5  -2   7  334.77   41.50
  -5  -2  -7  278.37   26.90
   5   2  -7  254.07   37.40
  -5   3  -7  341.87   20.10
   5   3   7  377.46   35.60
  -5  -3   7  365.46   45.00
  -5  -3   7  343.57   20.00
   5   3  -7  280.27   40.30
  -5  -3  -7  366.86   42.50
  -5  -4   7  319.07   42.10
  -5  -4   7  276.27   17.30
  -5   4  -7  307.47   19.20
   5   4   7  298.67   36.50
   5   4  -7  303.67   41.70
  -5  -4  -7  331.97   41.80
  -5  -5   7  931.61   75.39
   5   5   7 1011.00   74.49
  -5   5  -7  957.00   59.89
   5   5  -7  916.31   76.59
  -5  -5  -7 1014.40   77.19
  -5   6  -7   96.39   16.00
   5   6   7   89.99   22.20
  -5  -6   7  110.59   24.90
   5   6  -7  109.59   27.40
  -5  -6  -7   79.19   22.10
   5  -6   7  110.29    7.70
  -5   7  -7   95.09   17.50
  -5  -7   7   72.99   20.40
   5   7   7   90.39   22.80
   5   7  -7  120.19   28.90
  -5  -7  -7   82.59   23.30
   5  -7   7   66.99    6.00
   5   8   7   -9.90    4.70
  -5   8  -7    2.50    6.30
  -5  -8   7    0.50    9.00
   5   8  -7   -7.00    6.50
  -5  -8  -7   -2.50    7.80
   5  -8   7    0.60    2.00
  -5   9  -7  139.09   25.20
   5   9   7  128.99   31.40
  -5  -9   7  132.19   32.40
  -5  -9  -7  118.59   31.40
   5   9  -7  139.59   32.30
   5  -9   7  129.19    9.50
  -5   9   7  149.29   32.40
  -5  10  -7   98.69   22.40
  -5 -10   7  114.09   29.60
   5  10   7   82.39   27.90
   5  10  -7  101.99   30.10
   5 -10   7  107.49    8.50
  -5  10   7  110.69   30.00
   5  11   7   13.10   18.40
  -5 -11   7   -3.70    8.80
  -5  11  -7    6.30   11.70
   5 -11   7    4.90    2.80
   5  11  -7   -3.90    8.30
  -5  11   7    6.70   12.50
  -5  12  -7    3.70   10.60
   5  12   7    6.70   15.50
  -5 -12   7   -7.60    7.70
   5  12  -7  -10.30    6.60
   5 -12   7   -3.40    2.30
  -5  12   7   -8.20    9.10
  -5 -12  -7   -4.30   11.20
  -5  13  -7    6.00   13.60
   5  13   7   -3.10   10.70
   5 -13   7    8.80    3.40
  -5  13   7    4.70   12.50
   5  13  -7   -0.20   12.60
  -5 -14   7  -13.10    5.80
  -5  14  -7   -5.90    7.40
   5  14  -7   27.80   33.80
   5 -14   7   -1.10    2.80
  -6   0  -7    2.00    3.60
  -6   0   7   -3.60    4.80
   6   0  -7   -0.60    1.40
   6  -1  -7  331.57   20.00
  -6  -1   7  266.67   39.10
  -6   1  -7  343.07   22.60
  -6   1   7  313.47   43.60
   6   1  -7  383.66   49.20
   6   1  -7  323.87   19.90
  -6  -1  -7  363.96   29.80
  -6  -2   7   57.59   18.00
  -6  -2   7   56.99    4.70
  -6   2  -7   56.29    5.00
   6   2   7   67.79   11.80
   6   2  -7   62.49   18.10
  -6  -2  -7   42.90   12.70
  -6   2   7   45.60   15.90
   6   3   7  121.19   20.30
  -6   3  -7   91.29    6.80
  -6  -3   7   80.89   20.20
  -6  -3   7   87.19    6.60
  -6  -3  -7  122.19   23.10
   6   3  -7  121.59   25.10
  -6  -4   7  329.67   19.90
  -6  -4   7  385.26   48.10
   6   4   7  351.76   34.10
  -6  -4  -7  388.36   46.50
   6   4  -7  272.47   42.40
  -6  -5   7  596.74   52.99
   6   5   7  413.16   44.60
   6   5  -7  544.85   65.49
  -6  -5  -7  578.54   52.09
   6   6   7   46.80   16.30
  -6  -6   7   16.50   13.50
  -6   6  -7   50.69   10.50
   6   6  -7   79.49   24.80
  -6  -6  -7   44.00   17.60
   6   7   7   54.39   19.00
  -6  -7   7   92.79   23.60
  -6  -7  -7   60.99   21.90
   6   7  -7   33.10   17.10
   6  -7   7   66.79    5.90
   6   8   7   19.00   14.40
  -6   8  -7   54.39   13.90
  -6  -8   7   63.59   24.60
  -6  -8  -7   23.00   15.50
   6  -8   7   32.10    4.40
   6   8  -7   32.30   19.20
  -6   9  -7  186.28   29.10
  -6  -9   7  192.98   38.00
   6   9   7   70.09   25.60
   6  -9   7  138.09   10.30
   6   9  -7  168.38   37.30
  -6  -9  -7  155.98   35.80
  -6 -10   7    2.10   12.30
   6  10   7   -2.20    9.50
  -6  10  -7   -2.30    6.50
  -6  10   7   -9.80    5.80
   6 -10   7    8.60    3.10
   6  10  -7    2.80   11.60
   6  11   7  289.47   52.49
  -6  11  -7  397.76   50.29
  -6 -11   7  276.47   49.20
   6 -11   7  322.07   20.00
   6  11  -7  231.98   47.10
  -6  11   7  220.88   44.70
   6  12   7   17.70   19.40
  -6  12  -7    5.90   10.60
   6  12  -7    6.30   14.80
  -6 -12  -7   -6.10    9.50
  -6  12   7   13.60   16.70
   6  13   7   -2.80    8.80
  -6  13  -7    0.10    9.70
  -6 -13   7   -3.80    8.60
  -6 -13  -7  -17.30    5.10
  -6  13   7  -10.60    8.60
   6  13  -7    2.40   13.60
   6 -13   7   -0.60    2.70
   6  14   7   -3.40   10.40
  -6  14  -7   12.00   14.00
   6  14  -7    0.30   15.80
   6 -14   7    4.30    3.50
  -6  14   7   -8.40    7.60
  -7   0   7   -6.30    6.20
   7   0  -7    0.80    1.60
  -7   0  -7    0.30    3.40
   7  -1  -7  290.57   17.60
  -7   1  -7  247.48   20.20
  -7  -1   7  323.87   44.00
  -7  -1  -7  299.37   27.30
   7   1  -7  275.17   42.40
  -7   1   7  316.37   44.30
  -7  -2   7  334.47   46.30
  -7   2  -7  428.76   24.70
   7   2   7  412.46   31.20
  -7  -2   7  417.66   24.30
   7  -2  -7  416.16   24.80
  -7  -2  -7  415.06   37.40
  -7   2   7  382.36   51.09
   7   2  -7  359.56   48.10
   7   3   7   -0.10    4.90
  -7  -3   7    6.10    2.20
  -7  -3   7    0.60    7.00
  -7   3  -7    4.60    2.10
  -7  -3  -7    5.80    7.70
   7   3  -7   10.30   11.30
  -7  -4   7    3.30    1.90
   7   4   7   -5.50    3.90
  -7  -4   7   -3.90    6.70
   7   4  -7    5.60   10.10
  -7  -4  -7   -6.70    4.30
   7   5   7   25.00   12.00
  -7  -5   7    9.90   11.40
  -7  -5   7   14.20    2.90
  -7  -5  -7    7.20   10.40
   7   5  -7    6.10   10.50
  -7  -6   7    6.60   10.90
   7   6   7   18.80   12.10
   7   6  -7    2.90   10.10
  -7  -6  -7    2.10    9.80
   7   7   7   10.20   12.40
  -7  -7   7   50.49   21.90
  -7   7  -7   39.60   10.60
   7  -7   7   32.70    4.70
   7   7  -7   39.50   17.60
  -7   8  -7   54.69   13.80
  -7  -8   7   46.00   21.30
   7   8   7   36.20   18.10
  -7  -8  -7   29.60   19.70
   7  -8   7   60.69    6.30
   7   8  -7   46.90   32.10
  -7   9  -7   88.19   19.60
   7   9   7   75.29   24.60
  -7  -9   7   87.09   26.90
   7  -9   7   91.09    7.70
   7   9  -7   39.70   21.50
  -7  -9  -7   75.49   25.70
  -7  10  -7    6.00    9.10
  -7 -10   7   16.60   15.20
   7  10   7   -3.60    9.00
   7  10  -7    4.10   11.90
  -7 -10  -7    7.60   12.30
   7 -10   7   -1.90    2.10
   7  11   7   -6.00    9.80
  -7  11  -7    2.90    9.20
   7 -11   7   -0.20    2.40
   7  11  -7   -3.20    9.40
  -7  11   7   -4.40    7.80
  -7  12  -7   17.00   12.60
  -7 -12   7   -9.90    8.30
   7  12   7   -7.10    8.80
   7  12  -7   26.50   20.00
   7 -12   7    9.10    3.60
  -7  12   7    3.60    9.90
  -7  13  -7   10.20   13.60
  -7 -13   7   28.50   21.70
   7  13   7    8.00   14.70
   7 -13   7   -2.40    2.60
  -7  13   7   -4.10    9.50
  -7 -13  -7    0.90   13.60
   7  13  -7   -4.10   10.70
  -7 -14   7    7.50   15.30
   7  14   7   -3.10   11.80
  -7  14  -7   -9.70    7.30
  -7  14   7  -13.20    3.80
   7  14  -7  -10.40   11.90
   7 -14   7    3.10    3.10
  -8   0   7    1.70    5.60
   8   0  -7   -0.60    1.90
  -8  -1   7  146.79   30.30
  -8   1  -7  101.49   13.80
   8  -1  -7  114.09    8.70
  -8   1   7   95.49   25.70
  -8  -1  -7  114.49   19.70
   8   1  -7  115.89   26.60
  -8   2  -7  269.77   17.70
  -8  -2   7  288.87   42.00
   8  -2  -7  249.48   15.80
  -8  -2   7  224.88   15.20
   8   2   7  237.38   20.90
  -8   2  -7  227.38   15.50
  -8  -2  -7  262.37   33.50
   8   2  -7  254.07   42.30
   8   3   7  348.67   31.00
   8  -3  -7  368.26   21.30
  -8   3  -7  334.57   20.60
  -8  -3   7  313.37   20.30
  -8  -3   7  288.27   44.40
  -8  -3  -7  289.07   38.40
   8   3  -7  423.76   55.49
  -8  -4   7    0.50    2.00
  -8   4  -7    3.20    2.10
   8   4   7   -1.40    5.80
  -8  -4   7    4.40   10.40
  -8  -4  -7    2.80    8.70
   8   4  -7    5.20    9.20
  -8  -5   7   -4.30    6.00
   8   5   7    5.00    8.50
  -8  -5   7   -0.80    1.90
   8   5  -7    0.60    8.30
  -8  -5  -7    6.40    9.90
  -8  -6   7   88.19   26.60
   8   6   7   79.99   21.70
   8   6  -7   43.00   20.30
  -8  -6  -7   53.89   19.70
   8   7   7   20.80   15.40
  -8   7  -7    8.00    6.60
  -8  -7   7   21.30   16.80
   8   7  -7   13.10   16.60
  -8  -7  -7   21.20   15.50
  -8   8  -7  235.68   30.30
   8   8   7  260.97   43.00
  -8  -8   7  264.47   45.90
   8  -8   7  263.17   17.00
  -8  -8  -7  207.28   42.60
   8   8  -7  242.48   45.60
  -8  -9   7   78.19   25.60
   8   9   7   18.60   22.50
  -8   9  -7   68.79   17.80
   8  -9   7   60.29    7.30
  -8  -9  -7   44.00   21.70
   8   9  -7   41.40   20.00
   8  10   7   42.20   22.60
  -8  10  -7   66.99   19.20
  -8 -10  -7  166.98   39.60
   8 -10   7  121.99    9.60
   8  10  -7  126.29   36.10
  -8 -11   7   27.60   18.80
  -8  11  -7   -6.60    5.60
   8  11  -7   -4.60    6.60
   8 -11   7    6.20    3.60
  -8 -11  -7   -3.30   11.80
  -8  11   7    9.50   13.80
  -8 -12   7   -0.40   10.20
   8  12   7   -7.80    7.80
  -8  12  -7    9.80   11.10
  -8 -12  -7  -14.10    7.20
  -8  12   7   -8.50    8.40
   8  12  -7   -6.30    7.20
   8 -12   7    1.30    3.20
   8  13   7   12.80   17.10
  -8  13  -7   17.60   13.80
  -8 -13   7   28.00   21.80
  -8  13   7   29.20   17.10
   8 -13   7   21.40    5.00
   8  13  -7   -8.60   13.10
  -9   0   7   23.40   12.80
  -9   1  -7   82.69   13.00
   9  -1  -7   56.69    6.50
  -9  -1   7   37.90   17.30
  -9   1   7   74.19   22.90
  -9  -1  -7   71.89   15.10
  -9   2  -7  399.46   23.90
   9  -2  -7  387.36   24.00
  -9   2  -7  377.86   27.70
  -9  -2   7  410.56   54.49
   9   2   7  383.96   28.50
  -9  -2   7  399.36   23.60
  -9  -2  -7  374.46   37.10
  -9   2   7  342.77   50.29
   9   2  -7  306.67   49.30
  -9  -3   7   -0.20    2.00
   9   3   7    2.00    5.70
  -9  -3   7    7.40   10.80
   9  -3  -7    5.60    2.90
  -9   3  -7   -1.20    1.80
  -9   3   7   -3.30    8.80
   9   3  -7   -3.10    8.50
  -9  -3  -7    3.20    8.30
   9  -4  -7  158.98   12.10
  -9  -4   7  169.18   35.40
  -9  -4   7  162.58   11.50
  -9   4  -7  164.88   11.40
   9   4   7  147.99   25.30
  -9  -4  -7  160.18   30.10
   9   4  -7  157.18   34.70
  -9  -5   7   28.80    4.50
   9  -5  -7   27.00    4.90
  -9  -5   7    6.00   10.50
   9   5   7   26.10   12.40
  -9  -5  -7   39.80   15.50
   9   5  -7   29.00   18.00
   9   6   7  198.28   33.20
  -9  -6   7  224.58   15.10
  -9  -6   7  209.38   38.40
   9   6  -7  247.18   45.50
  -9  -6  -7  186.28   38.60
  -9  -7   7   29.30   14.70
   9   7   7   20.20   14.30
   9   7  -7    0.80   12.90
  -9  -7  -7   -6.90    8.70
   9   8   7    3.80    9.50
  -9   8  -7    0.60    5.70
  -9  -8   7   -0.70    9.90
  -9  -8  -7   20.10   16.60
   9   8  -7    1.50   11.20
   9   9   7    3.80   12.10
  -9   9  -7   31.30   12.10
  -9  -9  -7   -0.70   10.50
   9   9  -7   20.30   18.30
   9  -9   7   17.90    4.30
  -9  10  -7   -3.30    5.70
   9  10   7   11.50   14.60
  -9 -10   7   22.20   13.00
  -9 -10  -7  -15.00    7.40
   9  10  -7   -5.60   10.40
   9 -10   7   -1.50    2.60
  -9  11  -7   -3.80    6.80
   9  11   7   -1.40    9.90
  -9 -11   7   -3.30   11.40
   9  11  -7   -3.70   11.00
   9 -11   7   -4.20    2.50
   9  12   7   -4.90    9.90
  -9  12  -7   -6.30    5.80
  -9 -12   7    8.80   15.40
  -9  12   7    4.20   10.00
  -9 -12  -7  -14.50    5.40
   9 -12   7   -2.00    3.00
   9  12  -7    2.70   14.50
  -9 -13   7   -1.20   13.30
  -9  13  -7   20.70   15.70
   9  13   7   -9.90    8.40
   9  13  -7   28.30   23.50
 -10   0   7   -7.30    5.70
 -10   0  -7    1.50    5.50
  10  -1  -7   -1.30    2.40
 -10  -1   7    4.20   11.90
 -10   1  -7   -2.30    2.00
 -10   1  -7    1.20    4.90
 -10  -1  -7   -7.00    3.90
 -10   1   7  -12.00    7.00
 -10  -2   7  652.43   36.80
 -10   2  -7  637.24   37.10
 -10  -2   7  635.84   62.69
 -10   2  -7  618.34   43.20
  10  -2  -7  600.84   37.20
 -10  -2  -7  613.84   52.29
 -10   2   7  552.44   70.19
  10   2  -7  625.54   63.19
  10   3   7  160.48   22.10
 -10   3  -7  124.09   10.20
 -10   3  -7  133.49   16.20
  10  -3  -7  133.39   11.00
 -10  -3   7  155.28   10.70
 -10  -3   7  134.39   35.50
  10   3  -7  144.29   34.00
 -10   3   7  142.99   32.90
 -10  -3  -7  122.79   26.30
 -10  -4   7   64.99   22.70
  10   4   7   43.20   13.80
  10  -4  -7   51.69    6.80
 -10  -4   7   46.50    5.90
 -10   4  -7   42.80    5.70
 -10  -4  -7   22.80   14.40
  10   4  -7   53.99   24.10
  10   5   7  245.68   36.90
 -10  -5   7  298.17   18.70
 -10  -5   7  265.17   46.20
  10  -5  -7  273.17   19.00
  10   5  -7  393.96   58.29
 -10  -5  -7  247.48   43.10
 -10  -6   7  352.76   23.00
  10   6   7  305.77   44.10
  10  -6  -7  398.16   24.10
 -10  -6   7  342.37   55.39
 -10  -6  -7  293.97   47.70
  10   6  -7  378.36   69.29
  10   7   7   -2.80    6.80
 -10  -7   7   -4.40   10.30
  10   7  -7   -5.00    8.50
 -10  -7  -7    7.50   12.80
  10   8   7   94.79   26.80
  10   8  -7  121.69   34.50
 -10  -8  -7   98.39   30.00
 -10  -9   7   11.50   15.30
  10   9   7    5.40   13.40
 -10   9  -7    4.40    7.20
  10   9  -7    0.00   11.30
 -10  -9  -7    7.40   13.00
  10  10   7  172.88   38.70
 -10 -10   7  302.07   52.59
 -10  10  -7  126.29   26.00
  10  10  -7  195.48   45.90
 -10 -10  -7  201.68   45.40
  10 -10   7  199.58   14.70
  10  11   7   11.10   16.10
 -10  11  -7   -4.70    6.60
 -10 -11   7   -6.00    8.80
 -10 -11  -7   28.50   22.80
  10 -11   7    2.80    3.70
  10  11  -7   -1.40   13.90
 -10  12  -7    1.10    9.90
  10  12   7  -17.10    4.70
 -10 -12   7    6.50   17.10
  10  12  -7    1.80   14.80
 -10 -12  -7  -13.60    7.30
 -10  12   7   -8.40    7.30
  10 -12   7   -0.70    2.50
 -10  13  -7   22.80   16.90
  10  13  -7   28.00   27.10
  10 -13   7   28.50    7.20
 -10  13   7   53.19   26.00
 -11   0  -7   -5.00    5.10
 -11   0   7   -2.00    9.80
 -11   1  -7   13.40    4.00
 -11  -1   7    0.00   10.70
 -11   1  -7   15.30    8.10
  11  -1  -7   14.70    4.20
 -11  -1  -7    0.50    7.00
 -11   2  -7    5.80    6.60
 -11  -2   7    5.30    3.00
 -11   2  -7   12.10    3.60
 -11  -2   7    8.50   13.30
 -11  -2  -7   -2.50    7.00
  11   2  -7    5.80   15.30
 -11   2   7   -9.60    9.10
 -11  -3   7  253.77   16.80
 -11  -3   7  237.58   45.60
  11  -3  -7  269.57   17.60
 -11   3  -7  221.48   22.10
  11   3   7  259.37   25.60
 -11   3  -7  242.78   16.80
  11   3  -7  214.78   42.20
 -11   3   7  272.17   47.70
 -11  -3  -7  304.47   42.70
 -11  -4   7    7.90   11.80
  11  -4  -7   13.70    4.40
  11   4   7   38.40   13.10
 -11  -4   7   17.80    4.10
 -11   4  -7   17.60    3.90
  11   4  -7   23.60   16.70
 -11   4   7   19.10   15.60
 -11  -4  -7   13.30   12.20
  11   5   7   -7.30    4.10
  11  -5  -7   -2.60    2.70
 -11  -5   7   -5.20    7.80
 -11  -5   7   -1.50    2.30
 -11  -5  -7    8.60   12.20
  11  -6  -7   20.80    4.90
 -11  -6   7   19.10    4.50
  11   6   7   11.20   11.70
  11   6  -7   -4.70    9.60
 -11  -7   7   31.80    5.40
  11   7   7   20.80   14.30
 -11  -7  -7   70.49   23.60
  11   7  -7   22.10   19.10
 -11  -8   7  -13.20    8.50
  11   8   7   15.30   14.80
 -11  -8  -7   15.20   15.50
  11   8  -7    1.50   10.00
 -11   9  -7   10.90    7.80
 -11  -9   7    2.10   14.50
  11   9   7    2.20   10.40
 -11  -9  -7   -3.70   10.60
  11   9  -7    3.60   13.90
  11  10   7   -2.80   11.00
 -11  10  -7   -4.70    5.70
  11 -10  -7    7.80    4.20
  11  10  -7   21.30   19.30
 -11 -11   7    1.90   13.30
  11  11   7   -0.50   11.70
 -11  11  -7    4.50    8.50
 -11 -11  -7    7.00   14.60
  11 -11   7   -3.80    1.90
  11  11  -7    1.20    9.80
 -11  12  -7   -3.90    8.00
  11  12   7   18.40   19.20
  11  12  -7   -6.70   15.80
 -11  12   7   11.30   15.20
  11 -12   7   -1.10    3.50
 -12   0  -7    0.90    3.00
 -12   0  -7   -5.80    4.80
 -12   0   7   13.20   14.00
 -12  -1   7   13.00   12.20
 -12   1  -7    8.60    8.10
 -12   1  -7    6.80    3.70
 -12   1   7   21.30   14.50
 -12  -1  -7    5.70    8.70
 -12  -2   7  555.94   32.90
 -12  -2   7  670.03   64.59
 -12   2  -7  553.34   33.30
  12  -2  -7  505.05   33.30
 -12   2   7  526.05   68.99
 -12  -2  -7  520.05   49.40
 -12   3  -7   11.50    3.80
 -12  -3   7   30.70   18.50
  12  -3  -7    8.70    3.80
 -12  -3   7   13.10    3.80
  12   3   7    8.80    7.20
 -12   3  -7   17.30    8.40
 -12  -3  -7    6.30   10.60
 -12   3   7    3.20   11.20
  12   3  -7   26.10   17.40
 -12  -4   7   12.70    3.80
 -12   4  -7    1.80    5.70
  12   4   7   15.40    8.60
  12  -4  -7    1.50    3.10
 -12   4  -7    7.10    3.40
 -12  -4   7    8.50   13.00
 -12  -4  -7   32.60   16.80
 -12   4   7    1.60   15.00
  12   5   7    9.30   10.00
 -12  -5   7    5.80    3.30
  12  -5  -7    1.20    3.10
 -12  -5  -7   -2.60    9.00
 -12   5   7   -2.10   11.00
  12   5  -7    1.80   10.60
  12   6   7   35.30   15.00
 -12  -6   7   11.30    4.10
 -12  -6  -7    3.50   12.00
  12   6  -7    8.30   13.80
 -12  -7   7   68.39    7.90
  12   7   7   75.59   22.80
 -12  -7  -7   37.30   20.90
  12   7  -7   28.60   20.10
 -12  -8   7    2.70   14.30
  12   8   7    7.70   10.60
 -12  -8   7    0.20    3.00
 -12  -8  -7    0.90   12.40
  12   8  -7   -1.30   15.50
  12  -9  -7    3.50    4.40
  12   9   7   11.40   15.10
 -12  -9  -7   -0.30   11.40
  12   9  -7    6.50   16.10
 -12  10  -7   12.60   10.10
  12 -10  -7   37.20    7.60
  12  10   7   28.90   19.90
 -12 -10   7   22.20   22.30
  12  10  -7   32.70   24.20
 -12 -10  -7   16.80   18.70
  12  11   7    3.90   11.60
 -12  11  -7    0.60    9.00
  12  11  -7   13.20   14.90
 -12 -11  -7   34.80   43.50
 -13   0   7    7.90   14.10
 -13   0  -7   -7.10    5.00
 -13   0  -7    5.30    4.00
 -13   1  -7   -3.40    5.30
 -13  -1   7   -4.40   10.60
 -13  -1  -7    5.00    8.30
 -13   1   7    1.20   10.10
 -13  -2   7    5.10    3.30
 -13  -2   7   22.00   18.20
 -13   2  -7    5.50    7.60
 -13  -2  -7   -4.40    6.60
  13  -3  -7   38.70    6.40
 -13   3  -7   36.60   11.50
 -13  -3   7   37.50    5.80
 -13  -3   7   64.19   24.20
  13   3  -7    3.50   15.60
 -13   3   7   27.60   20.00
 -13  -3  -7   32.90   15.90
 -13  -4   7   13.30    4.20
 -13   4  -7   16.80    5.10
 -13   4  -7   17.00    9.10
  13   4   7   17.90   10.10
 -13  -4   7    0.40    9.80
  13  -4  -7    9.00    4.20
 -13  -4  -7   30.70   18.30
 -13   4   7   10.60   12.30
  13   4  -7   71.79   27.10
  13  -5  -7   64.29    8.80
 -13  -5   7   58.59    7.30
  13   5   7   48.20   15.80
  13   5  -7   45.50   23.20
 -13  -5  -7   97.19   27.60
 -13   5   7   37.90   23.00
  13   6   7   14.90   11.80
  13  -6  -7    1.80    2.40
  13   6  -7   -4.10   12.70
 -13  -6  -7  -11.00    6.20
  13  -7  -7    2.20    2.40
 -13  -7   7   18.90    4.90
  13   7   7    2.40   10.50
 -13  -7  -7  -11.60    6.70
  13   7  -7   42.60   24.30
  13   8   7    2.40   10.50
  13  -8  -7    2.50    2.90
 -13  -8   7   16.70   27.50
 -13  -8   7   -1.30    2.90
 -13  -8  -7   -6.40    8.40
  13   8  -7    2.10   17.30
 -13  -9   7    6.90    4.30
  13   9   7    0.20    9.90
  13  -9  -7   11.40    5.10
 -13  -9   7  -11.40    9.30
 -13  -9  -7    5.30   15.10
  13   9  -7   18.80   19.20
 -13 -10   7    0.10   11.90
  13  10   7   14.80   15.00
 -13  10  -7   -1.50    7.40
 -13 -10  -7  -11.70    8.20
  13  10  -7    9.30   20.20
  13  11   7    2.70   12.30
 -13  11  -7    0.80    8.00
  13  11  -7    7.90   18.70
 -14   0   7    0.40   13.60
 -14   0  -7    2.80    3.70
 -14   0  -7   15.50   10.40
 -14  -1   7  162.48   38.60
 -14   1  -7  149.99   25.80
 -14   1  -7  106.29   11.90
 -14  -1  -7  131.19   12.90
 -14  -1  -7  105.89   23.70
 -14   1   7  134.09   36.00
 -14   2  -7  264.87   17.80
 -14  -2   7  263.67   47.90
 -14  -2   7  235.08   17.00
 -14   2  -7  214.28   31.10
 -14   2   7  176.78   40.80
 -14  -2  -7  222.68   37.80
 -14  -3   7    6.20    3.30
 -14   3  -7    5.40    3.50
  14  -3  -7    3.50    3.40
 -14   3  -7    2.10    7.20
 -14  -3   7   -6.40    8.80
 -14  -3  -7   21.90   21.90
 -14   3   7   -6.10    9.90
  14   4   7    6.70    8.70
 -14   4  -7    5.10    3.30
  14  -4  -7    6.30    4.30
 -14  -4   7    1.20   12.40
 -14  -4   7    5.50    3.70
 -14   4  -7    6.80    7.50
 -14  -4  -7   10.50   12.90
  14   4  -7    0.80   14.20
 -14   4   7   -3.50   11.10
 -14  -5   7   44.50    6.60
  14   5   7   57.89   16.30
 -14  -5   7   38.20   23.00
  14  -5  -7   30.20    6.40
 -14   5  -7   26.40   11.50
  14   5  -7   57.59   24.90
 -14   5   7   12.60   16.40
 -14  -5  -7   33.10   19.10
  14   6   7   29.40   15.10
 -14  -6   7   35.80    6.40
  14  -6  -7   28.70    6.20
 -14  -6   7    2.90    9.60
  14   6  -7   31.40   23.30
 -14   6   7   32.00   22.80
 -14  -6  -7   49.30   21.60
  14  -7  -7   36.90    7.10
 -14  -7   7   34.00   25.10
 -14  -7   7   17.00    5.10
  14   7   7   15.80   13.50
  14   7  -7   35.10   23.20
 -14  -7  -7   29.20   20.10
  14  -8  -7    4.80    4.30
 -14  -8   7   -3.40    3.00
 -14  -8   7    4.70   13.20
  14   8   7   13.10   22.50
 -14  -8  -7    5.20   13.80
  14   8  -7  -12.00   10.50
  14  -9  -7   -4.60    4.10
 -14  -9   7   -4.50    3.20
 -14  -9   7    0.10   15.00
  14   9   7   -3.10   10.10
  14   9  -7   -0.80   11.50
 -14  -9  -7    2.60   13.50
  14  10   7  -11.80    6.50
 -14  10  -7   -2.50    7.20
 -14 -10   7    4.40    4.50
  14  10  -7  -13.90    6.70
 -15   0   7   22.90   15.90
 -15   1  -7   16.00    4.90
 -15   1  -7   12.80   10.80
 -15  -1   7   10.70   13.50
 -15  -1  -7   14.50   12.00
 -15   1   7   19.50   15.70
 -15  -1  -7    6.90    4.30
 -15   2  -7    4.90    3.70
 -15   2  -7   19.30   11.50
 -15  -2   7   11.90   14.30
 -15  -2   7    2.20    3.20
 -15  -2  -7    2.80    9.20
 -15   2   7   -4.00    8.50
 -15   3  -7    4.20    7.80
 -15   3  -7    0.80    3.10
 -15  -3   7    1.30    3.00
 -15  -3   7   -8.70    6.90
 -15  -3  -7    5.90   10.90
 -15   3   7   -5.00    9.20
 -15   4  -7    3.10    7.90
 -15  -4   7    5.90    3.70
 -15  -4   7    4.80   13.30
  15  -4  -7    1.60    3.60
 -15  -4  -7   -0.80    9.10
 -15   4   7   -7.20   12.40
  15   4  -7   -5.20   11.20
  15  -5  -7    6.60    4.60
  15   5   7   -7.70    4.70
 -15   5  -7   -6.70    4.80
 -15  -5   7    4.50   17.20
 -15  -5   7   -3.80    2.60
 -15   5   7   -9.70    8.50
  15   5  -7   -1.70   12.50
 -15  -5  -7    7.60   12.80
 -15   6  -7   -8.20    4.40
  15  -6  -7    5.30    3.90
  15   6   7   22.00   12.80
 -15  -6   7   -2.20    3.00
 -15  -6   7   30.70   22.70
  15   6  -7    1.50   12.50
 -15  -6  -7  -13.00    5.40
 -15   6   7    7.90   13.00
 -15  -7   7   -0.30   12.20
 -15  -7   7    2.70    3.70
  15   7   7   17.40   13.90
  15  -7  -7   -0.30    3.80
 -15   7   7   -7.60   10.50
  15   7  -7   25.30   20.50
 -15  -7  -7   18.00   17.70
 -15  -8   7   10.40    5.20
  15   8  -7  -17.90    7.00
 -15  -8  -7    3.20   15.40
 -15  -9   7    5.50    4.70
  15   9   7   11.90   13.40
 -15  -9  -7    0.10   12.10
  15   9  -7   -3.40   11.20
 -16   0  -7    8.00   11.00
 -16   0   7   13.30   18.50
 -16   0  -7    6.10    4.30
 -16   1  -7  132.29   26.20
 -16  -1   7   79.69   30.50
 -16   1  -7  106.99   12.00
 -16   1   7   97.59   31.20
 -16  -1  -7   90.29   28.60
 -16  -1  -7   97.39   11.70
 -16   2  -7   -4.90    2.50
 -16   2  -7   -1.20    7.70
 -16  -2   7   -5.70    9.80
 -16   2   7   -5.20   13.50
 -16  -2  -7    5.20    4.10
 -16  -2  -7   -2.60    8.90
 -16   3  -7    7.50    9.60
 -16   3  -7    9.70    4.70
 -16  -3   7   27.10    5.50
 -16  -3   7   33.50   22.10
 -16  -3  -7    2.20   10.50
 -16   3   7   39.50   24.20
 -16  -4   7   -3.50   13.10
 -16   4  -7    6.20    9.00
 -16  -4   7   17.90    5.10
 -16  -4  -7   22.50   15.30
 -16   4   7   11.70   16.50
  16  -5  -7   59.59    8.90
 -16   5  -7   59.79   17.30
 -16  -5   7   63.69    8.30
 -16  -5   7   59.29   28.60
 -16  -5  -7   62.69   26.60
 -16   5   7   39.20   26.00
  16   5  -7   39.50   25.10
 -16  -6   7    9.20    4.40
  16   6   7    9.60   11.50
 -16   6  -7   14.10   11.70
  16  -6  -7   15.80    5.20
 -16  -6   7   -4.90   10.70
 -16  -6  -7    4.10   13.30
  16   6  -7    0.70   14.10
  16   7   7   27.90   16.30
 -16  -7   7   37.00    7.00
 -16   7  -7   40.70   16.30
 -16   7   7   29.20   20.40
  16   7  -7   11.10   17.40
 -16  -7  -7   27.60   19.30
 -16  -8   7    5.40    4.40
 -16  -8  -7   -9.10    7.20
 -16   8   7    6.30   16.50
 -17   0  -7    1.40    3.70
 -17   1  -7   -6.30    5.20
 -17  -1   7    0.30   13.70
 -17   1  -7   -4.30    3.00
 -17  -1  -7   -1.40    3.50
 -17   1   7   12.50   20.30
 -17  -1  -7    0.40   10.10
 -17   2  -7   12.00   11.00
 -17  -2   7   17.80   18.00
 -17   2  -7   10.60    4.70
 -17   2   7   12.90   19.00
 -17  -2  -7   63.39   21.70
 -17  -2  -7   22.90    6.50
 -17  -3   7   -2.20    9.60
 -17   3  -7    2.50    3.70
 -17  -3   7   -1.10    3.20
 -17   3  -7    4.90    8.90
 -17  -3  -7    1.00    4.50
 -17  -3  -7    1.80   12.20
 -17   4  -7   -1.90    7.10
 -17  -4   7    4.80    4.20
 -17  -4   7   -7.80   12.00
 -17   4   7   -2.00   15.70
 -17  -4  -7   12.60   14.00
 -17  -5   7    2.80    4.00
 -17   5  -7    1.80    8.20
 -17  -5   7   32.20   29.80
  17   5  -7   -0.30   14.40
 -17   5   7   -5.00    9.70
 -17  -5  -7   -0.80    9.60
  17   6   7   -2.40    8.10
 -17   6  -7    1.10    8.00
 -17  -6   7   -0.70    4.10
  17   6  -7   -9.70   12.70
 -17  -6  -7   12.80   18.30
 -17   6   7   -2.10   11.10
 -17  -7  -7   12.10   16.50
 -18   0  -7   -4.20    7.90
 -18   0   7    3.90   15.70
 -18   0  -7   -7.60    2.80
 -18  -1   7   32.40   21.90
 -18   1  -7   14.60   13.70
 -18   1  -7   25.00    6.00
 -18  -1  -7   18.50   14.60
 -18   1   7    7.60   17.10
 -18   2  -7   -6.90    7.60
 -18  -2   7   16.00   20.30
 -18   2  -7    8.90    4.60
 -18  -2  -7   14.90   13.50
 -18  -2  -7    2.50    5.10
 -18   2   7    2.00   11.60
 -18   3  -7   42.00   17.30
 -18  -3   7   35.00    6.60
 -18   3  -7   29.30    6.80
 -18  -3  -7   44.00    8.60
 -18  -3  -7   45.70   24.00
 -18   3   7   68.59   30.50
 -18  -4   7    2.80    3.80
 -18   4  -7    1.90    8.40
 -18  -4  -7   -8.10    9.30
 -18   4   7   -6.90   10.10
 -18  -4  -7   -2.80    4.20
 -18   5  -7   23.90   14.10
 -18  -5   7   27.10    6.20
 -18   5   7   12.30   21.30
 -18  -5  -7   16.00   20.70
 -19   0  -7  -12.50    4.40
 -19   0  -7    3.40    4.60
 -19   1  -7   -3.40    8.20
 -19   1  -7   -0.30    3.90
 -19  -1  -7   -5.20    3.50
 -19  -1  -7    5.00   12.20
   0   0   8  155.08   22.00
   0  -1   8    6.10    4.70
   0   1   8   -2.90    4.00
   0   1  -8    2.80    5.30
   0   2  -8  620.44   46.90
   0   3  -8    2.70    5.80
   0   3   8    8.90    7.20
   0   4   8  657.73   53.89
   0  -4   8  716.33   47.90
   0   4  -8  611.64   50.09
   0   5   8   -2.00    5.00
   0   5  -8   -2.00    4.40
   0  -5   8   -3.40    3.50
   0  -6   8  295.77   28.30
   0   6  -8  303.07   39.00
   0   6   8  301.37   43.20
   0   7   8    3.10    8.80
   0   7  -8   -0.50    5.70
   0  -7   8   -4.40    4.50
   0  -8   8  178.78   26.50
   0   8  -8  166.88   30.50
   0   8   8  169.18   33.10
   0   9  -8    2.60    8.80
   0  -9   8   -2.90    5.90
   0   9   8   -3.40    8.70
   0  10   8   -3.40    9.20
   0  10  -8   -2.30    8.70
   0 -10   8   14.20   10.90
   0  11  -8    1.30    9.70
   0  11   8    3.00   11.60
   0  12   8   20.00   17.80
   0  12  -8   17.30   15.50
   0  13  -8   -8.30    6.50
   0  13   8    2.70   12.30
   0  14   8    1.30   14.00
   0  14  -8   18.70   19.40
   0  15  -8   24.70   21.80
   0  15   8   -3.00   13.40
   1   0   8  126.49   17.70
  -1   0   8   84.49   17.70
   1   0   8  169.18   20.80
   1   1   8  223.88   23.10
  -1   1  -8  242.68   24.20
   1   1   8  266.07   26.40
  -1  -1   8  228.58   28.20
   1  -1   8  242.08   20.80
  -1   1   8  301.07   36.00
   1   1  -8  293.97   33.60
  -1  -2   8  573.74   43.70
  -1   2  -8  539.55   41.60
   1  -2   8  557.84   37.80
   1   2  -8  585.44   31.30
   1   2  -8  544.05   45.40
   1   3   8  106.39   20.30
  -1   3  -8   81.09   14.80
  -1  -3   8   63.69   13.80
   1   3  -8   81.99   17.70
   1  -3   8   88.79   11.80
  -1  -4   8    8.00    6.60
   1   4   8    2.80    6.80
  -1   4  -8    1.70    5.40
   1  -4   8    6.10    4.20
   1   4  -8    3.10    6.50
   1   5   8   38.30   14.00
  -1   5  -8    7.00    7.10
  -1  -5   8   22.00    8.70
   1  -5   8   12.40    5.60
  -1   5   8   13.50    9.50
   1   5  -8   19.40    9.90
  -1   6  -8    1.80    5.60
   1   6   8   11.40    9.50
  -1  -6   8    9.10    7.50
   1  -6   8    2.60    7.20
  -1   6   8   -0.70    6.00
   1   6  -8   -1.20    5.70
   1  -6   8    0.10    0.70
  -1  -7   8  117.29   22.10
   1   7   8   96.29   24.80
  -1   7  -8  208.28   30.90
   1   7  -8  169.38   29.60
  -1   7   8  113.99   26.80
   1  -7   8  127.89   18.60
   1   8   8   34.20   17.20
  -1   8  -8   10.10   10.70
  -1  -8   8   17.70   11.50
   1   8  -8   25.00   13.60
   1  -8   8   12.90    8.00
  -1   8   8   -1.40    8.40
  -1  -9   8   -4.30    6.60
  -1   9  -8    3.70    8.40
   1   9   8    8.00   11.60
   1   9  -8   15.40   13.00
  -1   9   8   -0.70    9.00
  -1  10  -8    4.70    8.80
   1  10   8   -2.70    8.90
  -1 -10   8    6.00    9.30
   1  10  -8   -5.70    5.70
  -1  10   8    4.50   12.40
  -1  11  -8   -9.20    5.60
  -1 -11   8    5.10    9.20
   1  11  -8    9.30   13.50
  -1  11   8    8.20   12.00
   1  12   8   -5.60    8.80
  -1  12  -8   -3.60    7.80
  -1 -12   8   10.10   11.80
  -1  12   8   -8.00    7.50
   1  12  -8   14.40   13.50
  -1  13  -8   12.90   15.30
   1  13   8   36.20   22.90
  -1  13   8   50.99   26.00
   1  13  -8   20.00   18.10
  -1  14  -8   -8.20   10.40
   1  14   8   29.70   22.00
  -1  14   8   18.70   14.60
  -1  15  -8   -4.60   12.00
   1  15   8   11.90   17.30
  -1  15   8   16.20   17.00
   2   0   8  147.19   14.60
  -2   0   8  128.69   22.40
   2   0   8  132.49   13.80
   2   1   8    2.70    4.10
  -2   1  -8    5.20    5.20
   2   1   8    1.50    7.80
  -2  -1   8   -5.70    2.90
   2  -1   8    3.30    2.60
  -2   1   8   -0.80    4.90
   2  -1   8    1.40    2.10
   2   1  -8    7.00    8.10
   2   2   8  159.08   22.00
  -2   2  -8  115.29   16.10
  -2  -2   8  149.19   23.60
   2   2  -8  108.09   20.70
   2   2  -8  125.19    7.50
  -2  -3   8   18.40    8.80
  -2   3  -8   20.80    6.90
   2   3   8   12.30    8.20
   2   3  -8   14.90    8.80
  -2   4  -8 1377.76   87.49
  -2  -4   8 1418.16   93.49
   2   4   8 1407.76   96.49
   2   4  -8 1397.26   95.89
  -2  -5   8  698.63   55.39
  -2   5  -8  661.53   49.99
   2   5   8  708.43   59.39
  -2  -5   8  704.43   38.40
   2   5  -8  700.23   57.79
  -2  -6   8   40.20   13.20
   2   6   8   38.50   15.60
  -2   6  -8   19.90    9.50
   2  -6   8   28.90    2.70
  -2   6   8   18.50   11.60
   2   6  -8    7.10    8.90
  -2   7  -8   94.79   20.70
  -2  -7   8  118.59   23.90
   2   7   8  125.89   28.20
   2   7  -8  128.59   26.50
  -2   7   8   92.09   23.70
  -2  -8   8  695.53   58.79
   2   8   8  612.84   62.49
  -2   8  -8  662.13   56.49
  -2   8   8  675.33   63.49
   2   8  -8  731.03   63.49
   2  -8   8  678.83   38.10
  -2  -9   8  182.18   31.80
  -2   9  -8  170.48   31.40
   2   9   8  203.88   40.20
   2   9  -8  191.68   35.40
  -2   9   8  124.09   30.20
  -2 -10   8   13.30   11.40
   2  10   8   11.60   13.40
  -2  10  -8   34.50   15.20
   2  10  -8   17.50   16.60
  -2  10   8    9.20   13.40
  -2  11  -8   63.69   21.30
  -2 -11   8   33.90   17.40
   2  11   8   40.70   21.50
  -2  11   8   62.79   23.10
   2  11  -8   49.30   20.80
  -2 -12   8   53.79   19.40
   2  12   8    9.30   15.80
  -2  12  -8   14.20   13.50
  -2  12   8   20.30   16.00
   2  12  -8   24.40   17.60
   2  13   8   10.90   19.10
  -2 -13   8   45.60   18.50
  -2  13  -8   90.29   29.20
   2  13  -8   52.39   23.60
  -2  13   8   63.99   25.90
  -2  14  -8   37.40   23.30
   2  14  -8   36.80   22.80
   2  15   8   -1.30    8.50
  -2  15  -8   -7.00    8.60
   2  15  -8   -7.80    4.90
  -2  15   8    6.30   15.30
   3   0   8  839.62   52.59
   3   0   8  916.21   52.79
  -3   0   8  961.80   68.89
   3   1   8  316.77   26.80
  -3  -1   8  301.57   38.20
  -3   1  -8  316.87   25.90
   3   1   8  296.27   25.10
   3   1  -8  309.37   17.90
   3   1  -8  368.26   42.90
  -3   1   8  303.67   40.20
  -3   2  -8  273.47   22.00
  -3  -2   8  325.27   38.90
   3   2   8  264.97   25.90
  -3  -2  -8  268.97   33.00
   3   2  -8  315.47   38.20
  -3  -3   8  135.69   23.90
  -3   3  -8  109.09    7.00
   3   3   8  163.38   24.20
  -3   3  -8  121.59   15.00
  -3  -3  -8  164.98   26.00
   3   3  -8  100.69   21.00
  -3   4  -8  462.35   32.00
  -3  -4   8  436.16   23.60
   3   4   8  452.25   40.60
  -3  -4   8  335.37   36.50
   3   4  -8  334.47   43.20
  -3  -4  -8  402.66   40.40
  -3   5  -8   40.60   10.90
  -3  -5   8   70.19   18.30
   3   5   8   49.99   16.20
  -3  -5   8   50.89    3.70
   3   5  -8   64.69   18.40
  -3  -5  -8   70.09   19.50
   3   6   8   10.40    9.70
  -3  -6   8    5.20    8.80
  -3   6  -8    7.50    8.50
  -3  -6  -8    9.90   11.20
   3   6  -8    9.90   11.00
   3   7   8   -6.20    5.00
  -3  -7   8   -2.80    7.10
  -3   7  -8    9.70    8.10
  -3   7   8   -1.30    6.10
  -3  -7  -8    7.90   11.50
   3  -7   8    1.20    1.40
   3   7  -8   -2.60    7.40
   3   8   8   17.10   14.30
  -3  -8   8    7.00    9.70
  -3   8  -8   32.50   13.10
  -3   8   8   10.50   11.00
   3  -8   8   11.40    2.30
   3   8  -8    4.90   10.20
   3   9   8   17.50   13.90
  -3  -9   8    8.40    9.80
  -3   9  -8   -6.20    6.00
   3   9  -8    2.60   10.80
  -3   9   8    8.90   11.90
   3  -9   8    2.00    1.80
   3  10   8   20.40   16.70
  -3 -10   8   47.50   18.20
  -3  10  -8   30.30   14.70
  -3  10   8   52.39   19.90
  -3 -11   8   10.80   11.50
   3  11   8   44.60   24.30
  -3  11  -8   11.20   13.30
  -3  11   8   19.60   15.30
   3  11  -8   17.50   15.70
  -3 -12   8    4.60   11.50
   3  12   8   16.60   18.50
   3  12  -8   18.20   18.70
  -3  12   8   -8.70    7.40
  -3 -13   8    4.80   11.10
   3  13   8   -6.60    7.60
  -3  13  -8    2.10   11.60
   3  13  -8    8.70   14.00
  -3  13   8    2.20   10.80
  -3 -14   8   -3.50    3.90
  -3  14  -8    3.70   12.50
   3  14  -8  -10.50    7.40
  -4   0   8  683.73   58.69
  -4   0  -8  734.03   48.80
  -4  -1   8   28.30   11.80
  -4   1  -8   42.70    8.30
   4   1   8   29.50    7.70
   4   1   8   38.90    8.10
  -4  -1  -8   49.40   11.90
  -4   1   8   36.70   13.70
   4   1  -8   81.19   20.30
   4   1  -8   42.20    4.00
  -4   2  -8   -0.20    2.60
  -4  -2   8   -3.90    4.00
   4   2   8    0.50    4.20
   4   2  -8    5.80    8.60
  -4  -2  -8   -3.80    3.70
   4   3   8  386.26   36.10
  -4   3  -8  396.16   27.10
  -4  -3   8  445.96   40.80
  -4   3  -8  408.96   23.40
  -4  -3  -8  468.45   40.10
   4   3  -8  401.86   40.80
  -4   4  -8   82.89   11.30
  -4  -4   8   64.69   17.90
  -4  -4   8   71.49    5.00
   4   4   8   83.69   19.30
   4   4  -8   86.79   21.40
  -4  -4  -8   55.49   16.20
  -4  -5   8 1529.25  105.49
  -4   5  -8 1508.45   91.89
  -4  -5   8 1475.75   82.89
   4   5   8 1638.24  106.29
  -4  -5  -8 1369.36  104.79
   4   5  -8 1565.34  108.59
  -4   6  -8   47.00   11.00
   4   6   8   39.30   15.60
  -4  -6   8   13.20   10.70
  -4  -6  -8   21.90   13.70
   4   6  -8   30.80   13.40
   4   7   8  106.89   27.40
  -4  -7   8   97.39   25.70
  -4   7  -8  135.59   21.40
   4   7  -8  120.89   27.60
   4  -7   8  105.69    7.60
  -4  -7  -8  112.99   27.50
  -4   8  -8   66.29   16.50
  -4  -8   8   24.50   15.40
   4   8  -8   18.50   15.70
  -4  -8  -8   53.29   20.30
   4  -8   8   39.50    4.20
  -4   8   8   24.90   13.90
   4   9   8  141.29   34.60
  -4  -9   8  194.98   36.20
  -4   9  -8  260.67   37.00
  -4  -9  -8  267.57   48.20
   4  -9   8  244.78   14.80
   4   9  -8  226.98   44.10
  -4 -10   8   33.00   15.20
  -4  10  -8   17.90   12.90
   4  10   8   50.79   20.80
   4  10  -8   13.20   13.60
  -4  10   8   -1.80   10.40
   4 -10   8   15.60    3.10
  -4  11  -8    1.80    9.50
   4  11   8    4.60   12.30
  -4 -11   8    6.60   12.90
   4 -11   8    9.70    2.90
   4  11  -8    2.00   11.10
  -4  11   8    8.10   13.10
   4  12   8    3.70   13.50
  -4  12  -8  -10.30    6.10
  -4 -12   8   -6.00    8.90
   4 -12   8    6.40    2.80
   4  12  -8   -1.50    8.80
  -4  12   8   -7.00    9.60
  -4  13  -8   37.90   20.00
  -4 -13   8   24.20   17.80
   4  13   8   40.20   23.50
  -4  13   8   38.30   22.90
   4 -13   8   48.90    6.10
   4  13  -8   20.10   18.60
   4  14   8   10.60   22.30
  -4  14  -8    7.10   13.20
  -4 -14   8   14.80   24.20
  -4  14   8    2.80   12.10
   4 -14   8    5.40    3.00
   4  14  -8   22.80   19.80
  -5   0   8 2403.86  155.78
   5   1   8  443.86   29.00
  -5   1  -8  483.05   31.50
  -5  -1   8  471.95   44.50
   5   1   8  460.85   29.50
  -5   1   8  385.86   49.40
  -5  -1  -8  450.55   36.60
   5   1  -8  500.55   46.90
   5   1  -8  448.36   26.30
  -5  -2   8  701.53   63.89
   5   2   8  811.52   55.29
  -5   2  -8  877.31   48.50
  -5  -2  -8  817.32   60.39
   5   2  -8  797.22   67.39
  -5   2   8  863.81   70.99
  -5  -3   8  457.45   47.10
  -5   3  -8  546.85   29.90
  -5  -3  -8  510.15   45.50
   5   3  -8  475.45   48.40
  -5  -4   8   87.79   22.50
  -5   4  -8  139.29   11.60
   5   4   8  161.28   25.70
  -5  -4   8  135.69    8.80
   5   4  -8  178.18   30.10
  -5  -4  -8  141.39   27.20
   5   5   8   -7.30    5.10
  -5  -5   8   -0.80    1.30
  -5  -5   8    0.00    6.50
  -5   5  -8    0.10    3.30
   5   5  -8   -9.20    4.20
  -5  -5  -8   -3.40    6.90
  -5  -6   8  268.57   40.90
  -5   6  -8  224.08   22.20
   5   6   8  333.77   43.50
  -5  -6  -8  191.68   34.70
   5   6  -8  223.48   37.60
  -5  -7   8   98.39   26.30
  -5   7  -8   58.59   13.40
   5   7   8   61.89   21.70
   5  -7   8   58.79    5.60
   5   7  -8   27.00   15.90
  -5  -7  -8   85.39   24.60
  -5  -8   8   -9.90    5.30
  -5   8  -8    8.00    8.00
   5   8   8    7.40   11.50
   5   8  -8    2.50    9.50
   5  -8   8    9.00    2.40
  -5  -8  -8    2.60   11.20
  -5  -9   8   17.30   13.90
   5   9   8   12.80   14.40
  -5   9  -8    2.50    7.60
  -5   9   8   16.80   13.30
  -5  -9  -8   42.40   20.60
   5  10   8   87.99   27.00
  -5  10  -8  104.49   24.20
  -5 -10   8   52.09   20.20
   5 -10   8   71.19    7.10
   5  10  -8   97.49   28.30
  -5  10   8   72.59   23.30
  -5  11  -8   -7.90    5.70
   5  11   8   11.50   13.80
  -5 -11   8    9.40   15.70
   5 -11   8   -0.30    2.10
  -5  11   8    2.10    9.10
   5  11  -8   21.00   18.30
  -5 -12   8    4.40   13.40
  -5  12  -8   40.10   18.80
   5  12   8   -6.80    9.60
   5  12  -8    8.50   15.60
  -5  12   8   49.10   20.40
   5 -12   8   29.10    4.60
   5  13   8   17.70   20.50
  -5  13  -8   -5.10    8.00
  -5  13   8   13.80   14.50
   5  13  -8    0.50   11.70
   5 -13   8    3.10    3.60
  -5 -14   8   -6.60    8.60
   5  14   8   -4.20   13.00
  -5  14  -8   -0.50    9.60
  -5  14   8    1.60   13.30
   5  14  -8    5.60   18.20
   5 -14   8    2.60    3.10
  -6   0   8   68.79   19.90
  -6   0  -8   45.10   10.20
   6   0  -8   64.49    6.00
   6  -1  -8  197.58   13.20
  -6   1  -8  220.48   17.30
  -6  -1   8  229.08   36.30
  -6   1   8  279.17   42.30
  -6  -1  -8  193.78   25.30
   6   1  -8  251.17   39.20
   6   1  -8  205.98   13.20
   6   2   8   -3.50    2.70
  -6   2  -8    2.40    1.80
  -6  -2   8   -6.60    4.30
  -6  -2  -8    6.20    6.30
   6   2  -8   -1.90    6.80
  -6   2   8   -5.30    5.10
  -6   3  -8   38.40    4.20
   6   3   8   41.10   11.50
  -6  -3   8   52.59   17.10
  -6  -3   8   28.00    3.60
  -6  -3  -8   60.59   16.50
   6   3  -8   32.00   14.90
  -6  -4   8  451.15   26.00
   6   4   8  458.55   40.80
  -6  -4   8  415.56   54.29
  -6  -4  -8  400.36   42.60
   6   4  -8  500.55   59.59
   6   5   8  500.45   48.00
  -6   5  -8  511.85   35.30
  -6  -5   8  577.94   31.50
  -6  -5   8  580.34   54.49
  -6  -5  -8  527.55   52.09
   6   5  -8  539.35   53.99
  -6   6  -8    9.60    5.80
  -6  -6   8   14.40   11.60
   6   6   8    9.90   11.10
  -6  -6  -8   -1.40    8.70
   6   6  -8   11.10   12.50
   6   7   8   14.90   12.80
  -6   7  -8   23.70   10.30
  -6  -7   8   67.69   21.30
   6   7  -8   -2.00    8.40
   6   8   8   10.50   11.70
  -6   8  -8   10.20    8.80
  -6  -8   8   24.20   16.50
   6   8  -8   16.00   15.40
  -6  -8  -8  -10.40    7.30
   6  -8   8    7.50    2.70
  -6  -9   8    6.50   14.20
   6   9   8    8.00   14.10
  -6   9  -8   39.30   13.20
   6  -9   8   21.60    3.90
   6   9  -8   22.00   17.00
  -6  -9  -8   12.90   15.20
  -6 -10   8   81.59   26.00
  -6  10  -8   44.70   15.80
   6  10   8   83.79   27.00
  -6 -10  -8   61.59   21.80
   6 -10   8   59.79    6.50
  -6  10   8   34.30   17.10
  -6 -11   8   27.90   18.30
  -6  11  -8    6.90    8.60
   6  11   8   21.20   18.40
  -6  11   8    5.90   11.60
   6 -11   8    8.10    3.10
   6  11  -8   -9.10    4.10
   6  12   8   63.49   27.30
  -6  12  -8   19.10   14.50
   6 -12   8   22.30    4.50
  -6 -12  -8   25.40   17.00
  -6  12   8   35.10   21.00
   6  12  -8   19.60   17.50
  -6 -13   8   16.30   17.70
   6  13   8   41.40   22.80
  -6  13  -8   16.90   13.70
  -6  13   8   24.90   19.00
   6  13  -8   11.00   15.60
  -6  14  -8   -7.40    6.40
   6  14   8   -2.80   12.50
   6  14  -8   13.90   20.00
   6 -14   8   -0.30    3.10
  -6  14   8    4.80   14.40
  -7   0  -8  386.76   32.80
  -7   0   8  522.55   50.29
   7   0  -8  445.26   25.90
  -7   1  -8    4.30    3.70
  -7  -1   8   -8.30    5.90
   7  -1  -8    1.00    1.80
   7   1  -8  -11.80    5.20
  -7   1   8   -9.20    3.90
  -7  -1  -8    6.70    6.20
   7   2   8  287.07   23.20
   7  -2  -8  292.67   18.00
  -7   2  -8  288.37   17.80
  -7  -2   8  242.98   41.90
  -7  -2  -8  273.87   34.00
  -7   2   8  274.77   44.10
   7   2  -8  265.97   42.50
  -7  -3   8   -0.90    1.40
   7   3   8    0.50    5.10
  -7   3  -8    1.60    1.80
  -7  -3   8   -0.20    7.40
  -7  -3  -8   -3.10    5.40
   7   3  -8   -4.10    8.20
  -7  -4   8   44.90    4.80
  -7  -4   8   33.10   16.40
   7   4   8   48.90   14.30
  -7   4  -8   42.90    4.60
  -7  -4  -8   66.19   19.00
   7   4  -8   34.20   16.60
  -7  -5   8   -6.70    5.80
   7   5   8    4.20    7.60
  -7  -5   8    0.00    1.80
   7   5  -8  -10.10    5.90
  -7  -5  -8   -3.90    8.20
  -7  -6   8   47.50   18.20
   7   6   8   62.89   18.80
  -7  -6   8   36.00    4.60
  -7   6  -8   32.80    8.10
   7   6  -8   36.00   17.60
  -7  -6  -8   56.99   20.60
   7   7   8  338.97   47.80
  -7  -7   8  350.06   52.39
  -7   7  -8  335.37   29.70
   7   7  -8  331.17   52.79
  -7  -7  -8  486.15   63.59
   7   8   8   25.50   17.30
  -7  -8   8   23.20   16.40
  -7   8  -8    4.90    7.00
  -7  -8  -8   21.80   15.80
   7   8  -8   12.40   14.20
   7  -8   8    8.10    2.90
  -7   9  -8  150.38   25.70
  -7  -9   8  159.08   37.20
   7   9   8  172.18   38.50
   7   9  -8  156.38   38.30
  -7  -9  -8  215.38   41.90
   7  -9   8  151.38   11.40
   7  10   8   -2.20   11.60
  -7 -10   8    1.50    9.50
  -7  10  -8   -3.20    5.40
  -7  10   8   -1.00    8.80
   7  10  -8   -1.00   12.30
  -7 -10  -8   -1.20   10.70
   7 -10   8   -2.70    2.00
  -7  11  -8    4.70    8.10
   7  11   8   -6.80    9.40
   7  11  -8   -6.00   12.40
  -7  11   8   -4.90    7.40
  -7 -11  -8   -0.80   10.40
   7 -11   8   -0.20    2.50
  -7 -12   8   20.40   19.30
   7  12   8    1.20   14.30
  -7  12  -8    5.80   10.20
  -7 -12  -8   24.50   21.00
  -7  12   8    4.90   13.30
   7  12  -8   14.00   18.40
   7 -12   8    2.80    3.00
  -7  13  -8    2.50   10.40
  -7 -13   8  -11.40    5.90
   7  13   8   13.20   17.00
   7 -13   8    1.30    3.10
  -7  13   8   -5.20    6.40
  -7 -13  -8    3.40   21.20
  -7  14  -8   -3.30    9.80
   7  14   8   31.60   24.20
  -7 -14   8    3.20   13.80
   7 -14   8    8.40    4.10
  -7  14   8    4.20   13.70
   8   0  -8  473.55   27.30
  -8   0  -8  445.76   35.70
  -8   0   8  353.06   50.69
  -8  -1   8  104.39   26.70
   8  -1  -8  100.19    8.40
  -8   1  -8  130.69   15.20
  -8  -1  -8  109.49   18.90
  -8   1   8  149.29   33.70
   8   2   8    0.00    3.50
  -8  -2   8   -4.40    7.20
  -8   2  -8   -0.90    1.80
  -8   2  -8    0.40    2.50
   8  -2  -8   -0.40    2.00
   8   2  -8    6.40   10.70
  -8  -2  -8   -6.60    3.60
  -8   2   8   -8.90    2.30
  -8  -3   8  201.08   13.50
   8  -3  -8  211.68   14.30
  -8   3  -8  207.18   13.80
   8   3   8  254.97   23.90
  -8  -3   8  174.18   34.00
  -8  -3  -8  278.77   37.80
  -8   3   8  209.68   39.30
   8   3  -8  164.78   34.50
  -8  -4   8  215.38   14.30
   8   4   8  267.07   33.00
  -8   4  -8  223.58   14.30
  -8  -4   8  227.78   38.40
  -8  -4  -8  210.68   34.50
   8   4  -8  203.28   38.90
   8   5   8  237.38   34.90
  -8  -5   8  234.48   15.20
  -8  -5   8  178.28   45.50
  -8  -5  -8  283.27   42.80
   8   5  -8  242.48   43.70
   8   6   8   73.59   21.30
  -8  -6   8   63.39    6.50
  -8  -6   8   57.49   20.80
  -8  -6  -8   63.29   20.90
   8   6  -8   44.10   20.20
  -8   7  -8  148.09   19.90
  -8  -7   8  189.38   39.10
   8   7   8  185.18   34.70
  -8  -7  -8  160.48   34.70
   8   8   8  293.97   47.70
  -8  -8   8  333.07   51.79
  -8   8  -8  298.67   29.10
  -8  -8  -8  351.46   55.49
   8   8  -8  237.58   46.70
  -8   9  -8   -0.40    5.90
  -8  -9   8   -6.40    9.80
   8  -9   8   -3.50    2.20
  -8  -9  -8   -6.00    7.10
   8   9  -8   -1.80   10.00
  -8  10  -8    9.00    9.50
   8  10  -8   -7.20    8.80
   8 -10   8    7.70    3.40
  -8 -10  -8   21.70   18.10
  -8 -11   8   14.20   13.90
  -8  11  -8    0.60    7.20
   8  11   8  -10.40    8.40
  -8 -11  -8    7.90    7.40
   8  11  -8  -12.20    4.30
  -8  11   8   -7.30    5.20
   8 -11   8    1.70    3.40
  -8  12  -8   14.30   12.30
  -8 -12   8   -2.40   13.70
   8  12   8  -10.00   11.00
  -8  12   8   28.80   17.90
   8 -12   8   19.00    4.40
   8  12  -8    9.10   15.10
  -8 -12  -8   -5.80   10.50
   8  13   8   15.60   19.60
  -8 -13   8   15.00   17.50
  -8  13  -8   35.60   19.20
   8 -13   8   37.40    6.30
   8  13  -8   -5.80   13.20
  -9   0   8  898.51   75.69
   9   0  -8  843.92   48.40
  -9   0  -8  794.82   57.49
   9  -1  -8   87.79    8.50
  -9  -1   8   74.29   23.20
  -9   1  -8   85.19   13.10
  -9   1   8   61.29   20.50
  -9  -1  -8   71.19   16.50
   9  -2  -8    1.20    2.40
  -9   2  -8    0.40    2.10
  -9   2  -8   -3.10    2.70
  -9  -2   8   -2.60   10.80
   9   2  -8   10.20   12.70
  -9   2   8    4.60   11.40
  -9  -2  -8    7.50    7.80
   9   3   8   19.50    8.40
  -9  -3   8   26.00   13.90
  -9   3  -8   17.50    3.70
   9  -3  -8   13.10    3.40
  -9  -3   8    8.00    2.90
  -9  -3  -8   12.90   10.50
   9   3  -8    8.90   12.40
  -9   3   8   10.60   12.90
   9   4   8   -0.50    6.30
   9  -4  -8    2.30    3.10
  -9  -4   8   -9.40    4.90
  -9   4  -8    1.00    2.10
  -9  -4   8   -3.00    1.80
   9   4  -8   -0.70    9.60
  -9  -4  -8    1.60    8.30
  -9  -5   8   75.99   23.60
   9  -5  -8   88.99    8.70
   9   5   8   44.00   14.70
  -9  -5   8   85.39    8.00
  -9  -5  -8   56.99   19.90
   9   5  -8   24.30   18.10
  -9  -6   8    6.20   12.30
  -9  -6   8    2.50    2.60
   9   6   8    0.40    8.50
   9   6  -8    1.40   14.10
  -9  -7   8  104.19   29.70
   9   7   8  103.49   25.10
  -9  -7   8   93.09    8.50
   9   7  -8  152.38   34.30
  -9  -7  -8  168.38   36.70
  -9   8  -8    7.30    7.70
   9   8   8    1.00   10.40
  -9  -8   8   22.90   17.10
   9   8  -8   -0.10    9.80
  -9  -8  -8   -2.40    9.30
  -9   9  -8    6.60    7.50
   9   9   8   -9.00    9.60
  -9  -9  -8   -2.30    9.80
   9   9  -8    1.50   11.70
  -9  10  -8   -6.30    4.50
  -9 -10   8   11.80   14.10
   9  10   8   10.40   13.10
   9 -10   8    5.00    3.20
   9  10  -8    1.20   13.40
  -9 -10  -8    9.40   16.00
  -9  11  -8   17.20   11.20
   9  11   8    0.30   11.10
  -9 -11   8    1.20   10.70
   9  11  -8    1.70   12.90
   9 -11   8   15.10    4.40
  -9 -11  -8    9.70   15.90
  -9  12  -8    2.00   10.80
   9  12   8   -5.90    8.80
  -9 -12   8   18.60   18.00
   9 -12   8   10.90    4.20
   9  12  -8   -2.30    6.10
  -9 -12  -8   16.50   18.90
  -9  12   8    2.30   11.40
   9  13   8   36.10   26.50
  -9  13  -8   13.00   13.30
  -9 -13   8    7.00   17.70
   9 -13   8   28.40    5.30
  -9  13   8    7.90   16.00
   9  13  -8    0.80   16.30
 -10   0  -8  427.26   36.60
 -10   0   8  463.65   69.19
 -10   1  -8   36.30    5.50
 -10   1  -8   27.60    9.10
  10  -1  -8   30.40    5.00
 -10  -1  -8   37.60   12.00
 -10   1   8   37.10   17.90
 -10  -2   8  251.77   42.90
  10  -2  -8  160.68   12.90
 -10   2  -8  197.08   17.50
 -10   2  -8  168.28   12.70
  10   2  -8  197.48   39.60
 -10  -2  -8  235.78   32.70
 -10  -3   8   53.39    6.00
 -10   3  -8   59.79    9.20
  10   3   8   48.50   11.10
 -10   3  -8   47.30    6.10
 -10  -3   8   53.79   20.70
 -10  -3  -8   84.29   20.60
  10   3  -8   79.49   25.40
 -10   3   8   43.20   19.00
 -10  -4   8  289.67   18.10
 -10   4  -8  272.37   18.00
  10  -4  -8  281.47   18.90
 -10  -4   8  279.47   49.99
  10   4   8  294.87   29.90
 -10   4   8  262.37   47.60
  10   4  -8  177.08   38.80
 -10  -4  -8  315.27   44.50
  10   5   8    7.00    8.60
 -10  -5   8    2.70    2.50
  10  -5  -8    3.90    3.30
 -10  -5   8   -4.10    9.70
  10   5  -8   -1.20   11.90
 -10  -5  -8   12.80   12.40
 -10  -6   8  105.09   30.00
 -10  -6   8  129.99   10.40
  10   6   8  154.98   30.90
  10  -6  -8  129.09   11.30
 -10  -6  -8  132.69   31.70
  10   6  -8  159.38   36.60
 -10  -7   8   56.09   23.20
 -10  -7   8   79.59    8.50
  10   7   8   61.09   20.40
  10   7  -8  111.39   34.30
 -10  -7  -8   88.49   27.90
 -10   8  -8  105.79   18.80
  10   8   8  119.29   29.90
 -10  -8  -8  145.59   36.00
  10   8  -8   91.69   30.70
 -10  -9   8   19.10   16.80
  10   9   8   16.80   15.50
 -10   9  -8   21.10   10.80
  10   9  -8   36.20   21.60
 -10  -9  -8   -2.60    9.30
  10  10   8   -1.10   11.20
 -10 -10   8  -12.40    7.70
 -10  10  -8    2.90    6.80
 -10 -10  -8   14.70   13.00
  10  10  -8    5.50   12.30
  10  11   8   25.60   18.60
 -10  11  -8   11.70   11.70
 -10 -11   8    8.00   15.90
 -10 -11  -8   25.70   21.50
  10  11  -8   -0.20   10.80
  10  12   8   38.90   20.30
 -10 -12   8   42.80   27.90
 -10  12  -8   21.40   14.20
  10 -12   8   52.59    7.00
 -10  12   8   26.90   21.70
  10  12  -8   40.10   26.30
 -11   0  -8    4.90    7.30
 -11   0   8   -6.80    9.50
 -11  -1   8   -7.90    8.80
  11  -1  -8    0.50    3.00
 -11   1  -8    4.00    5.80
 -11   1  -8    3.40    3.10
 -11  -1  -8    5.70    7.80
 -11   1   8    0.10   10.40
  11  -2  -8  321.27   21.10
 -11   2  -8  311.07   20.80
 -11  -2   8  370.06   56.09
 -11  -2  -8  348.67   43.20
  11   2  -8  333.07   54.29
 -11   2   8  279.07   48.60
 -11   3  -8  124.29   16.10
  11   3   8  138.29   18.50
 -11   3  -8  137.19   10.60
 -11  -3   8  117.79   10.10
 -11  -3   8  123.59   33.50
  11  -3  -8  144.19   11.30
  11   3  -8  184.38   38.20
 -11  -3  -8  127.79   28.00
 -11   3   8  118.99   33.00
 -11  -4   8  288.17   49.50
 -11  -4   8  278.37   18.30
  11   4   8  296.57   29.60
 -11   4  -8  278.67   18.30
  11  -4  -8  264.87   19.10
 -11   4   8  310.77   53.59
 -11  -4  -8  278.87   42.50
  11  -5  -8   54.19    7.70
 -11  -5   8   67.99    7.60
  11   5   8   54.69   17.00
  11   5  -8   70.29   25.30
 -11  -6   8   16.90    4.00
  11   6   8    4.00   10.20
  11  -6  -8   24.20    5.40
  11   6  -8   16.80   17.20
 -11  -6  -8    7.40   11.70
  11   7   8   30.60   16.60
 -11  -7   8   17.40    4.40
  11   7  -8   38.00   21.40
 -11  -7  -8   21.50   16.30
 -11  -8   8   13.00    4.10
  11   8   8    2.90   10.90
 -11  -8   8   33.70   21.10
  11   8  -8   -1.20   15.10
 -11  -8  -8   24.60   18.80
 -11   9  -8  102.29   19.50
 -11  -9   8   31.00   22.20
  11   9   8   74.99   25.40
 -11  -9  -8  139.39   39.50
  11   9  -8  109.49   34.40
 -11 -10   8    2.50   12.60
  11  10   8   -8.40    7.40
 -11  10  -8   -0.80    6.90
  11  10  -8   -4.10   12.30
 -11 -10  -8   18.20   18.40
  11  11   8  -13.60    5.40
 -11  11  -8   -7.60    5.90
 -11 -11   8    5.60   15.50
 -11 -11  -8    1.70   14.20
  11  12   8    6.20   13.30
 -11  12  -8   13.00   12.90
  11  12  -8   -1.30   11.20
 -11  12   8    4.90   13.20
 -12   0  -8  156.38   25.00
 -12   0   8  139.59   34.30
 -12  -1   8  172.78   39.70
 -12   1  -8  223.58   15.40
 -12   1  -8  217.28   28.20
 -12  -1  -8  185.78   29.70
 -12   1   8  136.19   34.50
 -12  -2   8    7.80   13.20
 -12   2  -8   61.59   12.50
  12  -2  -8   24.10    5.00
 -12   2  -8   21.60    4.80
 -12   2   8   84.29   26.50
 -12  -2  -8   27.20   13.60
 -12   3  -8    3.30    3.10
 -12  -3   8    4.60    3.00
  12  -3  -8   -0.80    2.80
 -12  -3   8   -3.50   12.90
 -12   3  -8    6.50    6.70
 -12   3   8   -1.80   11.70
 -12  -3  -8    8.60   10.20
  12   4   8  413.06   37.60
 -12  -4   8  416.06   25.00
 -12   4  -8  375.96   30.90
  12  -4  -8  383.36   25.70
 -12   4  -8  373.86   24.70
 -12  -4  -8  355.26   51.99
  12   4  -8  510.25   69.49
 -12   4   8  436.66   63.79
  12   5   8   76.59   18.40
 -12  -5   8   76.79    8.50
  12  -5  -8   85.49    9.90
 -12   5   8   59.19   23.60
  12   5  -8   79.99   27.70
 -12  -5  -8   80.79   23.80
  12   6   8    6.10    8.60
  12  -6  -8    6.40    3.90
 -12  -6   8    4.80    3.30
 -12  -6  -8   -7.60    5.90
  12   6  -8    0.70   12.60
  12  -7  -8   46.50    7.30
 -12  -7   8   43.40   22.20
  12   7   8   26.60   14.80
 -12  -7   8   35.80    5.80
  12   7  -8   30.80   21.10
 -12  -7  -8   19.60   17.90
  12  -8  -8   85.59   10.70
  12   8   8  104.69   27.20
 -12  -8   8   98.19   10.40
 -12  -8   8   94.89   32.80
 -12  -8  -8  122.29   35.70
  12   8  -8  103.69   33.00
  12   9   8   75.69   25.80
  12  -9  -8   56.19    8.80
 -12  -9   8   31.30   21.40
 -12   9  -8   24.40   11.20
  12   9  -8   26.70   20.50
 -12  -9  -8   32.90   20.40
 -12  10  -8    9.70    8.90
  12  10   8   15.80   16.90
 -12 -10   8   -8.40   12.20
  12 -10  -8   10.70    5.40
 -12 -10  -8   11.10   16.10
  12  10  -8   18.70   19.90
  12  11   8   29.90   19.50
 -12  11  -8   39.10   15.60
  12  11  -8   -5.80   10.90
 -13   0  -8  110.69   11.20
 -13   0   8  122.29   32.90
 -13   0  -8   72.59   18.40
 -13   1  -8    6.20    3.70
 -13  -1   8   -1.60   11.90
 -13   1  -8   -6.50    4.50
 -13  -1  -8    1.80    7.30
 -13   1   8   -8.10    6.20
 -13   2  -8   -1.90    5.00
 -13  -2   8   -0.20    9.20
  13  -2  -8   -4.10    2.70
 -13  -2  -8   -7.00    5.50
 -13   2   8    0.50   12.70
  13  -3  -8   -3.70    2.70
 -13  -3   8    5.40    5.60
 -13   3  -8    1.30    5.40
 -13  -3   8    3.10    2.90
 -13   3   8   -2.10   10.20
  13   3  -8   -3.60   10.10
 -13  -3  -8   -3.70    8.70
  13  -4  -8    4.30    3.80
 -13   4  -8    1.60    3.00
 -13   4  -8   -4.50    4.40
 -13  -4   8    0.90    2.90
 -13   4   8   14.60   15.90
  13   4  -8   -0.50   10.90
 -13  -4  -8    1.30    9.80
  13  -5  -8   61.79    8.90
  13   5   8   92.79   20.40
 -13   5  -8  104.69   17.30
 -13  -5   8  108.89   10.30
 -13  -5  -8   61.89   22.20
  13   5  -8   81.09   28.40
 -13   5   8  110.89   33.50
 -13  -6   8    3.50    3.60
  13  -6  -8    6.90    4.30
  13   6   8   12.20   12.00
  13   6  -8   17.50   19.60
 -13  -6  -8   -8.20    8.30
 -13   6   8    6.40   14.70
 -13  -7   8   21.20    5.10
  13  -7  -8   22.70    5.60
  13   7   8    6.70   12.20
 -13  -7   8   -2.60   13.30
 -13  -7  -8    5.10   13.30
  13   7  -8    9.00   17.70
  13  -8  -8   11.70    5.00
  13   8   8    7.30   11.90
 -13  -8   8   13.80   16.00
 -13  -8   8    7.00    4.10
 -13  -8  -8    4.50   14.20
 -13  -9   8   41.50    7.30
 -13  -9   8   26.40   20.30
  13  -9  -8   49.40    8.10
  13   9   8   36.70   20.70
 -13  -9  -8   42.40   24.30
  13   9  -8   33.70   22.40
  13  10   8   19.20   17.60
 -13  10  -8   -0.80    7.30
 -13 -10   8   -1.40    3.50
  13  10  -8   -8.30   11.20
 -13 -10  -8  -11.60    6.40
 -14   0   8  -11.90    8.40
 -14   0  -8    2.80    3.40
 -14   0  -8   -0.20    6.60
 -14   1  -8  136.89   23.90
 -14  -1   8  155.98   38.10
 -14   1  -8  159.78   13.00
 -14   1   8  115.29   32.80
 -14  -1  -8  186.58   31.00
 -14   2  -8    5.90    7.60
 -14   2  -8   -3.20    2.70
 -14  -2   8   -2.00   10.70
 -14  -2  -8   -5.50    6.40
 -14   2   8  -14.00    8.10
  14  -3  -8   57.99    8.10
 -14  -3   8   57.19    7.30
 -14   3  -8   59.49   14.20
 -14  -3   8   60.49   25.10
 -14   3  -8   53.19    7.50
 -14   3   8   62.59   24.80
 -14   4  -8   74.39    8.70
 -14  -4   8   85.79    9.30
 -14  -4   8   83.49   28.80
 -14   4  -8   84.09   17.00
  14  -4  -8  101.39   11.10
  14   4  -8   69.99   27.50
 -14   4   8   98.49   31.90
 -14  -4  -8   78.49   23.10
 -14  -5   8    8.30    3.60
 -14  -5   8    4.80   12.80
  14  -5  -8    5.00    4.20
  14   5   8    3.20    8.30
 -14   5  -8    4.00    6.70
  14   5  -8    5.10   14.90
 -14   5   8    2.00   13.70
 -14  -5  -8  -10.70    5.30
  14  -6  -8   15.10    5.40
 -14  -6   8   12.70   19.10
 -14  -6   8   30.40    5.90
 -14   6  -8   19.10   10.00
  14   6   8    8.00   10.60
  14   6  -8   12.10   17.60
 -14   6   8   -0.90   11.70
 -14  -6  -8   23.50   16.30
 -14  -7   8   11.20    4.40
 -14  -7   8   -1.50    9.60
  14   7   8   -7.80    6.70
  14  -7  -8    9.60    5.10
 -14   7   8    7.10   16.90
  14   7  -8   14.80   18.70
 -14  -7  -8   -0.20   11.30
  14   8   8   10.90   12.70
 -14  -8   8    2.50   14.30
  14  -8  -8    4.90    4.60
 -14  -8   8    6.60    4.30
  14   8  -8   35.00   26.60
  14   9   8   -0.90    9.10
 -14  -9   8    8.80    4.50
 -14  -9  -8   -6.80   11.90
  14  10   8   19.20   18.80
 -14 -10   8    0.70    3.80
 -14  10  -8    7.80   10.20
  14  10  -8   -9.90    9.40
 -15   0  -8   14.60   11.40
 -15   0  -8   38.00    6.90
 -15   0   8    9.70   13.40
 -15   1  -8    6.20    8.80
 -15   1  -8    4.50    4.10
 -15  -1   8   -2.60   10.20
 -15  -1  -8    1.70    3.60
 -15   1   8    8.10   14.90
 -15  -1  -8   10.20   10.30
 -15   2  -8   -3.20    2.90
 -15   2  -8  -10.10    3.50
 -15  -2   8  -10.20    8.20
 -15   2   8    7.60   13.90
 -15  -2  -8    8.90   10.80
 -15   3  -8   67.39    8.60
 -15   3  -8   82.99   17.40
 -15  -3   8   68.19   27.60
 -15  -3   8   61.29    8.30
 -15  -3  -8  117.29   28.90
 -15   3   8   80.49   28.50
 -15  -4   8    3.10   13.90
 -15   4  -8   26.80   11.60
 -15  -4   8   19.20    5.20
  15  -4  -8   37.80    6.80
  15   4  -8   16.00   18.50
 -15  -4  -8   27.60   17.80
 -15   4   8    1.20   13.20
 -15   5  -8    1.40    7.20
 -15  -5   8    1.10    3.20
 -15  -5   8   16.70   16.30
  15  -5  -8    5.60    6.30
  15   5   8    6.60    8.40
 -15   5   8   11.00   19.00
 -15  -5  -8    1.60    9.00
  15   5  -8    1.00   13.60
 -15   6  -8   -1.30    6.80
 -15  -6   8   -3.60    2.90
  15   6   8   -4.00    7.00
  15  -6  -8   -0.60    3.80
 -15  -6   8   10.90   15.30
 -15   6   8    3.70   14.60
  15   6  -8    2.00   13.40
 -15  -6  -8    0.40   11.90
 -15  -7   8    4.40   15.00
  15   7   8    5.00   10.60
  15  -7  -8   -3.70    3.20
 -15  -7   8   -4.70    2.90
 -15   7   8   15.70   19.60
 -15  -7  -8   -1.00   10.40
  15   7  -8   18.40   19.90
 -15  -8   8   20.70    5.50
  15   8   8   42.10   17.60
  15   8  -8  -12.30    4.00
 -15  -8  -8  -11.20    8.70
 -15   8   8    3.60   14.90
 -15  -9   8    4.20    3.90
  15   9   8    2.10   11.30
  15   9  -8   -7.10   11.60
 -16   0  -8   11.00    4.80
 -16   0  -8    9.70    9.70
 -16   0   8   -0.20   13.40
 -16  -1   8   57.99   25.30
 -16   1  -8   61.59    8.50
 -16   1  -8   54.29   17.30
 -16   1   8   82.59   28.60
 -16  -1  -8   41.00   18.60
 -16  -1  -8   53.29    8.80
 -16   2  -8   -1.80    5.60
 -16   2  -8   -3.90    2.90
 -16   2   8    2.40   12.50
 -16  -2  -8   -4.50    3.20
 -16  -2  -8   -1.00    8.50
 -16  -3   8   25.90   20.20
 -16   3  -8   51.29    7.60
 -16   3  -8   40.70   14.80
 -16  -3   8   42.00    7.00
 -16  -3  -8   50.29   21.00
 -16   3   8   24.10   19.90
 -16  -4   8   -0.20    3.20
 -16  -4   8    1.50   11.70
 -16   4  -8   -0.90    6.50
 -16  -4  -8    5.00   11.40
 -16   4   8   -1.40   15.30
 -16  -5   8   16.70    5.20
  16  -5  -8   19.40    6.50
 -16  -5   8   18.00   18.90
 -16   5  -8   42.20   14.50
  16   5  -8   33.10   21.20
 -16  -5  -8   14.60   17.10
 -16  -6   8  -15.90    7.30
 -16  -6   8    5.70    4.40
 -16   6  -8   -2.70    6.10
  16   6   8   20.80   13.40
  16  -6  -8    0.20    4.10
 -16  -6  -8   12.20   15.90
  16   6  -8  -13.90    6.80
 -16   6   8   13.50   19.00
 -16  -7   8   14.40    5.20
 -16   7  -8   10.20   10.60
  16   7   8   48.30   17.80
 -16  -7  -8   25.00   18.10
  16   7  -8   63.19   26.90
 -16   7   8    8.80   18.70
 -17   0   8   42.60   24.50
 -17   0  -8   21.70    6.40
 -17   0  -8   17.40   21.40
 -17   1  -8   -1.10    8.20
 -17  -1   8    1.50   14.10
 -17   1  -8    6.70    4.70
 -17   1   8    1.70   14.20
 -17  -1  -8    6.40    4.70
 -17  -1  -8    1.50    9.70
 -17   2  -8    0.30    3.60
 -17   2  -8    5.10   10.20
 -17  -2   8   -8.10   10.30
 -17  -2  -8    9.50   13.00
 -17  -2  -8    4.40    4.40
 -17   2   8    9.80   15.10
 -17   3  -8   -3.70    3.00
 -17   3  -8    7.10   10.50
 -17  -3   8    7.20   15.80
 -17  -3  -8   -1.20   10.30
 -17   3   8   -2.10   12.00
 -17   4  -8    4.40    9.00
 -17  -4   8   -4.60    3.00
 -17  -4   8    4.50   16.60
 -17   4   8   13.90   18.30
 -17  -4  -8    9.80   13.80
 -17   5  -8    9.50   10.20
 -17  -5   8   -5.10    3.10
 -17   5   8    9.60   17.20
 -17  -5  -8    8.80   14.20
 -17  -6   8    0.80    4.20
 -17   6  -8    7.90    9.30
 -17  -6  -8   -6.50    9.80
  17   6  -8   13.70   17.20
 -17   6   8    0.40   16.30
 -18   0   8   -8.60    9.60
 -18   0  -8   -1.50    8.40
 -18   1  -8   33.40   17.50
 -18   1  -8   45.00    9.30
 -18  -1   8    5.70   17.10
 -18  -1  -8   24.90   16.10
 -18  -1  -8   26.90    7.50
 -18   1   8   36.00   23.80
 -18   2  -8   12.30    5.50
 -18   2  -8   14.20   12.20
 -18  -2  -8    7.30    5.40
 -18  -2  -8    1.40   11.10
 -18   2   8   -0.90   11.80
 -18   3  -8    0.40    9.10
 -18   3  -8    3.10    4.90
 -18  -3  -8    9.00    5.90
 -18  -3  -8   20.30   16.40
 -18   3   8   57.49   28.80
 -18  -4   8    2.70    3.90
 -18   4  -8    5.00   10.50
 -18  -4  -8    6.20   12.10
 -18   4   8    5.90   18.60
   0   0   9    4.00    5.90
   0  -1   9    0.70    4.50
   0   1  -9    3.40    6.20
   0   1   9    0.90    5.70
   0  -2   9  832.32   55.19
   0   2  -9  761.82   58.19
   0  -3   9   -3.10    2.90
   0   3  -9    1.30    5.10
   0   3   9    0.70    5.40
   0   4  -9  117.99   20.30
   0   4   9  103.79   22.10
   0  -4   9  138.59   19.50
   0  -5   9   -3.30    3.60
   0   5  -9   -2.90    4.70
   0   5   9    3.00    7.30
   0  -6   9   11.80    7.80
   0   6  -9   26.70   11.30
   0   6   9   37.10   15.60
   0  -7   9    0.90    0.80
   0  -7   9   -6.10    3.30
   0   7  -9    0.90    6.70
   0   7   9   -2.20    7.30
   0   8   9   -3.40    7.20
   0  -8   9    4.10    6.80
   0   8  -9    1.00    7.70
   0   9   9    1.00    9.20
   0  -9   9   -7.00    4.40
   0   9  -9   -4.10    7.10
   0  10  -9  116.09   27.90
   0 -10   9  121.09   23.30
   0  10   9  162.38   37.10
   0  11   9  -11.10    6.70
   0  12   9   58.79   28.00
   0  12  -9   69.29   24.60
   0  13  -9   -0.80   10.60
   0  13   9   -3.90    7.90
   0  14  -9  149.88   40.40
   0  14   9  176.68   51.19
  -1   0   9    2.60    6.50
   1   0   9    2.10    4.30
   1   0   9   -2.50    3.90
   1   1   9  469.75   38.70
  -1  -1   9  502.45   41.40
  -1   1  -9  502.05   41.30
   1   1   9  528.55   42.30
   1   1  -9  467.95   43.10
  -1   1   9  560.74   46.10
   1  -1   9  488.55   36.30
  -1  -2   9  111.69   18.70
  -1   2  -9  101.89   18.40
   1   2   9  115.09   19.30
   1   2  -9  119.89   22.40
   1  -2   9   97.59   13.60
   1   2  -9  111.89    6.50
  -1   3  -9    5.30    5.40
  -1  -3   9    4.00    5.60
   1   3   9    3.30    6.30
   1  -3   9   -1.30    2.90
   1   3  -9    1.50    6.10
  -1  -4   9    3.60    5.40
  -1   4  -9   19.20    8.50
   1   4   9   26.90   12.30
   1   4  -9   27.50   11.40
   1  -4   9   18.20    5.70
  -1   5  -9  109.39   20.60
   1   5   9  165.18   29.60
  -1  -5   9  121.29   20.70
  -1   5   9   91.09   21.20
   1  -5   9  143.39   16.40
   1   5  -9  143.29   25.20
  -1  -6   9   31.10   11.00
   1   6   9   28.20   12.70
  -1   6  -9   19.70   10.70
   1   6  -9   26.90   13.30
   1  -6   9   34.50    8.20
  -1   6   9    9.40   10.70
  -1   7  -9   13.20   10.70
  -1  -7   9   33.00   12.40
   1   7  -9   16.80   11.20
   1  -7   9   27.40   10.00
   1  -7   9   21.90    2.10
  -1   7   9   12.70   11.80
  -1  -8   9   12.60    9.40
  -1   8  -9   24.40   13.20
   1   8   9   13.00   14.80
   1  -8   9   13.90    2.00
   1   8  -9   11.50   12.20
  -1   8   9   10.20   12.20
  -1  -9   9   -5.10    5.40
  -1   9  -9   -0.90    7.20
   1   9   9   -5.30    8.10
  -1   9   9    6.30   15.80
   1   9  -9    3.00    9.80
   1  10   9   35.30   19.30
  -1 -10   9   21.90   12.80
  -1  10  -9   61.29   20.00
   1  10  -9   15.10   12.80
  -1  10   9   49.80   21.50
  -1  11  -9   65.79   21.40
  -1 -11   9   20.50   13.00
   1  11   9   48.00   22.00
   1  11  -9   59.29   21.40
  -1  11   9   28.80   18.80
   1  12   9   19.70   17.60
  -1 -12   9   -2.80    6.70
  -1  12  -9   -1.90    9.70
  -1  12   9   -3.90    8.30
   1  12  -9   -1.50    9.00
   1  13   9   -2.40   12.70
  -1  13  -9    1.90   12.00
  -1  13   9   -8.60   10.20
   1  13  -9  -11.40    6.30
  -1  14  -9    6.00   12.60
   1  14   9   -6.50   12.50
  -1  14   9    2.60   14.20
   1  14  -9    1.80   11.90
  -2   0   9   -9.10    3.10
   2   0   9    1.30    3.60
   2   0   9    4.90    4.60
  -2   1  -9  121.29   19.80
   2   1   9  126.59   19.20
  -2  -1   9  147.09   24.80
   2   1   9  126.79   19.00
   2   1  -9  136.79   25.60
  -2   1   9  186.28   29.50
   2  -1   9  126.69   11.80
   2  -1   9  102.89   11.00
  -2  -2   9 2050.39  124.19
  -2   2  -9 1857.61  117.39
   2   2  -9 1930.91  126.29
  -2  -3   9   69.09   15.90
  -2   3  -9   31.40    2.30
  -2   3  -9   35.40    9.50
   2   3   9   20.50    9.60
   2   3  -9   44.00   14.90
   2   4   9    3.00    6.80
  -2  -4   9    4.00    6.40
  -2   4  -9   15.90    7.40
   2   4  -9   21.30   10.60
   2   5   9   11.80   10.40
  -2   5  -9    0.70    4.90
  -2  -5   9    7.50    8.20
   2   5  -9   11.30    8.80
  -2  -6   9  111.89    6.50
  -2  -6   9  133.79   25.60
   2   6   9  171.78   32.00
  -2   6  -9   99.49   19.20
  -2   6   9   62.99   19.50
   2   6  -9  157.88   29.70
  -2  -7   9  905.51   72.39
  -2   7  -9 1026.50   71.79
   2   7   9  890.81   78.39
   2  -7   9  979.10   53.29
   2   7  -9 1014.80   79.19
  -2   7   9  898.11   77.29
  -2  -8   9  104.89   24.00
   2   8   9  157.98   35.00
  -2   8  -9   69.29   20.20
   2   8  -9   93.19   24.70
  -2   8   9  119.69   26.70
   2  -8   9   85.89    6.10
  -2  -9   9    7.70   10.00
   2   9   9   24.00   15.80
  -2   9  -9   25.40   13.40
   2   9  -9    6.90   11.20
   2  -9   9   18.40    2.60
  -2   9   9   41.70   19.20
  -2  10  -9   26.40   15.90
  -2 -10   9   36.80   15.00
   2  10   9   20.60   15.90
  -2  10   9   10.20   11.50
   2 -10   9   24.60    3.20
   2  10  -9   33.90   17.70
  -2  11  -9   20.10   14.90
   2  11   9   68.29   26.50
  -2 -11   9   74.69   19.80
   2  11  -9   17.10   16.20
  -2  11   9   36.40   19.70
   2  12   9   -5.20   10.20
  -2  12  -9   26.50   17.00
  -2  12   9   14.20   16.50
   2  12  -9   -5.10   10.10
  -2 -13   9   -4.40    8.90
  -2  13  -9   -4.10    9.10
   2  13   9   12.10   14.80
  -2  13   9   11.20   16.50
   2  13  -9   -6.60    7.00
  -2  14  -9   21.70   18.90
   2  14   9   28.80   17.50
  -2  14   9    1.20   11.90
   2  14  -9    4.00   14.70
  -3   0   9   -1.50    5.40
   3   0   9    0.20    2.70
   3   0   9   -0.70    2.50
  -3  -1   9   64.89   17.10
   3   1   9   70.89   13.50
   3   1   9   42.40   10.10
   3   1  -9   21.20   12.40
  -3   1   9   69.19   17.90
   3   1  -9   43.80    3.60
   3   2   9   15.50    7.70
  -3  -2   9   29.70   11.90
  -3   2  -9   27.60    8.00
   3   2  -9   24.60   12.70
   3   2  -9   18.60    2.20
  -3   3  -9    8.50    5.30
  -3  -3   9   37.70   13.90
   3   3   9   17.10    9.40
  -3   3  -9   17.80    2.00
   3   3  -9   15.60   10.70
   3   4   9  371.46   42.60
  -3  -4   9  212.58   31.70
  -3   4  -9  270.07   23.20
   3   4  -9  198.98   32.70
  -3   5  -9  164.28   22.00
  -3  -5   9  166.88   29.70
   3   5   9  140.49   27.90
  -3  -5   9  154.68    9.00
   3   5  -9  169.58   30.40
  -3   6  -9    5.10    6.10
   3   6   9   -0.60    7.10
  -3  -6   9    2.90    1.10
  -3  -6   9   10.20    9.40
   3   6  -9    2.00    7.40
  -3   7  -9   76.69   17.40
   3   7   9   31.50   16.10
  -3  -7   9   42.90   16.30
  -3   7   9    4.90    9.80
   3   7  -9   64.99   22.10
  -3   8  -9   24.90   13.10
  -3  -8   9    7.00   10.90
   3   8   9    2.60   10.00
  -3   8   9   -0.40    7.90
   3   8  -9    2.50   10.80
  -3   9  -9    3.90    8.50
  -3  -9   9    6.40   10.60
   3   9   9    2.40   11.20
  -3   9   9   -2.20    7.30
   3  -9   9    8.70    2.10
   3   9  -9   -3.30    8.40
   3  10   9   32.20   19.40
  -3  10  -9    6.50    9.70
  -3 -10   9   -1.50    7.40
  -3  10   9    7.60   10.50
   3 -10   9    0.30    1.60
   3  10  -9  -11.20    4.00
  -3  11  -9    8.00   10.50
   3  11   9  -11.50    6.90
  -3 -11   9   -1.90    7.00
  -3  11   9   10.30   14.20
   3 -11   9    2.00    2.20
   3  11  -9   -6.80    6.80
  -3 -12   9   -8.50    6.20
  -3  12  -9   -1.60   16.70
   3  12   9    7.70   15.50
   3  12  -9    0.20    9.40
  -3  12   9   -8.60    6.60
   3 -12   9   -1.30    1.90
  -3  13  -9    8.50   12.10
   3  13   9    2.20   11.80
  -3 -13   9   -7.10    6.30
   3  13  -9    1.90   11.90
   3 -13   9   -0.30    2.20
  -3  13   9    4.20   11.50
  -3 -14   9   13.30   12.90
  -3  14  -9   -8.00    6.40
   3  14   9  -12.40    9.00
   3  14  -9   -2.50   11.10
   3 -14   9    7.00    3.00
  -3  14   9   -9.90    8.30
  -4   0   9    2.30    7.80
   4   1   9  148.19   14.70
   4   1   9  146.79   17.80
  -4  -1   9  155.78   27.00
   4   1  -9  149.99   28.40
   4   1  -9  147.39    9.50
  -4  -1  -9  177.58   24.50
  -4   1   9  151.78   29.40
   4   2   9  856.81   60.29
  -4   2  -9  859.81   56.19
  -4  -2   9 1018.50   71.99
  -4   2   9  889.31   73.89
   4   2  -9  987.70   73.69
  -4  -2  -9  816.92   63.69
  -4   3  -9   15.60    5.60
  -4  -3   9   33.20   13.60
  -4   3  -9   21.00    2.60
   4   3   9   18.30    9.30
   4   3  -9   18.00   11.70
  -4  -3  -9   15.40    9.60
  -4   4  -9  518.25   34.50
   4   4   9  410.26   41.40
  -4  -4   9  492.65   45.90
   4   4  -9  489.15   47.50
  -4  -4  -9  437.26   52.29
  -4  -5   9    7.90    1.60
  -4  -5   9    1.10    7.40
   4   5   9   -1.00    7.00
  -4   5  -9    6.80    5.60
  -4  -5  -9   28.80   14.60
   4   5  -9    5.60   10.70
   4   6   9  321.67   44.30
  -4  -6   9  300.97   17.70
  -4  -6   9  399.96   47.90
  -4   6  -9  308.07   28.40
   4   6  -9  283.17   44.80
  -4  -6  -9  292.97   45.20
  -4   7  -9  660.83   50.29
   4   7   9  619.84   60.29
  -4  -7   9  694.63   60.59
  -4  -7  -9  645.34   63.99
   4   7  -9  566.64   59.19
  -4   8  -9   60.99   16.60
  -4  -8   9   69.89   20.60
   4   8   9   88.89   24.20
  -4  -8  -9  106.39   28.40
   4  -8   9   60.19    5.30
  -4   8   9   61.69   21.10
   4   8  -9   66.89   22.20
  -4  -9   9  110.39   26.40
   4   9   9  138.29   32.90
  -4   9  -9  117.79   24.00
   4   9  -9   84.69   27.20
  -4   9   9   21.80   16.40
   4  -9   9   86.69    6.60
  -4  10  -9    5.90    9.60
   4  10   9    2.80   10.30
  -4 -10   9   -1.00    9.70
   4  10  -9   25.70   18.30
  -4  10   9   21.80   16.40
   4 -10   9   14.50    2.90
  -4 -11   9  130.09   33.50
  -4  11  -9  141.59   29.60
   4  11   9  129.99   35.10
  -4  11   9  123.99   30.90
   4  11  -9  157.88   38.70
   4 -11   9  156.78   10.70
   4  12   9    9.60   15.60
  -4 -12   9   21.20   16.20
  -4  12  -9   37.40   20.40
  -4  12   9   20.50   17.50
   4 -12   9   28.80    4.40
   4  12  -9   35.00   20.50
  -4  13  -9   -7.90    8.10
   4  13   9    4.20   12.60
  -4 -13   9   -2.10    8.10
   4 -13   9    7.70    3.10
  -4  13   9    5.50   12.90
   4  13  -9   -1.40   13.50
  -4  14  -9    3.70   13.10
   4  14   9    0.30   12.70
   4 -14   9    2.00    3.00
  -4  14   9    2.00   14.70
   5   0  -9   -0.50    1.40
  -5   0   9   -5.70    5.30
  -5   1  -9  703.63   45.50
  -5  -1   9  693.43   59.59
   5   1   9  648.14   41.10
   5   1   9  691.13   41.10
  -5  -1  -9  635.24   49.60
  -5   1   9  664.73   60.49
   5   1  -9  705.33   38.60
   5   1  -9  645.34   60.69
  -5   2  -9  214.78   17.80
   5   2   9  205.98   24.60
  -5  -2   9  239.98   37.40
  -5   2   9  265.67   42.20
   5   2  -9  205.18   35.80
  -5  -2  -9  238.38   31.30
  -5   3  -9  296.47   17.70
   5   3   9  317.07   40.40
  -5  -3   9  314.77   42.50
  -5   3  -9  273.87   20.40
  -5  -3  -9  353.96   41.60
   5   3  -9  385.36   49.30
  -5   4  -9   12.80    4.90
   5   4   9   11.30    9.60
  -5  -4   9   31.50   13.70
  -5  -4  -9   13.70   10.40
   5   4  -9    7.70    9.80
  -5  -5   9   37.90    3.60
  -5  -5   9   26.80   14.20
  -5   5  -9   31.00    8.00
   5   5   9   21.40   12.40
   5   5  -9   15.80   12.10
  -5  -5  -9   13.50   11.20
  -5  -6   9   82.49   23.70
  -5   6  -9   84.19   14.50
   5   6   9   49.60   17.10
  -5  -6   9   65.89    5.10
   5   6  -9   24.50   14.90
  -5  -6  -9   50.79   18.80
  -5   7  -9    6.70    6.70
  -5  -7   9   -5.10    8.20
   5   7   9   -0.20    9.00
   5   7  -9    3.20   10.00
   5   8   9    0.00    9.80
  -5  -8   9    9.10   12.60
  -5   8  -9    2.10    6.50
  -5  -8  -9   -5.00    8.20
   5  -8   9   -0.20    1.80
   5   8  -9   -1.90    8.10
  -5   9  -9   39.50   15.30
   5   9   9   80.89   26.50
  -5  -9   9   44.40   18.10
   5   9  -9   54.89   20.60
  -5  -9  -9   69.19   24.60
   5  -9   9   60.59    6.00
  -5   9   9   35.60   16.50
  -5 -10   9   -2.00    8.60
   5  10   9    7.20   11.60
  -5  10  -9   11.50   10.20
  -5  10   9    1.90    8.10
   5 -10   9    4.40    2.40
  -5 -10  -9   -9.40    5.60
   5  10  -9   -0.90   11.00
  -5 -11   9    8.30   14.40
   5  11   9   -2.60   11.20
  -5  11  -9   13.50   13.10
   5 -11   9   17.00    3.80
   5  11  -9   22.40   18.70
  -5  11   9   20.40   16.80
  -5  12  -9    0.20    8.40
  -5 -12   9   13.30   11.40
   5  12   9    5.60   14.10
  -5  12   9   21.10   17.60
   5 -12   9   -1.00    2.30
   5  12  -9   -6.00    7.50
  -5  13  -9    8.00   13.20
   5  13   9   14.90   18.60
  -5  13   9   16.30   18.30
   5  13  -9   -8.80    6.40
   5 -13   9    1.60    2.60
  -5  14  -9  -10.20    4.40
  -5 -14   9   25.40   17.80
   5  14   9   -1.00   14.00
   5 -14   9    3.70    3.00
   5  14  -9  -14.90    7.50
  -5  14   9   -6.70   10.10
  -6   0   9   -5.70    5.70
   6   0  -9   -2.40    1.30
  -6  -1   9  156.68   30.70
  -6   1  -9  182.68   17.20
   6  -1  -9  179.18   12.20
  -6  -1  -9  219.88   27.20
  -6   1   9  242.68   39.30
   6   1  -9  233.68   39.30
   6   1  -9  190.78   12.20
  -6   2  -9   87.19    9.20
   6   2   9  110.49   15.50
  -6  -2   9  116.39   26.90
  -6   2  -9  106.99   10.00
  -6  -2  -9   99.09   19.50
  -6   2   9   98.99   25.90
   6   2  -9   72.99   21.50
  -6  -3   9   32.80   15.70
   6   3   9   45.10   12.70
  -6   3  -9   26.90    3.50
  -6  -3  -9   40.10   13.80
   6   3  -9   36.00   17.00
  -6  -4   9   72.19   22.50
  -6   4  -9   70.79    5.60
   6   4   9   81.49   18.70
   6   4  -9   60.49   20.00
  -6  -4  -9   78.09   20.20
  -6  -5   9  512.85   51.89
   6   5   9  461.25   46.00
  -6   5  -9  508.95   34.30
   6   5  -9  567.34   55.99
  -6  -5  -9  544.55   51.49
  -6  -6   9  257.87   15.60
  -6   6  -9  225.68   22.10
  -6  -6   9  301.67   46.20
  -6  -6  -9  264.57   42.40
   6   6  -9  268.37   45.90
   6   7   9  534.05   63.09
  -6  -7   9  470.75   61.49
   6   7  -9  477.55   65.49
  -6  -7  -9  512.35   66.59
   6   8   9  237.08   40.90
  -6   8  -9  141.69   23.60
  -6  -8   9  164.78   34.80
  -6  -8  -9  138.29   32.30
   6   9   9   17.80   17.90
  -6   9  -9   30.10   12.80
  -6  -9   9   51.69   20.70
   6   9  -9   20.80   16.60
  -6  -9  -9   55.29   21.40
   6  -9   9   36.90    4.80
   6  10   9   -1.80    9.70
  -6  10  -9   10.80   10.30
  -6 -10   9  -12.20    5.20
   6 -10   9    5.70    2.70
  -6  10   9    5.20   10.80
   6  10  -9    9.80   15.30
  -6 -10  -9   21.10   18.00
  -6  11  -9  107.59   25.50
  -6 -11   9  133.89   32.80
   6  11   9  151.58   36.50
   6 -11   9  141.39   10.40
  -6  11   9   87.89   28.40
  -6 -11  -9  138.59   39.10
   6  11  -9  118.69   35.10
  -6  12  -9    4.10   10.20
   6  12   9   -1.50   14.20
  -6  12   9   26.50   19.20
   6 -12   9    2.90    2.70
   6  12  -9   15.30   17.60
  -6  13  -9   -3.20    8.50
  -6 -13   9    8.20   14.60
   6  13   9   10.10   15.10
  -6  13   9   12.20   17.40
   6  13  -9  -10.00    8.60
   6  14   9    6.50   15.60
  -6  14  -9   -0.90    9.00
   6 -14   9    1.30    3.00
   6  14  -9  -11.20    6.90
  -6  14   9   -9.60    3.90
   7   0  -9   -1.30    1.70
  -7   0   9    2.40    8.90
  -7   0  -9    1.50    4.60
  -7  -1   9   -0.80    8.40
   7  -1  -9    1.50    2.00
  -7   1  -9    4.90    4.40
   7   1  -9    1.70    2.00
  -7   1   9    0.90    9.10
  -7  -1  -9    0.00    5.30
  -7  -2   9   24.20   15.50
  -7   2  -9   24.50    3.80
  -7   2  -9   19.50    4.60
   7   2   9   21.80    6.30
   7  -2  -9   21.10    3.70
   7   2  -9   12.00   13.30
  -7   2   9   34.80   16.50
  -7   3  -9    5.80    2.20
   7   3   9   10.20    7.20
  -7  -3   9   11.30   12.60
  -7   3   9   -5.50    6.10
   7   3  -9    7.10   12.40
  -7  -3  -9    0.70    6.80
  -7   4  -9   73.29    6.10
  -7  -4   9   75.99    6.00
  -7  -4   9   92.49   25.30
   7   4   9   58.29   15.10
   7   4  -9   61.79   21.50
  -7  -4  -9   82.29   21.70
  -7  -5   9   32.00   18.50
  -7  -5   9    5.80    2.30
  -7   5  -9   11.20    4.00
   7   5   9    5.40    8.20
  -7  -5  -9    8.90   11.10
   7   5  -9    3.10   10.70
  -7   6  -9  542.75   38.80
  -7  -6   9  558.14   32.70
   7   6   9  658.53   55.19
   7   6  -9  570.74   71.09
  -7  -6  -9  552.54   57.09
  -7  -7   9   91.99   26.10
   7   7   9   84.79   22.90
  -7  -7   9   78.39    6.70
  -7   7  -9   55.59   13.00
  -7  -7  -9   97.59   27.20
   7   7  -9  125.59   32.00
   7   8   9   83.99   24.60
  -7   8  -9   80.19   16.60
  -7  -8   9   74.09   25.80
  -7  -8  -9  105.39   28.70
   7   8  -9   85.19   28.60
  -7   9  -9    5.20    7.70
  -7  -9   9    5.70   12.30
   7   9  -9   12.40   15.60
  -7  -9  -9    5.80   13.40
  -7  10  -9    5.00    8.20
  -7 -10   9    0.10   10.50
   7  10   9   -8.00    7.00
   7  10  -9    7.00   14.30
  -7  10   9    7.30   13.00
   7 -10   9   10.60    3.30
  -7 -10  -9    3.40   13.20
  -7  11  -9    5.10    8.50
   7  11   9   -1.30   11.50
   7 -11   9    1.60    2.70
  -7  11   9   -7.60    6.30
   7  11  -9    0.20   12.20
  -7 -11  -9    2.90   14.70
  -7 -12   9    5.10   13.20
  -7  12  -9   26.30   16.40
   7  12   9   22.90   19.80
  -7 -12  -9    7.10   17.80
   7  12  -9   15.00   18.10
  -7  12   9   29.00   20.50
   7 -12   9   27.20    4.80
   7  13   9   10.20   17.50
  -7  13  -9   -5.40    7.70
   7  13  -9   -5.40   12.90
  -7  13   9   10.80   16.60
   7 -13   9   -1.90    2.80
   8   0  -9    1.00    2.20
  -8   0  -9   -5.50    3.20
  -8   0   9    8.80    9.00
  -8   1  -9  142.19   17.30
   8  -1  -9  117.49    9.50
  -8  -1   9  135.29   30.10
  -8  -1  -9  154.68   23.00
  -8   1   9  126.09   31.10
  -8   2  -9   86.69    8.80
  -8   2  -9   94.19    7.40
  -8  -2   9  115.99   28.70
   8  -2  -9   70.49    7.50
  -8   2   9  112.39   28.90
   8   2  -9   64.49   22.40
  -8  -2  -9   83.79   18.80
   8   3   9   70.79   14.10
  -8   3  -9   63.09    6.40
  -8  -3   9   62.99   21.90
   8  -3  -9   54.49    6.40
  -8  -3  -9   72.29   18.60
  -8   3   9   67.09   22.30
   8   3  -9   65.19   22.90
   8   4   9   49.50   13.80
  -8   4  -9   30.70    4.30
  -8  -4   9   38.10   17.70
  -8  -4   9   33.90    4.20
   8   4  -9    7.40   13.90
  -8  -4  -9   24.90   14.90
   8   5   9  459.35   44.70
  -8  -5   9  485.55   28.40
  -8  -5   9  397.16   57.29
   8   5  -9  506.45   65.59
  -8  -5  -9  538.65   52.39
   8   6   9   27.20   14.40
  -8  -6   9   30.20   16.40
  -8   6  -9   20.60    6.20
  -8  -6   9   27.30    4.00
  -8  -6  -9   13.80   14.90
   8   6  -9   34.70   18.00
  -8  -7   9    1.40    2.20
  -8   7  -9   12.10    6.80
   8   7   9    0.40    8.80
  -8  -7   9    3.90   11.60
  -8  -7  -9   -7.50    7.60
   8   7  -9  -11.30    6.50
   8   8   9    6.30   10.40
  -8  -8   9   -0.10    9.30
  -8   8  -9   -2.80    4.80
  -8  -8  -9    5.10   12.10
   8   8  -9   -7.70    7.30
  -8   9  -9   12.90    8.60
  -8  -9   9   18.30   16.80
   8   9   9   43.80   23.90
   8   9  -9   23.20   13.70
  -8  -9  -9   20.10   17.20
  -8  10  -9    2.50    7.70
   8  10   9   -9.90    7.50
  -8 -10  -9   -5.50   11.60
   8  10  -9  -15.90    4.60
  -8  11  -9   53.49   18.20
  -8 -11   9   48.80   26.70
   8  11   9   40.00   23.80
   8 -11   9   47.80    6.40
  -8  11   9   33.50   19.80
   8  11  -9   23.80   20.50
  -8 -11  -9   29.60   16.50
   8  12   9   11.20   16.30
  -8  12  -9   -5.60    6.10
  -8  12   9   16.50   15.00
   8 -12   9    4.10    3.40
   8  12  -9   18.90   18.60
  -8 -12  -9  -15.60   10.40
  -8 -13   9  -10.20    8.20
  -8  13  -9    2.70    9.70
   8  13   9    1.70   13.10
  -8  13   9   -8.00    8.40
   8 -13   9   -4.40    2.70
   8  13  -9  -17.50    5.20
  -9   0  -9   -2.40    5.00
  -9   0   9    6.50   13.50
   9   0  -9    0.30    2.40
  -9   1  -9   55.39   10.80
  -9  -1   9    8.00   11.90
   9  -1  -9   37.10    5.40
  -9   1   9   91.79   26.70
  -9  -1  -9   36.70   11.80
  -9  -2   9  200.48   43.40
   9  -2  -9  150.38   10.90
  -9   2  -9  130.99   10.50
  -9   2  -9  138.79   13.20
   9   2  -9  123.09   32.80
  -9   2   9  173.88   38.70
  -9  -2  -9  145.19   25.40
   9  -3  -9    1.30    2.60
   9   3   9   -3.10    4.60
  -9  -3   9   -7.40    8.90
  -9   3  -9    4.20    2.60
  -9  -3  -9   -2.50    7.20
   9   3  -9   -7.20    7.00
  -9   3   9    7.30   14.60
   9  -4  -9   18.90    4.70
  -9  -4   9   15.00   13.70
  -9   4  -9   22.50    3.80
  -9  -4   9   12.30    3.00
   9   4   9   10.90    8.80
  -9  -4  -9    9.10   11.20
   9   4  -9   17.60   15.80
  -9  -5   9   23.30    3.90
  -9  -5   9   -7.80    8.50
   9   5   9   23.30   12.10
  -9  -5  -9   11.00   12.10
   9   5  -9   -0.40   11.20
  -9  -6   9   25.20   16.30
  -9  -6   9   16.60    3.60
   9   6   9   59.99   16.70
  -9  -6  -9   15.90   13.20
   9   6  -9    1.90   11.00
  -9  -7   9  159.28   37.60
   9   7   9  104.29   26.70
  -9  -7   9  116.29    9.40
  -9   7  -9  136.29   17.70
   9   7  -9  119.19   32.90
  -9  -7  -9  112.09   30.20
   9   8   9   73.29   23.10
  -9  -8   9   54.49   22.40
  -9  -8   9   30.00    4.80
  -9   8  -9   39.00   10.90
   9   8  -9   44.80   23.00
  -9  -8  -9   62.09   25.40
  -9   9  -9   -2.10    6.20
   9   9   9    8.10   14.00
  -9  -9  -9   -0.20   10.20
   9   9  -9   21.80   19.90
   9  10   9    6.50   13.20
  -9 -10   9   30.20   19.10
  -9  10  -9   -0.20    7.90
  -9 -10  -9   11.30   15.50
   9  10  -9    3.10   14.90
   9  11   9   -0.80   10.20
  -9  11  -9    1.60    7.20
  -9 -11   9   14.60   18.90
   9  11  -9    8.20   14.80
  -9 -11  -9   23.80   20.10
  -9 -12   9    7.10   15.50
   9  12   9   24.40   20.00
  -9  12  -9    8.90   11.50
   9  12  -9   23.20   21.70
  -9  12   9    6.20   15.10
 -10   0   9   -6.80    8.80
 -10   0  -9    8.00    7.40
 -10   1  -9  215.68   20.90
  10  -1  -9  190.88   13.90
 -10  -1   9  241.68   44.50
 -10   1   9  155.48   35.60
 -10  -1  -9  175.18   26.90
 -10   2  -9  173.58   15.90
  10  -2  -9  141.09   11.80
 -10  -2   9  114.19   30.10
 -10   2  -9  160.18   11.80
 -10   2   9  168.78   39.10
  10   2  -9  181.48   38.30
 -10  -2  -9  173.58   29.00
 -10   3  -9   78.59    8.20
 -10  -3   9  111.59   32.00
 -10   3  -9   90.29   10.70
  10  -3  -9   98.49    8.70
 -10  -3  -9  100.59   23.70
 -10   3   9   94.39   25.70
  10   3  -9  116.99   31.60
  10  -4  -9    0.40    2.80
 -10  -4   9    2.90    2.50
 -10  -4   9   13.60   15.10
 -10   4  -9    0.40    2.30
  10   4   9   -5.90    4.00
 -10  -4  -9  -10.10    4.10
 -10   4   9   -6.20    9.60
  10   4  -9   11.50   16.10
  10   5   9  115.89   23.10
 -10  -5   9  112.79    9.00
  10  -5  -9  109.19    9.90
 -10  -5   9   91.29   27.60
 -10  -5  -9   92.09   26.20
  10   5  -9  121.49   34.30
  10   6   9   90.29   22.20
 -10  -6   9   84.49    8.00
 -10  -6   9  127.59   33.10
  10  -6  -9   63.49    8.20
 -10  -6  -9   52.09   19.10
  10   6  -9   38.90   20.60
 -10  -7   9   16.10   14.40
  10   7   9    3.30   10.60
 -10  -7   9   -0.40    2.30
 -10  -7  -9   -2.80    9.00
  10   7  -9    4.30   11.90
 -10   8  -9   47.20   12.10
 -10  -8   9   60.49    6.60
  10   8   9   62.59   21.30
 -10  -8  -9   10.20   13.30
  10   8  -9   53.89   24.20
 -10  -9   9   37.60    5.70
 -10  -9   9   34.80   21.00
  10   9   9   49.99   21.30
 -10   9  -9   28.00   11.20
 -10  -9  -9   51.39   25.70
  10   9  -9   16.00   16.60
 -10  10  -9   33.30   14.20
 -10 -10   9   76.59   29.20
  10  10   9   47.70   21.40
  10  10  -9   60.39   26.90
 -10 -11   9   33.70   24.10
  10  11   9   11.60   16.70
 -10  11  -9   12.10   10.90
  10  11  -9   11.40   17.00
 -10 -11  -9   28.80   21.10
 -10  12  -9    9.90   12.00
  10  12   9   19.20   20.50
 -10 -12   9   22.40   20.80
  10  12  -9   17.80   21.90
 -10  12   9   -7.30    9.40
 -11   0  -9    3.50    6.40
 -11   0   9   -1.60    9.20
 -11   1  -9    8.00    6.90
 -11   1  -9   15.40    4.30
 -11  -1   9   16.70   16.70
 -11  -1  -9   18.30   10.70
 -11   1   9   32.80   19.90
  11  -2  -9  231.68   16.40
 -11  -2   9  280.57   48.70
 -11   2  -9  234.08   16.20
 -11   2  -9  205.78   21.00
 -11   2   9  228.88   44.90
 -11  -2  -9  274.67   37.20
 -11   3  -9   18.00    6.30
 -11   3  -9   19.20    4.10
  11  -3  -9   12.10    4.10
 -11  -3   9   27.70   18.00
  11   3   9   20.50    5.60
 -11  -3  -9   30.10   15.00
 -11   3   9    4.50   14.60
  11  -4  -9    1.20    3.00
 -11   4  -9    0.20    2.50
 -11  -4   9    4.50    2.90
 -11   4  -9    0.80    3.70
 -11   4   9   -3.10    9.40
  11   4  -9    8.50   13.50
 -11  -4  -9    5.50   10.30
  11   5   9   60.89   16.20
 -11  -5   9   62.19    7.10
  11  -5  -9   61.59    8.00
 -11  -5  -9   64.49   22.40
 -11   5   9   55.69   22.50
  11   5  -9  105.89   32.40
  11   6   9   76.49   21.20
 -11  -6   9   84.99    8.70
  11  -6  -9   87.49   10.10
 -11  -6  -9  104.19   28.10
  11   6  -9  141.39   35.70
 -11  -7   9   25.80    4.80
  11  -7  -9   10.00    4.60
  11   7   9   16.10   12.70
 -11  -7  -9   21.20   17.00
  11   7  -9   28.40   20.20
 -11   8  -9   27.80    9.70
 -11  -8   9   15.30    4.30
  11  -8  -9   26.70    5.70
  11   8   9   33.00   18.00
 -11  -8   9    2.30   11.30
  11   8  -9   25.40   19.80
 -11  -8  -9   22.40   19.40
 -11   9  -9   12.30    9.20
 -11  -9   9   10.70   16.50
  11   9   9   -3.40    9.50
 -11  -9   9   11.10    4.20
 -11  -9  -9   23.40   21.70
  11   9  -9  -10.70    6.10
 -11  10  -9    1.30    7.30
 -11 -10   9    7.70    3.80
  11  10   9   15.20   16.90
 -11 -10   9    3.10    8.70
  11  10  -9   -2.70   11.00
 -11 -10  -9    4.60   13.40
  11  11   9    4.50   14.40
 -11  11  -9   28.00   13.10
 -11 -11   9   19.20   17.30
 -11 -11  -9   10.80   19.80
  11  11  -9   33.30   24.20
 -12   0   9    3.00    9.70
 -12   0  -9    0.20    5.80
 -12  -1   9   39.80   19.50
 -12   1  -9   20.80    4.80
 -12   1  -9   19.60    9.30
 -12  -1  -9   34.20   13.00
 -12   1   9   24.90   16.80
 -12  -2   9   65.29   24.60
 -12   2  -9   75.09    8.40
  12  -2  -9   86.39    9.60
 -12   2  -9   89.89   15.60
 -12  -2  -9   74.59   20.50
 -12   2   9   36.80   21.20
 -12   3  -9   38.40    5.60
  12  -3  -9   47.10    7.30
 -12   3  -9   33.80    9.40
 -12  -3  -9   36.00   16.90
  12   3  -9   35.20   23.20
 -12   3   9   45.80   23.40
 -12   4  -9   16.00    4.10
 -12   4  -9   22.10    7.40
  12   4   9    8.30    7.20
  12  -4  -9   18.70    5.00
 -12  -4   9   19.70    4.40
 -12  -4  -9   29.10   15.60
 -12   4   9   43.50   22.50
  12   4  -9   25.00   18.70
  12   5   9   95.39   20.70
 -12  -5   9  158.48   11.40
  12  -5  -9  134.19   12.10
 -12   5   9   88.49   30.30
 -12  -5  -9  177.88   36.00
  12   5  -9  198.28   44.50
  12   6   9    1.00    7.40
  12  -6  -9   18.70    4.90
 -12  -6   9   12.00    3.80
  12   6  -9   34.50   22.30
 -12  -6  -9   11.60   13.20
 -12  -7   9   12.30    3.80
  12   7   9   -4.20    7.80
 -12  -7   9   16.20   15.40
  12  -7  -9    1.00    4.00
 -12  -7  -9    9.90   13.50
  12   7  -9    9.50   17.10
  12   8   9    7.10   10.50
 -12  -8   9  -15.60    4.60
 -12  -8   9    1.90    3.40
  12   8  -9   18.70   17.50
 -12  -8  -9    3.90   14.00
  12   9   9    6.50   12.60
 -12  -9   9   -9.70    4.90
 -12   9  -9   -1.30    5.40
  12  -9  -9   -2.00    4.10
 -12  -9   9   -0.70    3.10
  12   9  -9   14.40   20.60
 -12 -10   9   16.10    4.80
  12  10   9    5.40   14.50
 -12  10  -9   17.70   11.40
  12 -10  -9    3.40    5.80
 -12 -10   9   22.60   20.10
 -12 -10  -9    7.80   17.60
 -12 -11   9   -2.70    2.80
  12  11   9   -0.80   12.00
 -12  11  -9    3.30    8.40
  12  11  -9  -12.60    9.70
 -13   0   9    1.60   10.70
 -13   0  -9   -1.80    5.80
 -13   0  -9    3.20    3.40
 -13   1  -9   13.60    8.50
 -13  -1   9    5.60   15.00
 -13   1  -9   11.60    4.30
 -13  -1  -9    5.20    8.50
 -13   1   9   11.20   14.50
 -13   2  -9   52.29   12.50
  13  -2  -9   43.60    7.00
 -13  -2   9   55.99   24.10
 -13   2  -9   56.09    7.30
 -13   2   9   41.60   23.30
 -13  -2  -9   40.30   15.50
  13  -3  -9   98.09   10.90
 -13   3  -9  113.39   17.40
 -13   3  -9  101.89   10.20
  13   3  -9   45.50   25.90
 -13  -3  -9   96.29   24.50
 -13   3   9  132.49   35.80
 -13  -4   9   66.99    7.90
  13   4   9  103.59   15.40
 -13   4  -9   62.09    8.00
 -13   4  -9   83.09   16.00
  13  -4  -9   84.79    9.90
  13   4  -9  121.19   33.90
 -13  -4  -9   73.29   23.70
 -13   4   9   65.79   28.50
 -13  -5   9   37.80    6.20
 -13   5  -9   38.50   15.40
  13   5   9   63.09   15.80
  13  -5  -9   50.49    7.70
  13   5  -9   60.39   29.70
 -13  -5  -9   49.10   21.60
 -13   5   9   69.29   28.30
  13  -6  -9   32.20    6.30
 -13  -6   9   11.80   18.70
 -13  -6   9   34.00    5.80
  13   6   9   43.90   15.60
 -13   6   9   14.70   16.80
 -13  -6  -9   60.59   24.90
  13   6  -9    1.20   12.30
  13   7   9    0.90    8.90
 -13  -7  -9   -9.60   10.00
  13   7  -9   10.20   16.30
  13   8   9    3.20   10.80
 -13  -8   9   -0.50    2.90
 -13  -8   9   -8.30    7.70
  13  -8  -9    0.60    3.60
  13   8  -9   -1.10   13.90
 -13  -8  -9    0.40   11.30
 -13   9  -9   -0.60    6.20
 -13  -9   9    1.70   14.60
  13  -9  -9   11.80    5.50
  13   9   9   21.10   17.00
 -13  -9   9    4.60    3.90
 -13  -9  -9   23.80   21.80
  13   9  -9   25.00   22.20
 -13  10  -9   -3.60    5.50
  13  10   9  -13.70    5.20
 -13 -10   9   -2.00    3.50
 -13 -10  -9   -2.80   14.40
  13  10  -9   39.50   26.50
 -14   0  -9    4.40    3.60
 -14   0  -9   -9.30    3.30
 -14   0   9   -7.30    7.70
 -14   1  -9   25.70    5.40
 -14   1  -9   17.80   10.40
 -14  -1   9   -1.80    9.00
 -14   1   9   18.00   16.40
 -14  -1  -9   38.10   15.10
 -14   2  -9   56.09   14.20
 -14   2  -9   60.79    7.90
 -14  -2   9   75.49   28.50
 -14  -2  -9   58.99   18.70
 -14   2   9   47.70   23.80
 -14  -3   9   10.40   14.20
 -14   3  -9    2.90    3.40
  14  -3  -9    9.00    4.60
 -14   3  -9    6.80    7.00
 -14   3   9    9.00   15.50
 -14   4  -9   11.40    7.70
  14  -4  -9    9.90    4.50
 -14  -4   9   10.20    4.10
 -14   4  -9   10.50    3.90
  14   4  -9    9.90   17.10
 -14  -4  -9    7.30   12.60
 -14   4   9   -4.50   16.00
 -14   5  -9    5.00    6.70
  14   5   9    3.60    7.50
  14  -5  -9   11.80    5.10
 -14  -5   9   -4.70    5.00
 -14  -5   9    9.90    4.10
 -14  -5  -9   31.90   17.50
  14   5  -9    7.00   16.20
 -14   5   9    3.10   14.00
  14  -6  -9   16.90    8.30
 -14   6  -9   11.10    8.30
 -14  -6   9   18.70   19.90
 -14  -6   9   14.60    4.60
  14   6   9    5.90    9.30
 -14   6   9   13.40   17.10
  14   6  -9   29.60   22.30
 -14  -6  -9   21.40   17.10
 -14  -7   9   -0.70    3.10
 -14  -7   9   -5.40   10.80
  14   7   9    2.80    9.10
  14  -7  -9    7.50    4.60
  14   7  -9   -6.20   13.50
 -14  -7  -9    3.20   12.90
  14   8   9    4.80   12.00
  14  -8  -9    6.20    4.40
 -14  -8   9   -1.70   12.50
 -14  -8   9    3.30    3.70
  14   8  -9   -2.90   14.90
 -14  -8  -9    7.40   17.30
 -14  -9   9    2.30    3.40
 -14   9  -9   10.10    8.70
  14   9   9    6.60   13.20
  14   9  -9   -8.50   11.60
 -14  -9  -9   12.20   16.90
 -15   0  -9   -5.00    3.00
 -15   0  -9    1.50    7.40
 -15   0   9    4.40   15.10
 -15   1  -9   23.90    5.50
 -15  -1   9   35.10   23.10
 -15   1  -9   27.00   11.40
 -15  -1  -9   13.40    5.40
 -15   1   9   -3.90    9.00
 -15  -1  -9   17.10   12.80
 -15   2  -9   -3.50    2.60
 -15  -2   9   -4.60    8.70
 -15   2  -9    2.00    6.40
 -15  -2  -9   -7.90    5.60
 -15   2   9    8.60   15.70
 -15   3  -9    2.80    7.10
 -15  -3   9    0.60    8.30
 -15   3  -9   20.70    5.10
 -15  -3  -9    5.30   11.00
 -15   3   9   -4.10   11.80
  15  -4  -9    0.90    3.60
 -15   4  -9   -0.70    5.60
 -15   4  -9    5.20    3.80
 -15  -4   9   -0.90    3.20
 -15  -4   9    9.40   16.70
 -15  -4  -9    3.10    9.80
 -15  -5   9    9.30   15.20
  15  -5  -9   -4.70    3.40
 -15  -5   9   -0.90    3.00
 -15   5  -9   -1.00    5.80
  15   5  -9  -10.80    9.80
 -15  -5  -9    7.10   14.20
 -15   5   9   17.20   17.20
  15   6   9   22.50   12.40
 -15  -6   9    2.60    3.50
 -15   6  -9    6.90    7.50
 -15  -6   9    8.30   13.90
  15  -6  -9   11.70    5.20
 -15   6   9   29.00   22.00
 -15  -6  -9   21.30   17.80
  15   6  -9   25.30   20.30
 -15  -7   9    4.00    3.60
  15  -7  -9    6.40    4.40
 -15   7  -9    2.10    6.70
  15   7   9  -10.70    4.80
 -15  -7  -9   -3.80   12.30
 -15   7   9    5.60   18.80
  15   7  -9  -10.40    4.30
 -15  -8   9   -1.50    3.10
  15   8   9   -2.80    9.90
 -15  -8  -9    3.60   13.20
  15   8  -9   -8.80    9.70
 -15   8   9   -3.80   11.20
 -16   0  -9   -5.60    3.30
 -16   0  -9   -8.20    5.10
 -16  -1   9   85.79   33.90
 -16   1  -9  107.09   23.00
 -16   1  -9  105.59   11.90
 -16  -1  -9   86.89   11.10
 -16  -1  -9   97.69   24.90
 -16   2  -9    1.10    3.40
 -16   2  -9   -2.40    6.50
 -16  -2   9    1.40   10.90
 -16  -2  -9   -1.10    3.50
 -16  -2  -9   -7.10    6.00
 -16   3  -9   14.80    9.50
 -16   3  -9    9.80    4.20
 -16  -3   9   -3.70   11.70
 -16   3   9   -5.00   12.50
 -16  -3  -9    9.60   11.50
 -16  -4   9    4.40    4.00
 -16   4  -9   -2.30    5.40
 -16  -4   9   -7.50    9.10
 -16  -4  -9   10.50   13.40
 -16   4   9   -9.70    9.40
 -16  -5   9   13.50   18.90
 -16  -5   9   38.00    6.60
  16  -5  -9   57.39    9.10
 -16   5  -9   48.00   14.00
 -16  -5  -9   55.49   24.20
 -16   5   9   35.50   26.50
  16   5  -9   28.00   22.30
  16   6   9    5.80    9.20
 -16  -6   9    0.30    3.50
 -16   6  -9   11.70   10.00
 -16  -6  -9    2.80   14.50
 -16   6   9   31.20   24.00
  16   6  -9    7.00   18.20
  16   7   9   -7.10    6.70
  16   7  -9   29.20   23.60
 -16   7   9   -8.80   12.60
 -16  -7  -9   15.70   19.00
 -17   0   9   -4.30   10.10
 -17   0  -9   -4.10    7.60
 -17   0  -9    1.20    4.40
 -17  -1   9    0.40   14.70
 -17   1  -9    0.00    3.60
 -17   1  -9   -0.30    8.80
 -17   1   9    9.70   17.40
 -17  -1  -9    3.30    4.70
 -17  -1  -9    5.90   11.90
 -17  -2   9   12.70   17.50
 -17   2  -9    3.80    7.50
 -17   2  -9    4.40    4.00
 -17  -2  -9    5.50   11.20
 -17  -2  -9   13.70    5.70
 -17   2   9    0.70   14.20
 -17   3  -9    9.20    4.60
 -17   3  -9    6.00    8.80
 -17  -3   9   -5.70    8.50
 -17   3   9   -0.90   11.70
 -17  -3  -9   -3.80    8.90
 -17   4  -9   -2.70    7.00
 -17   4   9   -3.10   12.60
 -17  -4  -9    2.20   11.60
 -17  -5   9    1.20    3.90
 -17   5  -9    7.50    8.70
 -17  -5  -9   16.70   16.10
 -17   5   9   16.30   22.20
 -18   0  -9   -0.50    8.30
 -18   0  -9   -5.70    3.60
 -18  -1  -9   66.59   10.30
 -18  -1  -9   24.40   15.70
 -18   2  -9   -3.00    5.70
 -18  -2  -9    6.10    5.00
 -18  -2  -9  -14.20    5.20
 -18   3  -9    4.40    8.80
 -18  -3  -9    4.70    5.40
 -18  -3  -9    0.70   11.00
   0   0  10  366.46   34.00
   0   1  10   -0.60    5.20
   0  -1  10    0.80    5.10
   0   1 -10    7.40    8.20
   0  -2  10  216.08   26.30
   0   2 -10  185.68   30.30
   0   3 -10    6.60    7.10
   0   3  10   -1.80    5.00
   0  -3  10    3.40    4.90
   0   4 -10  695.63   56.89
   0   4  10  788.72   61.49
   0  -4  10  753.62   52.69
   0  -5  10    2.90    5.00
   0   5  10   -2.70    5.20
   0   5 -10   -5.70    4.90
   0   6 -10  283.37   38.90
   0  -6  10  290.47   27.10
   0   6  10  241.18   37.80
   0  -7  10    0.40    5.80
   0   7  10    0.50    8.10
   0   7 -10   -8.60    5.10
   0   8  10   22.30   16.30
   0  -8  10   77.99   15.60
   0   8 -10   56.89   16.70
   0   9  10   10.90   12.70
   0  -9  10    2.50    7.10
   0   9 -10    8.70   10.60
   0  10 -10   -6.10    6.10
   0  10  10    4.90   11.00
   0 -10  10   -1.70    6.60
   0  11  10    5.00   12.90
   0  11 -10    3.20   10.50
   0  12  10   17.80   17.90
   0  12 -10   15.00   16.30
   0  13 -10   27.40   18.10
   0  13  10    0.50   11.80
   0  14 -10   11.30   15.70
   0  14  10    4.50   12.80
   1   0  10   11.70    7.30
  -1   0  10    5.60    7.80
   1   0  10    9.70    6.70
  -1  -1  10  384.66   36.00
   1   1  10  430.56   37.50
   1   1 -10  409.26   40.10
   1  -1  10  409.06   40.90
  -1   1  10  382.36   39.00
  -1  -2  10  181.48   25.50
  -1   2 -10  189.58   26.80
   1   2  10  198.38   27.20
   1  -2  10  192.78   18.00
   1   2 -10  170.08   28.30
  -1  -3  10  277.57   28.60
   1   3  10  311.67   38.50
  -1   3 -10  323.87   30.20
   1  -3  10  305.47   23.90
   1   3 -10  283.47   36.40
   1   4  10   18.10   10.90
  -1  -4  10   13.80    8.60
  -1   4 -10    7.80    7.10
   1   4 -10   10.00    8.50
   1  -4  10   15.40    5.30
  -1   4  10   16.40   10.60
   1   5  10    5.20    9.20
  -1   5 -10   -2.50    4.90
  -1  -5  10    4.80    6.60
  -1   5  10    0.70    6.70
   1  -5  10    1.10    3.40
   1   5 -10   -6.40    4.70
  -1   6 -10    3.20    6.90
  -1  -6  10   16.60    9.00
   1   6  10   13.10   11.20
   1  -6  10   19.00    6.10
   1   6 -10   26.10   12.90
  -1   6  10    9.50   10.30
  -1   7 -10  157.98   27.80
   1   7  10  114.79   27.50
  -1  -7  10  233.78   31.50
   1  -7  10  167.98   28.30
   1   7 -10  137.49   29.30
  -1   7  10  174.28   33.80
  -1  -8  10   25.10   10.70
  -1   8 -10   42.10   16.00
   1   8  10   25.00   16.40
  -1   8  10   25.30   15.00
   1   8 -10   21.70   14.40
   1  -8  10   26.10    2.30
  -1   9 -10  198.38   35.20
   1   9  10  127.89   36.90
  -1  -9  10  131.59   25.00
   1   9 -10  123.69   29.50
  -1   9  10  128.89   29.50
   1  -9  10  143.49    8.80
  -1 -10  10    5.80    9.20
   1  10  10   -1.60   10.70
  -1  10 -10    5.10    9.90
   1 -10  10   11.60    2.10
  -1  10  10   11.20   11.40
   1  10 -10    8.30   11.00
   1  11  10   -0.60   10.50
  -1 -11  10    8.10    9.90
  -1  11 -10    9.00   12.60
  -1  11  10    6.70   13.40
   1  11 -10   16.30   14.30
  -1 -12  10   -1.40    8.40
   1  12  10    9.90   14.90
  -1  12 -10   -0.70   10.30
   1  12 -10    0.40   10.30
  -1  12  10   19.50   18.30
  -1  13 -10   47.80   23.20
   1  13  10   13.50   17.10
  -1  13  10   22.20   20.40
   1  13 -10   78.09   27.90
  -1  14 -10    6.50   15.30
   1  14  10    8.50   15.80
   1  14 -10    5.20   13.50
  -1  14  10   -3.60    8.10
  -2   0  10 3493.25  212.88
  -2  -1  10   28.30   11.70
   2   1  10   20.00    9.10
   2   1  10   44.30   10.80
   2  -1  10   40.00    7.90
  -2   1  10   12.40    9.80
   2   1 -10   31.60   12.60
   2  -1  10   51.69    8.70
  -2   2 -10  221.68   28.00
  -2  -2  10  245.28   32.70
   2   2  10  142.49   23.90
   2   2 -10  213.98   12.10
   2   2 -10  203.88   32.40
  -2   3 -10   21.10    1.90
  -2   3 -10   18.50    8.50
   2   3  10   24.40   10.90
  -2  -3  10    8.00    7.50
   2   3 -10    9.70   10.20
   2   4  10  223.58   33.80
  -2   4 -10  170.28   35.40
  -2  -4  10  208.18   30.20
   2   4 -10  225.88   33.60
  -2   5 -10  252.97   31.40
  -2  -5  10  231.58   32.60
   2   5  10  218.08   35.00
   2   5 -10  243.28   36.00
  -2   6 -10    3.80    7.30
  -2  -6  10   -1.00    6.10
   2   6  10   -3.90    7.10
   2   6 -10   -3.50    7.00
  -2   6  10    0.20    7.50
  -2   7 -10  126.79   24.50
   2   7  10  190.88   34.70
  -2  -7  10   92.69   20.70
   2   7 -10  147.59   30.20
  -2   7  10  144.69   29.90
  -2  -8  10   25.80   13.50
  -2   8 -10   41.10   16.20
   2   8  10   72.49   22.30
  -2   8  10   43.90   18.00
   2   8 -10   95.69   24.90
  -2  -9  10   55.29   17.40
  -2   9 -10   67.79   19.60
   2   9 -10   72.59   23.30
  -2   9  10   20.00   15.20
   2  -9  10   46.30    3.90
   2  10  10   14.50   15.10
  -2 -10  10   -2.90    6.80
  -2  10 -10    2.30    8.50
   2 -10  10    0.50    1.30
  -2  10  10    3.00   10.10
   2  11  10   80.59   28.20
  -2 -11  10    9.00   10.40
  -2  11 -10   31.00   16.70
  -2  11  10   40.70   22.60
   2 -11  10   29.70    3.50
   2  11 -10    4.70   11.80
  -2  12 -10   45.60   21.10
  -2 -12  10   32.70   19.50
   2  12  10   50.39   22.30
  -2  12  10   41.40   22.80
   2 -12  10   50.39    5.20
   2  12 -10   85.09   26.70
  -2 -13  10   18.80   14.90
   2  13  10   13.70   17.30
  -2  13 -10    3.10   12.60
   2 -13  10   19.10    3.40
  -2  13  10   29.70   21.90
   2  13 -10   26.90   19.20
  -2  14 -10   -6.80   11.10
   2  14  10    1.80   14.00
   2 -14  10   14.40    3.40
   2  14 -10   -8.00    9.30
  -2  14  10   24.30   21.20
  -3   0  10  176.48   31.50
   3   0  10  189.18   16.40
   3   0  10  197.68   16.60
  -3  -1  10  242.58   35.40
   3   1  10  200.28   20.20
   3   1  10  224.38   27.80
   3   1 -10  201.58   12.40
   3   1 -10  179.68   33.60
  -3   1  10  142.99   28.40
   3   2  10  282.27   34.70
  -3   2 -10  239.78   24.40
  -3  -2  10  321.17   39.80
   3   2 -10  254.37   14.90
   3   2 -10  313.27   42.20
  -3   2  10  199.68   35.90
   3   3  10  126.49   22.80
  -3   3 -10  117.89    7.40
  -3  -3  10  136.59   25.60
  -3   3 -10  130.79   18.20
   3   3 -10  121.79   25.50
  -3  -4  10   54.19   16.00
  -3   4 -10   44.20   10.80
   3   4  10   32.40   13.20
   3   4 -10   32.40   13.30
   3   5  10   10.90   11.00
  -3  -5  10   -2.30    6.30
   3   5 -10   12.70   11.00
  -3   6 -10   20.50   10.10
   3   6  10   24.20   15.00
  -3  -6  10   16.90   12.50
   3   6 -10   23.80   14.70
   3   7  10  362.66   51.59
  -3  -7  10  444.66   44.90
  -3  -7  10  447.46   24.30
  -3   7 -10  392.86   38.40
   3   7 -10  462.35   59.39
  -3   7  10  405.96   55.89
   3   8  10   -0.40    9.60
  -3  -8  10   -1.10    7.70
  -3   8 -10    3.50    7.80
  -3   8  10    7.30   11.10
   3   8 -10    4.80   11.80
  -3   9 -10   62.19   18.70
  -3  -9  10   61.49   19.80
   3  -9  10   54.29    4.50
   3   9 -10   75.89   22.90
  -3   9  10   22.20   15.00
   3  10  10   15.60   16.40
  -3 -10  10   13.60   12.10
  -3  10 -10    8.90   11.80
   3 -10  10   14.50    2.60
   3  10 -10   20.10   15.30
  -3  10  10    7.70   13.40
  -3  11 -10    1.20    8.40
[truncated: 231,265 more chars]
